# Supplementary material for: Hydrogen bond unlocking-driven pore structure control for shifting multi-component gas separation function
Source: Nat Commun. 2024 Jan 27;15:804. doi: 10.1038/s41467-024-45081-w (PMC10821866; doi:10.1038/s41467-024-45081-w)
Supplement: Supplementary file 4 — Source Data [file 41467_2024_45081_MOESM4_ESM.xlsx]

## Sheet: Figure 3
Fig.3a-CO2 adsorption isotherms at 195 K										Fig.3a-insert-pore size distributions					Fig.3b-Adsorption isotherms of Zn-fa-atz (2) for CO2 , C2H2, C2H4 and C2H6 from 0–100 kPa and 298 K									Fig.3c-Comparison of CO2 and C2H4 adsorption isotherms of Zn-fa-datz (1) and Zn-fa-atz (2) from 0–35 kPa and 298 K										Fig.3d-Comparison of adsorption enthalpies (Qst) of four gases
															Zn-fa-atz (2)									Zn-fa-datz (1)					Zn-fa-atz (2)
Zn-fa-datz (1)					Zn-fa-atz (2)					Zn-fa-datz (1)		Zn-fa-atz (2)			298K	CO2		C2H2		C2H4		C2H6		298K	CO2		C2H4		298K	CO2		C2H4			CO2	C2H2	C2H4	C2H6
															Absolute Pressure (kPa)	Quantity Adsorbed (mmol/g)	Absolute Pressure (kPa)	Quantity Adsorbed (mmol/g)	Absolute Pressure (kPa)	Quantity Adsorbed (mmol/g)	Absolute Pressure (kPa)	Quantity Adsorbed (mmol/g)		Absolute Pressure (kPa)	Quantity Adsorbed (mmol/g)	Absolute Pressure (kPa)	Quantity Adsorbed (mmol/g)		Absolute Pressure (kPa)	Quantity Adsorbed (mmol/g)	Absolute Pressure (kPa)	Quantity Adsorbed (mmol/g)		Zn-fa-datz (1)	24.03	33.65	34.66	39.38
Adsorption		Desorption			Adsorption		Desorption								0.61177	0.06669	1.19676	0.14082	0.61958	0.06548	0.54293	0.08005		0.43036	0.03672	0.32345	0.05924		0.61177	0.06669	0.61958	0.06548		Zn-fa-atz (2)	30.19	29.3	30.63	35.93
Absolute Pressure (kPa)	Quantity Adsorbed (mmol/g)	Absolute Pressure (kPa)	Quantity Adsorbed (mmol/g)		Absolute Pressure (kPa)	Quantity Adsorbed (mmol/g)	Absolute Pressure (kPa)	Quantity Adsorbed (mmol/g)		Pore Width (Å)	dV/dw (cm³/g·Å)	Pore Width (Å)	dV/dw (cm³/g·Å)		1.24352	0.12853	1.80481	0.20844	1.24986	0.12889	1.0889	0.15895		0.86176	0.07295	0.64611	0.11693		1.24352	0.12853	1.24986	0.12889
0.00802	0.42011	101.419	5.95767		0.00933	0.63001	101.165	7.17874		5.20724	0.00281	5.28343	0.00446		1.88009	0.18811	2.4342	0.27356	1.87961	0.19136	1.61727	0.23954		1.28158	0.10872	0.97856	0.174		1.88009	0.18811	1.87961	0.19136
0.01787	0.84	95.8595	5.95251		0.02147	1.26128	99.5888	7.17453		5.54373	0.04353	5.69627	0.05651		2.54185	0.24701	3.07266	0.33695	2.53081	0.25026	2.16883	0.31713		1.71391	0.14446	1.30792	0.22992		2.54185	0.24701	2.53081	0.25026
0.02782	1.2574	91.6915	5.94848		0.03991	1.88917	95.5903	7.15414		5.74888	0.07098	6.02126	0.07185		3.20893	0.30411	3.70793	0.39598	3.19161	0.30792	2.72998	0.3928		2.14913	0.17985	1.65344	0.28474		3.20893	0.30411	3.19161	0.30792
0.03905	1.67318	87.6982	5.94366		0.06908	2.50484	91.6918	7.11893		5.91763	0.08595	6.34021	0.07237		3.8778	0.35981	4.34611	0.45367	3.86394	0.36304	3.30813	0.46469		2.58215	0.21497	2.00456	0.3382		3.8778	0.35981	3.86394	0.36304
0.05232	2.0884	83.7704	5.93927		0.11986	3.10301	87.7297	7.09106		6.0726	0.09347	6.69666	0.06404		4.5541	0.41368	4.99355	0.50907	4.54442	0.4165	3.88595	0.53109		3.01575	0.24967	2.36083	0.38985		4.5541	0.41368	4.54442	0.4165
0.06908	2.50239	79.8568	5.9344		0.22112	3.66853	83.8123	7.06615		6.22751	0.09322	7.17376	0.04539		5.22648	0.4658	5.67073	0.56445	5.22338	0.46759	4.50678	0.59623		3.4432	0.28342	2.72188	0.43981		5.22648	0.4658	5.22338	0.46759
0.09276	2.91339	75.8559	5.928		0.42958	4.17006	79.8033	7.05263		6.40359	0.08142	7.81518	0.03011		5.92051	0.51793	6.34556	0.61724	5.91455	0.51656	5.13853	0.65702		3.89123	0.31819	3.09043	0.48889		5.92051	0.51793	5.91455	0.51656
0.1297	3.31811	71.8121	5.92134		0.78488	4.5802	75.8729	7.03572		6.61891	0.06557	8.59458	0.01987		6.61434	0.56795	10.7851	0.91071	6.62645	0.56441	5.78481	0.71222		4.33593	0.35276	3.45727	0.53478		6.61434	0.56795	6.62645	0.56441
0.19578	3.71719	67.7616	5.91482		1.30831	4.89354	71.9447	7.00638		6.90867	0.04804	9.36945	0.01552		10.7475	0.83351	14.6474	1.1136	10.157	0.7656	6.44892	0.7666		4.76399	0.38531	3.84247	0.58143		10.7475	0.83351	10.157	0.7656
0.32078	4.09303	63.9071	5.90623		1.962	5.12958	68.0077	6.99098		7.30165	0.03336	9.92787	0.01288		14.7162	1.05021	18.6031	1.28482	14.7401	0.96544	10.8586	1.02909		5.2072	0.41866	4.23293	0.6259		14.7162	1.05021	14.7401	0.96544
0.54973	4.43308	59.8889	5.89668		2.24356	5.20757	63.9758	6.95203		7.80218	0.0237	10.4855	0.01006		18.677	1.23726	22.668	1.43297	18.6791	1.10005	14.6251	1.17698		5.6598	0.45205	4.62189	0.66881		18.677	1.23726	18.6791	1.10005
0.92825	4.71717	55.8194	5.88637		2.52828	5.28333	60.1008	6.92059		8.38332	0.01705	11.0225	0.00892		22.6436	1.40083	26.6742	1.55908	22.6874	1.21231	18.5193	1.28989		6.09465	0.48393	5.01605	0.70982		22.6436	1.40083	22.6874	1.21231
1.47984	4.94365	51.8831	5.87862		2.82826	5.35038	56.1917	6.87865		9.00475	0.01271	11.5287	0.00815		26.7009	1.54896	33.3489	1.73363	26.6533	1.30696	22.6178	1.38158		6.5448	0.51662	5.40282	0.74846		26.7009	1.54896	26.6533	1.30696
1.88981	5.05231	47.891	5.86873		3.14099	5.40983	52.139	6.84969		9.38175	0.01005	12.024	0.00696		33.3775	1.75794	39.97	1.87805	33.4532	1.43868	26.5885	1.45388		10.5857	0.78949	5.80453	0.78672		33.3775	1.75794	33.4532	1.43868
2.33583	5.14288	43.8561	5.85673		3.45381	5.46756	48.2036	6.81156		9.74198	0.00877	12.5121	0.00624		40.0229	1.93409	46.5818	2.00044	40.0576	1.54296	33.4653	1.55276		14.671	1.03471	6.20642	0.82365		40.0229	1.93409	40.0576	1.54296
2.82775	5.22064	39.8942	5.84387		3.7814	5.51856	44.2662	6.77376		10.1037	0.0075	14.5028	0.00496		46.6142	2.08359	53.3879	2.11001	46.6782	1.63101	40.0484	1.62875		18.6708	1.24813	6.61275	0.85906		46.6142	2.08359	46.6782	1.63101
3.36902	5.28477	35.8828	5.82962		4.11965	5.56591	40.3397	6.73138		10.4639	0.00621	16.5027	0.00324		53.3819	2.21674	59.9356	2.20423	53.382	1.70819	46.6663	1.69324		22.6666	1.43813	10.5927	1.14409		53.3819	2.21674	53.382	1.70819
3.94502	5.33906	31.8752	5.81233		4.4546	5.6135	37.0902	6.69422		10.819	0.00533				60.0666	2.33316	66.6907	2.29073	59.9538	1.7742	53.3625	1.74876		26.5614	1.60426	14.7173	1.35363		60.0666	2.33316	59.9538	1.7742
4.54312	5.38591	29.4312	5.79826		4.79594	5.65593	33.2339	6.63432		11.1641	0.00474				66.7137	2.43685	73.3951	2.36821	66.5494	1.83412	60.0452	1.79855		33.2954	1.85159	18.4533	1.49948		66.7137	2.43685	66.5494	1.83412
5.15646	5.42594	25.3621	5.77352		5.13812	5.69505	29.2824	6.56545		11.4993	0.00417				73.3835	2.53009	79.9468	2.43782	73.2887	1.88982	66.7398	1.8438		39.8726	2.05506	22.5376	1.62933		73.3835	2.53009	73.2887	1.88982
5.78934	5.46144	21.3653	5.74288		5.4815	5.73515	25.3087	6.48019		11.8279	0.00377				80.0016	2.6144	86.7029	2.50286	79.9082	1.93967	73.4538	1.88546		46.5013	2.22888	26.5806	1.73771		80.0016	2.6144	79.9082	1.93967
6.42933	5.49245	17.3689	5.70044		5.83582	5.77047	21.3379	6.38919		12.1476	0.00338				86.5759	2.69073	93.3395	2.5614	86.6766	1.98679	80.0044	1.92326		53.2801	2.38159	33.2618	1.889		86.5759	2.69073	86.6766	1.98679
10.4662	5.62164	16.0366	5.68192		6.19019	5.80475	17.401	6.25735		13.9807	0.00246				93.3546	2.76047	99.9002	2.61621	93.3432	2.03047	86.7921	1.95799		59.8663	2.50995	39.9656	2.01651		93.3546	2.76047	93.3432	2.03047
14.6476	5.6977	12.0299	5.61455		6.53877	5.83966	13.3765	6.11688		15.7168	0.00153				99.9034	2.82489	101.235	2.6302	100.072	2.07281	93.2105	1.9897		66.6232	2.62576	46.6712	2.12643		99.9034	2.82489	100.072	2.07281
18.6398	5.74699	8.0638	5.50528		10.5377	6.10526	9.49085	5.92242		17.3486	0.00105				101.353	2.83955			101.364	2.08095	100.008	2.02271		73.2081	2.72564	53.3057	2.22301		101.353	2.83955	101.364	2.08095
22.7201	5.78369	3.68791	5.24302		14.663	6.28584	5.61943	5.61813		19.0409	0.000756491										101.259	2.02839		79.9676	2.81741	59.8873	2.30847
26.6513	5.81062	2.71085	5.1285		18.6713	6.41728	2.95943	5.23273																86.5945	2.89764	66.6252	2.38765
30.763	5.83393				22.6454	6.51922																		93.2322	2.96937	73.3174	2.45984
34.5767	5.8521				26.539	6.60046																		99.9149	3.03554	79.9459	2.52543
38.6969	5.86895				30.4403	6.67079																		101.282	3.05026	86.6723	2.58731
42.7259	5.88302				34.3074	6.72787																				93.2468	2.64166
46.5976	5.89398				38.2	6.77875																				99.8704	2.69267
50.7162	5.9047				42.1253	6.82698																				101.283	2.70277
54.6763	5.91329				46.1043	6.87203
58.661	5.92122				50.0854	6.90842
62.6689	5.92773				54.0053	6.94261
66.6622	5.93313				57.9008	6.97257
70.7057	5.93795				61.966	6.99991
74.7023	5.94189				65.8225	7.02257
78.691	5.94594				69.8206	7.05128
82.646	5.94959				73.7607	7.07841
86.7612	5.95218				77.6839	7.1029
90.643	5.95476				81.7644	7.11928
94.7804	5.9556				85.5802	7.12954
100.189	5.95827				89.5654	7.14502
101.419	5.95767				93.5567	7.16261
					97.4685	7.16852
					101.165	7.17874
					--

## Sheet: Figure 4
Fig.4 The host-guest structures of Zn-fa-datz (1) and Zn-fa-atz (2) revealed by powder diffraction data from Rietveld refinement analysis.
																						Fig.4c											Fig.4d											Fig.4e
Fig.4a											Fig.4b											C2H6@Zn-fa-datz (1)											CO2@Zn-fa-datz (1）											C2H2 @Zn-fa-atz (2)
C2H2@Zn-fa-datz (1)											C2H4@Zn-fa-datz (1)
	Simulated		As-synthesized		Difference		Background		Observed Reflections			Simulated		As-synthesized		Difference		Background		Observed Reflections			Simulated		As-synthesized		Difference		Background		Observed Reflections			Simulated		As-synthesized		Difference		Background		Observed Reflections			Simulated		As-synthesized		Difference
4.99	1799.17	5.01	1849	5.01	-3370.93	4.99	1799.17	7.80084	-89.95		4.99	1752.31	5.01	1751	5.01	-3361.65	4.99	1752.31	7.80031	-87.6		4.99	1687.42	5.01	1664	5.01	-3262.13	4.99	1687.42	7.80101	-84.35		5	1699.11	5.02	1713	5.02	-3203.35	5	1699.11	7.82193	-84.95		4.99	3412.65	5.01	3418	5.01	-3540.85
5	1799.17	5.02	1829	5.02	-3389.29	5	1799.17	7.82057	-89.95		5	1752.31	5.02	1784	5.02	-3327.41	5	1752.31	7.82002	-87.6		5	1687.42	5.02	1748	5.02	-3176.75	5	1687.42	7.82073	-84.35		5.01	1699.11	5.03	1709	5.03	-3206.5	5.01	1699.11	9.06999	-84.95		5	3412.65	5.02	3451	5.02	-3506.01
5.01	1799.17	5.03	1818	5.03	-3398.65	5.01	1799.17	9.06886	-89.95		5.01	1752.31	5.03	1790	5.03	-3320.17	5.01	1752.31	9.06944	-87.6		5.01	1687.42	5.03	1694	5.03	-3229.37	5.01	1687.42	9.0701	-84.35		5.02	1698.27	5.04	1684	5.04	-3230.65	5.02	1698.27	9.09291	-84.95		5.01	3412.65	5.03	3452	5.03	-3503.1
5.02	1797.53	5.04	1856	5.04	-3359.01	5.02	1797.53	9.09176	-89.95		5.02	1751.07	5.04	1783	5.04	-3325.92	5.02	1751.07	9.09233	-87.6		5.02	1686.04	5.04	1640	5.04	-3281.99	5.02	1686.04	9.093	-84.35		5.03	1697.43	5.05	1792	5.05	-3121.79	5.03	1697.43	9.79444	-84.95		5.02	3410.81	5.04	3372	5.04	-3581.13
5.03	1795.89	5.05	1807	5.05	-3406.37	5.03	1795.89	9.81024	-89.95		5.03	1749.83	5.05	1779	5.05	-3328.66	5.03	1749.83	9.81714	-87.6		5.03	1684.66	5.05	1650	5.05	-3270.61	5.03	1684.66	9.81953	-84.35		5.04	1696.58	5.06	1747	5.06	-3165.92	5.04	1696.58	9.81917	-84.95		5.03	3408.91	5.05	3477	5.05	-3474.1
5.04	1794.25	5.06	1821	5.06	-3390.73	5.04	1794.25	9.83499	-89.95		5.04	1748.58	5.06	1761	5.06	-3345.4	5.04	1748.58	9.8419	-87.6		5.04	1683.28	5.06	1719	5.06	-3200.22	5.04	1683.28	9.8443	-84.35		5.05	1695.72	5.07	1738	5.07	-3174.04	5.05	1695.72	10.1212	-84.95		5.04	3406.94	5.06	3371	5.06	-3578.02
5.05	1792.61	5.07	1915	5.07	-3295.09	5.05	1792.61	10.1098	-89.95		5.05	1747.32	5.07	1775	5.07	-3330.13	5.05	1747.32	10.1055	-87.6		5.05	1681.9	5.07	1744	5.07	-3173.82	5.05	1681.9	10.1069	-84.35		5.06	1694.85	5.08	1694	5.08	-3217.15	5.06	1694.85	10.1468	-84.95		5.05	3404.91	5.07	3452	5.07	-3494.87
5.06	1790.97	5.08	1802	5.08	-3406.46	5.06	1790.97	10.1353	-89.95		5.06	1746.06	5.08	1757	5.08	-3346.85	5.06	1746.06	10.1309	-87.6		5.06	1680.51	5.08	1748	5.08	-3168.43	5.06	1680.51	10.1324	-84.35		5.07	1693.97	5.09	1642	5.09	-3268.25	5.07	1693.97	11.0942	-84.95		5.06	3402.82	5.08	3398	5.08	-3546.66
5.07	1789.33	5.09	1764	5.09	-3442.82	5.07	1789.33	11.1035	-89.95		5.07	1744.79	5.09	1731	5.09	-3371.56	5.07	1744.79	11.1074	-87.6		5.07	1679.11	5.09	1681	5.09	-3234.03	5.07	1679.11	11.1114	-84.35		5.08	1693.08	5.1	1649	5.1	-3260.35	5.08	1693.08	11.1222	-84.95		5.07	3400.67	5.09	3422	5.09	-3520.41
5.08	1787.7	5.1	1798	5.1	-3407.18	5.08	1787.7	11.1315	-89.95		5.08	1743.51	5.1	1706	5.1	-3395.27	5.08	1743.51	11.1354	-87.6		5.08	1677.72	5.1	1671	5.1	-3242.63	5.08	1677.72	11.1394	-84.35		5.09	1692.18	5.11	1724	5.11	-3184.43	5.09	1692.18	12.6094	-84.95		5.08	3398.47	5.1	3437	5.1	-3503.1
5.09	1786.06	5.11	1834	5.11	-3369.55	5.09	1786.06	12.6155	-89.95		5.09	1742.22	5.11	1735	5.11	-3364.98	5.09	1742.22	12.6177	-87.6		5.09	1676.32	5.11	1666	5.11	-3246.22	5.09	1676.32	12.621	-84.35		5.1	1691.27	5.12	1775	5.12	-3132.51	5.1	1691.27	12.6412	-84.95		5.09	3396.21	5.11	3437	5.11	-3500.73
5.1	1784.42	5.12	1753	5.12	-3448.91	5.1	1784.42	12.6473	-89.95		5.1	1740.93	5.12	1734	5.12	-3364.67	5.1	1740.93	12.6495	-87.6		5.1	1674.92	5.12	1664	5.12	-3246.82	5.1	1674.92	12.6528	-84.35		5.11	1690.36	5.13	1691	5.13	-3215.58	5.11	1690.36	13.6405	-84.95		5.1	3393.9	5.12	3360	5.12	-3575.32
5.11	1782.79	5.13	1742	5.13	-3458.28	5.11	1782.79	13.6425	-89.95		5.11	1739.64	5.13	1773	5.13	-3324.37	5.11	1739.64	13.644	-87.6		5.11	1673.51	5.13	1716	5.13	-3193.41	5.11	1673.51	13.6477	-84.35		5.12	1689.44	5.14	1744	5.14	-3161.64	5.12	1689.44	13.6749	-84.95		5.11	3391.54	5.13	3445	5.13	-3487.86
5.12	1781.15	5.14	1710	5.14	-3488.64	5.12	1781.15	13.6768	-89.95		5.12	1738.33	5.14	1743	5.14	-3353.05	5.12	1738.33	13.6783	-87.6		5.12	1672.11	5.14	1698	5.14	-3210	5.12	1672.11	13.6821	-84.35		5.13	1688.51	5.15	1759	5.15	-3145.7	5.13	1688.51	13.6818	-84.95		5.12	3389.13	5.14	3356	5.14	-3574.35
5.13	1779.52	5.15	1825	5.15	-3372.01	5.13	1779.52	13.6819	-89.95		5.13	1737.02	5.15	1682	5.15	-3412.73	5.13	1737.02	13.6816	-87.6		5.13	1670.7	5.15	1712	5.15	-3194.59	5.13	1670.7	13.6836	-84.35		5.14	1687.57	5.16	1735	5.16	-3168.74	5.14	1687.57	13.7163	-84.95		5.13	3386.66	5.15	3356	5.15	-3571.8
5.14	1777.88	5.16	1806	5.16	-3389.38	5.14	1777.88	13.7164	-89.95		5.14	1735.71	5.16	1749	5.16	-3344.41	5.14	1735.71	13.7161	-87.6		5.14	1669.29	5.16	1743	5.16	-3162.17	5.14	1669.29	13.7181	-84.35		5.15	1686.62	5.17	1724	5.17	-3178.78	5.15	1686.62	13.9287	-84.95		5.14	3384.16	5.16	3422	5.16	-3503.2
5.15	1776.25	5.17	1747	5.17	-3446.76	5.15	1776.25	13.9368	-89.95		5.15	1734.39	5.17	1711	5.17	-3381.08	5.15	1734.39	13.9392	-87.6		5.15	1667.88	5.17	1705	5.17	-3198.76	5.15	1667.88	13.9415	-84.35		5.16	1685.67	5.18	1756	5.18	-3145.81	5.16	1685.67	13.9638	-84.95		5.15	3381.6	5.17	3397	5.17	-3525.56
5.16	1774.62	5.18	1784	5.18	-3408.13	5.16	1774.62	13.9719	-89.95		5.16	1733.07	5.18	1730	5.18	-3360.75	5.16	1733.07	13.9743	-87.6		5.16	1666.46	5.18	1709	5.18	-3193.34	5.16	1666.46	13.9767	-84.35		5.17	1684.71	5.19	1725	5.19	-3175.84	5.17	1684.71	14.1866	-84.95		5.16	3379	5.18	3453	5.18	-3466.88
5.17	1773	5.19	1847	5.19	-3343.5	5.17	1773	14.1963	-89.95		5.17	1731.74	5.19	1720	5.19	-3369.42	5.17	1731.74	14.201	-87.6		5.17	1665.05	5.19	1681	5.19	-3219.92	5.17	1665.05	14.2036	-84.35		5.18	1683.74	5.2	1652	5.2	-3247.86	5.18	1683.74	14.2224	-84.95		5.17	3376.36	5.19	3409	5.19	-3508.15
5.18	1771.37	5.2	1763	5.2	-3425.88	5.18	1771.37	14.2321	-89.95		5.18	1730.41	5.2	1709	5.2	-3379.08	5.18	1730.41	14.2367	-87.6		5.18	1663.63	5.2	1629	5.2	-3270.51	5.18	1663.63	14.2394	-84.35		5.19	1682.77	5.21	1737	5.21	-3161.87	5.19	1682.77	14.6596	-84.95		5.18	3373.68	5.2	3365	5.2	-3549.4
5.19	1769.74	5.21	1772	5.21	-3415.26	5.19	1769.74	14.6579	-89.95		5.19	1729.08	5.21	1837	5.21	-3249.74	5.19	1729.08	14.656	-87.6		5.19	1662.21	5.21	1653	5.21	-3245.09	5.19	1662.21	14.659	-84.35		5.2	1681.78	5.22	1724	5.22	-3173.87	5.2	1681.78	14.6966	-84.95		5.19	3370.96	5.21	3452	5.21	-3459.6
5.2	1768.12	5.22	1784	5.22	-3401.64	5.2	1768.12	14.6949	-89.95		5.2	1727.74	5.22	1763	5.22	-3322.39	5.2	1727.74	14.6929	-87.6		5.2	1660.8	5.22	1689	5.22	-3207.67	5.2	1660.8	14.6959	-84.35		5.21	1680.79	5.23	1627	5.23	-3269.87	5.21	1680.79	15.1297	-84.95		5.2	3368.2	5.22001	3365	5.22001	-3543.77
5.21	1766.5	5.23	1728	5.23	-3456.03	5.21	1766.5	15.1354	-89.95		5.21	1726.39	5.23	1739	5.23	-3345.04	5.21	1726.39	15.1368	-87.6		5.21	1659.38	5.23	1705	5.23	-3190.24	5.21	1659.38	15.1412	-84.35		5.22	1679.8	5.24	1672	5.24	-3223.85	5.22	1679.8	15.1679	-84.95		5.21	3365.4	5.23001	3327	5.23001	-3578.9
5.22	1764.88	5.24	1703	5.24	-3479.42	5.22	1764.88	15.1735	-89.95		5.22	1725.05	5.24	1767	5.24	-3315.69	5.22	1725.05	15.175	-87.6		5.22	1657.96	5.24	1641	5.24	-3252.82	5.22	1657.96	15.1794	-84.35		5.23	1678.79	5.25	1708	5.25	-3186.84	5.23	1678.79	15.7611	-84.95		5.22001	3362.57	5.24001	3310	5.24001	-3593
5.23	1763.27	5.25	1723	5.25	-3457.81	5.23	1763.27	15.7409	-89.95		5.23	1723.7	5.25	1704	5.25	-3377.33	5.23	1723.7	15.7309	-87.6		5.23	1656.53	5.25	1627	5.25	-3265.4	5.23	1656.53	15.7343	-84.35		5.24	1677.78	5.26	1659	5.26	-3234.81	5.24	1677.78	15.7777	-84.95		5.23001	3359.7	5.25001	3354	5.25001	-3546.07
5.24	1761.66	5.26	1748	5.26	-3431.2	5.24	1761.66	15.7681	-89.95		5.24	1722.35	5.26	1684	5.26	-3395.97	5.24	1722.35	15.7621	-87.6		5.24	1655.11	5.26	1616	5.26	-3274.98	5.24	1655.11	15.7653	-84.35		5.25	1676.77	5.27	1709	5.27	-3183.78	5.25	1676.77	15.8009	-84.95		5.24001	3356.8	5.26001	3334	5.26001	-3563.1
5.25	1760.04	5.27	1734	5.27	-3443.59	5.25	1760.04	15.7806	-89.95		5.25	1720.99	5.27	1713	5.27	-3365.61	5.25	1720.99	15.7706	-87.6		5.25	1653.69	5.27	1734	5.27	-3155.56	5.25	1653.69	15.7739	-84.35		5.26	1675.74	5.28	1701	5.28	-3190.75	5.26	1675.74	15.8175	-84.95		5.25001	3353.87	5.27001	3355	5.27001	-3539.11
5.26	1758.44	5.28	1724	5.28	-3451.99	5.26	1758.44	15.8079	-89.95		5.26	1719.63	5.28	1708	5.28	-3369.25	5.26	1719.63	15.8019	-87.6		5.26	1652.27	5.28	1659	5.28	-3229.13	5.26	1652.27	15.805	-84.35		5.27	1674.71	5.29	1714	5.29	-3176.71	5.27	1674.71	16.6232	-84.95		5.26001	3350.91	5.28001	3302	5.28001	-3589.09
5.27	1756.83	5.29	1808	5.29	-3366.39	5.27	1756.83	16.6208	-89.95		5.27	1718.27	5.29	1756	5.29	-3319.88	5.27	1718.27	16.6181	-87.6		5.27	1650.85	5.29	1635	5.29	-3251.71	5.27	1650.85	16.6237	-84.35		5.28	1673.68	5.3	1643	5.3	-3246.66	5.28	1673.68	16.6651	-84.95		5.27001	3347.92	5.29001	3452	5.29001	-3436.04
5.28	1755.23	5.3	1785	5.3	-3387.79	5.28	1755.23	16.6627	-89.95		5.28	1716.91	5.3	1751	5.3	-3323.51	5.28	1716.91	16.66	-87.6		5.28	1649.42	5.3	1628	5.3	-3257.29	5.28	1649.42	16.6656	-84.35		5.29	1672.63	5.31	1666	5.31	-3222.6	5.29	1672.63	17.2366	-84.95		5.28001	3344.89	5.30001	3383	5.30001	-3501.97
5.29	1753.63	5.31	1799	5.31	-3372.2	5.29	1753.63	17.2263	-89.95		5.29	1715.54	5.31	1744	5.31	-3329.14	5.29	1715.54	17.2212	-87.6		5.29	1648	5.31	1701	5.31	-3182.87	5.29	1648	17.2267	-84.35		5.3	1671.58	5.32	1671	5.32	-3216.54	5.3	1671.58	17.2801	-84.95		5.29001	3341.85	5.31001	3318	5.31001	-3563.87
5.3	1752.03	5.32	1778	5.32	-3391.61	5.3	1752.03	17.2698	-89.95		5.3	1714.17	5.32	1778	5.32	-3293.77	5.3	1714.17	17.2647	-87.6		5.3	1646.58	5.32	1699	5.32	-3183.45	5.3	1646.58	17.2701	-84.35		5.31	1670.53	5.33	1657	5.33	-3229.47	5.31	1670.53	17.7146	-84.95		5.30001	3338.77	5.32001	3299	5.32001	-3579.74
5.31	1750.44	5.33	1676	5.33	-3492.02	5.31	1750.44	17.6966	-89.95		5.31	1712.8	5.33	1664	5.33	-3406.4	5.31	1712.8	17.689	-87.6		5.31	1645.16	5.33	1658	5.33	-3223.02	5.31	1645.16	17.692	-84.35		5.32	1669.47	5.34	1626	5.34	-3259.4	5.32	1669.47	17.7593	-84.95		5.31001	3335.67	5.33001	3344	5.33001	-3531.6
5.32	1748.85	5.34	1755	5.34	-3411.44	5.32	1748.85	17.7413	-89.95		5.32	1711.43	5.34	1697	5.34	-3372.02	5.32	1711.43	17.7337	-87.6		5.32	1643.74	5.34	1653	5.34	-3226.6	5.32	1643.74	17.7367	-84.35		5.33	1668.4	5.35	1688	5.35	-3196.32	5.33	1668.4	18.3356	-84.95		5.32001	3332.55	5.34001	3321	5.34001	-3551.43
5.33	1747.26	5.35	1740	5.35	-3424.86	5.33	1747.26	18.3275	-89.95		5.33	1710.06	5.35	1770	5.35	-3297.64	5.33	1710.06	18.324	-87.6		5.33	1642.31	5.35	1623	5.35	-3255.19	5.33	1642.31	18.3267	-84.35		5.34	1667.33	5.36	1699	5.36	-3184.24	5.34	1667.33	18.3819	-84.95		5.33001	3329.41	5.35001	3296	5.35001	-3573.25
5.34	1745.68	5.36	1756	5.36	-3407.28	5.34	1745.68	18.3738	-89.95		5.34	1708.68	5.36	1744	5.36	-3322.27	5.34	1708.68	18.3702	-87.6		5.34	1640.89	5.36	1598	5.36	-3278.77	5.34	1640.89	18.373	-84.35		5.35	1666.25	5.37	1667	5.37	-3215.15	5.35	1666.25	18.5228	-84.95		5.34001	3326.24	5.36001	3312	5.36001	-3554.04
5.35	1744.1	5.37	1753	5.37	-3408.71	5.35	1744.1	18.5316	-89.95		5.35	1707.3	5.37	1731	5.37	-3333.89	5.35	1707.3	18.5342	-87.6		5.35	1639.48	5.37	1647	5.37	-3228.35	5.35	1639.48	18.5369	-84.35		5.36	1665.17	5.38	1655	5.38	-3226.06	5.36	1665.17	18.5696	-84.95		5.35001	3323.05	5.37001	3320	5.37001	-3542.81
5.36	1742.52	5.38	1767	5.38	-3393.14	5.36	1742.52	18.5784	-89.95		5.36	1705.93	5.38	1778	5.38	-3285.51	5.36	1705.93	18.581	-87.6		5.36	1638.06	5.38	1616	5.38	-3257.93	5.36	1638.06	18.5837	-84.35		5.37	1664.08	5.39	1629	5.39	-3250.96	5.37	1664.08	19.5892	-84.95		5.36001	3319.84	5.38001	3248	5.38001	-3611.57
5.37	1740.95	5.39	1784	5.39	-3374.57	5.37	1740.95	19.6134	-89.95		5.37	1704.55	5.39	1607	5.39	-3455.13	5.37	1704.55	19.6219	-87.6		5.37	1636.64	5.39	1577	5.39	-3295.52	5.37	1636.64	19.6293	-84.35		5.38	1662.99	5.4	1692	5.4	-3186.86	5.38	1662.99	19.6387	-84.95		5.37001	3316.62	5.39001	3274	5.39001	-3582.31
5.38	1739.38	5.4	1763	5.4	-3394.01	5.38	1739.38	19.663	-89.95		5.38	1703.17	5.4	1728	5.4	-3332.75	5.38	1703.17	19.6715	-87.6		5.38	1635.22	5.4	1634	5.4	-3237.1	5.38	1635.22	19.6789	-84.35		5.39	1661.89	5.41	1702	5.41	-3175.75	5.39	1661.89	19.8004	-84.95		5.38001	3313.38	5.40001	3168	5.40001	-3685.04
5.39	1737.81	5.41	1771	5.41	-3384.45	5.39	1737.81	19.8183	-89.95		5.39	1701.79	5.41	1633	5.41	-3426.37	5.39	1701.79	19.8151	-87.6		5.39	1633.81	5.41	1616	5.41	-3253.69	5.39	1633.81	19.8194	-84.35		5.4	1660.78	5.42	1673	5.42	-3203.63	5.4	1660.78	19.8226	-84.95		5.39001	3310.12	5.41001	3221	5.41001	-3628.75
5.4	1736.25	5.42	1669	5.42	-3484.9	5.4	1736.25	19.8272	-89.95		5.4	1700.41	5.42	1652	5.42	-3405.99	5.4	1700.41	19.8367	-87.6		5.4	1632.39	5.42	1596	5.42	-3272.28	5.4	1632.39	19.8427	-84.35		5.41	1659.67	5.43	1644	5.43	-3231.51	5.41	1659.67	19.8505	-84.95		5.40001	3306.84	5.42001	3278	5.42001	-3568.44
5.41	1734.69	5.43	1698	5.43	-3454.35	5.41	1734.69	19.8684	-89.95		5.41	1699.03	5.43	1683	5.43	-3373.6	5.41	1699.03	19.8652	-87.6		5.41	1630.98	5.43	1612	5.43	-3254.87	5.41	1630.98	19.8695	-84.35		5.42	1658.56	5.44	1595	5.44	-3279.39	5.42	1658.56	19.8727	-84.95		5.41001	3303.55	5.43001	3247	5.43001	-3596.13
5.42	1733.14	5.44	1755	5.44	-3395.8	5.42	1733.14	19.8774	-89.95		5.42	1697.65	5.44	1695	5.44	-3360.22	5.42	1697.65	19.8868	-87.6		5.42	1629.57	5.44	1582	5.44	-3283.46	5.42	1629.57	19.8929	-84.35		5.43	1657.44	5.45	1577	5.45	-3296.26	5.43	1657.44	19.953	-84.95		5.42001	3300.25	5.44001	3181	5.44001	-3658.8
5.43	1731.59	5.45	1667	5.45	-3482.26	5.43	1731.59	19.9424	-89.95		5.43	1696.26	5.45	1711	5.45	-3342.84	5.43	1696.26	19.9348	-87.6		5.43	1628.16	5.45	1572	5.45	-3292.05	5.43	1628.16	19.9385	-84.35		5.44	1656.32	5.46	1644	5.46	-3228.13	5.44	1656.32	20.0034	-84.95		5.43001	3296.93	5.45001	3236	5.45001	-3600.46
5.44	1730.04	5.46	1761	5.46	-3386.72	5.44	1730.04	19.9928	-89.95		5.44	1694.88	5.46	1693	5.46	-3359.46	5.44	1694.88	19.9852	-87.6		5.44	1626.75	5.46	1606	5.46	-3256.65	5.44	1626.75	19.9889	-84.35		5.45	1655.19	5.47	1608	5.47	-3262.99	5.45	1655.19	20.1619	-84.95		5.44001	3293.61	5.46001	3368	5.46001	-3465.11
5.45	1728.5	5.47	1802	5.47	-3344.19	5.45	1728.5	20.1497	-89.95		5.45	1693.5	5.47	1683	5.47	-3368.08	5.45	1693.5	20.1427	-87.6		5.45	1625.34	5.47	1602	5.47	-3259.25	5.45	1625.34	20.1468	-84.35		5.46	1654.05	5.48	1675	5.48	-3194.85	5.46	1654.05	20.2129	-84.95		5.45001	3290.27	5.47001	3215	5.47001	-3614.75
5.46	1726.96	5.48	1761	5.48	-3383.66	5.46	1726.96	20.2007	-89.95		5.46	1692.12	5.48	1635	5.48	-3414.7	5.46	1692.12	20.1936	-87.6		5.46	1623.94	5.48	1639	5.48	-3220.84	5.46	1623.94	20.1977	-84.35		5.47	1652.92	5.49	1672	5.49	-3196.7	5.47	1652.92	20.462	-84.95		5.46001	3286.92	5.48001	3238	5.48001	-3588.39
5.47	1725.43	5.49	1687	5.49	-3456.13	5.47	1725.43	20.434	-89.95		5.47	1690.74	5.49	1638	5.49	-3410.32	5.47	1690.74	20.4208	-87.6		5.47	1622.54	5.49	1598	5.49	-3260.45	5.47	1622.54	20.4248	-84.35		5.48	1651.77	5.5	1605	5.5	-3262.55	5.48	1651.77	20.4966	-84.95		5.47001	3283.56	5.49001	3247	5.49001	-3576.01
5.48	1723.9	5.5	1640	5.5	-3501.61	5.48	1723.9	20.4857	-89.95		5.48	1689.36	5.5	1696	5.5	-3350.94	5.48	1689.36	20.4724	-87.6		5.48	1621.13	5.5	1572	5.5	-3285.05	5.48	1621.13	20.4764	-84.35		5.49	1650.63	5.51	1668	5.51	-3198.39	5.49	1650.63	20.4983	-84.95		5.48001	3280.19	5.50001	3190	5.50001	-3629.63
5.49	1722.37	5.51	1757	5.51	-3383.09	5.49	1722.37	20.492	-89.95		5.49	1687.98	5.51	1717	5.51	-3328.56	5.49	1687.98	20.4894	-87.6		5.49	1619.73	5.51	1533	5.51	-3322.65	5.49	1619.73	20.4936	-84.35		5.5	1649.48	5.52	1663	5.52	-3202.23	5.5	1649.48	20.5008	-84.95		5.49001	3276.82	5.51001	3197	5.51001	-3619.24
5.5	1720.85	5.52	1695	5.52	-3443.58	5.5	1720.85	20.4962	-89.95		5.5	1686.6	5.52	1685	5.52	-3359.18	5.5	1686.6	20.4928	-87.6		5.5	1618.34	5.52	1637	5.52	-3217.26	5.5	1618.34	20.4961	-84.35		5.51	1648.32	5.53	1701	5.53	-3163.07	5.51	1648.32	20.5137	-84.95		5.50001	3273.44	5.52001	3266	5.52001	-3546.85
5.51	1719.33	5.53	1719	5.53	-3418.07	5.51	1719.33	20.4976	-89.95		5.51	1685.22	5.53	1718	5.53	-3324.8	5.51	1685.22	20.4936	-87.6		5.51	1616.94	5.53	1637	5.53	-3215.87	5.51	1616.94	20.4972	-84.35		5.52	1647.16	5.54	1677	5.54	-3185.9	5.52	1647.16	20.5484	-84.95		5.51001	3270.05	5.53001	3377	5.53001	-3432.45
5.52	1717.82	5.54	1732	5.54	-3403.57	5.52	1717.82	20.5438	-89.95		5.52	1683.84	5.54	1678	5.54	-3363.42	5.52	1683.84	20.5412	-87.6		5.52	1615.55	5.54	1577	5.54	-3274.48	5.52	1615.55	20.5454	-84.35		5.53	1646	5.55	1619	5.55	-3242.73	5.53	1646	20.5502	-84.95		5.52001	3266.66	5.54001	3246	5.54001	-3560.05
5.53	1716.31	5.55	1731	5.55	-3403.07	5.53	1716.31	20.5481	-89.95		5.53	1682.46	5.55	1700	5.55	-3340.05	5.53	1682.46	20.5447	-87.6		5.53	1614.16	5.55	1623	5.55	-3227.09	5.53	1614.16	20.548	-84.35		5.54	1644.83	5.56	1635	5.56	-3225.56	5.54	1644.83	20.5526	-84.95		5.53001	3263.26	5.55001	3222	5.55001	-3580.65
5.54	1714.81	5.56	1750	5.56	-3382.57	5.54	1714.81	20.5495	-89.95		5.54	1681.08	5.56	1651	5.56	-3387.67	5.54	1681.08	20.5454	-87.6		5.54	1612.77	5.56	1650	5.56	-3198.71	5.54	1612.77	20.549	-84.35		5.55	1643.66	5.57	1623	5.57	-3236.38	5.55	1643.66	20.6513	-84.95		5.54001	3259.86	5.56001	3154	5.56001	-3645.24
5.55	1713.31	5.57	1696	5.57	-3435.08	5.55	1713.31	20.6522	-89.95		5.55	1679.71	5.57	1692	5.57	-3345.3	5.55	1679.71	20.6497	-87.6		5.55	1611.38	5.57	1620	5.57	-3227.33	5.55	1611.38	20.6555	-84.35		5.56	1642.48	5.58	1580	5.58	-3278.19	5.56	1642.48	20.7036	-84.95		5.55001	3256.45	5.57001	3244	5.57001	-3551.83
5.56	1711.81	5.58	1698	5.58	-3431.6	5.56	1711.81	20.7044	-89.95		5.56	1678.33	5.58	1621	5.58	-3414.93	5.56	1678.33	20.702	-87.6		5.56	1610	5.58	1643	5.58	-3202.95	5.56	1610	20.7078	-84.35		5.57	1641.3	5.59	1606	5.59	-3251.01	5.57	1641.3	20.8557	-84.95		5.56001	3253.05	5.58001	3119	5.58001	-3673.42
5.57	1710.32	5.59	1710	5.59	-3418.11	5.57	1710.32	20.8763	-89.95		5.57	1676.96	5.59	1758	5.59	-3276.55	5.57	1676.96	20.8823	-87.6		5.57	1608.62	5.59	1595	5.59	-3249.57	5.57	1608.62	20.8888	-84.35		5.58	1640.12	5.6	1602	5.6	-3253.82	5.58	1640.12	20.9084	-84.95		5.57001	3249.64	5.59001	3195	5.59001	-3594.01
5.58	1708.84	5.6	1743	5.6	-3383.64	5.58	1708.84	20.9291	-89.95		5.58	1675.59	5.6	1734	5.6	-3299.18	5.58	1675.59	20.9351	-87.6		5.58	1607.24	5.6	1553	5.6	-3290.2	5.58	1607.24	20.9417	-84.35		5.59	1638.94	5.61	1635	5.61	-3219.62	5.59	1638.94	21.6653	-84.95		5.58001	3246.23	5.60001	3298	5.60001	-3487.6
5.59	1707.35	5.61	1625	5.61	-3500.17	5.59	1707.35	21.6858	-89.95		5.59	1674.21	5.61	1710	5.61	-3321.82	5.59	1674.21	21.6933	-87.6		5.59	1605.86	5.61	1575	5.61	-3266.83	5.59	1605.86	21.7001	-84.35		5.6	1637.75	5.62	1610	5.62	-3243.43	5.6	1637.75	21.6769	-84.95		5.59001	3242.82	5.61001	3135	5.61001	-3647.19
5.6	1705.88	5.62	1681	5.62	-3442.7	5.6	1705.88	21.6973	-89.95		5.6	1672.84	5.62	1726	5.62	-3304.45	5.6	1672.84	21.703	-87.6		5.6	1604.49	5.62	1628	5.62	-3212.46	5.6	1604.49	21.7108	-84.35		5.61	1636.55	5.63	1595	5.63	-3257.23	5.61	1636.55	21.7202	-84.95		5.60001	3239.41	5.62001	3257	5.62001	-3521.79
5.61	1704.41	5.63	1684	5.63	-3438.23	5.61	1704.41	21.7408	-89.95		5.61	1671.48	5.63	1641	5.63	-3388.09	5.61	1671.48	21.7482	-87.6		5.61	1603.12	5.63	1630	5.63	-3209.09	5.61	1603.12	21.7551	-84.35		5.62	1635.36	5.64	1564	5.64	-3287.02	5.62	1635.36	21.7318	-84.95		5.61001	3236	5.63001	3184	5.63001	-3591.38
5.62	1702.94	5.64	1648	5.64	-3472.78	5.62	1702.94	21.7522	-89.95		5.62	1670.11	5.64	1594	5.64	-3433.72	5.62	1670.11	21.758	-87.6		5.62	1601.75	5.64	1609	5.64	-3228.73	5.62	1601.75	21.7657	-84.35		5.63	1634.16	5.65	1593	5.65	-3256.82	5.63	1634.16	21.884	-84.95		5.62001	3232.59	5.64001	3216	5.64001	-3555.98
5.63	1701.47	5.65	1694	5.65	-3425.32	5.63	1701.47	21.8866	-89.95		5.63	1668.75	5.65	1656	5.65	-3370.36	5.63	1668.75	21.8871	-87.6		5.63	1600.38	5.65	1581	5.65	-3255.37	5.63	1600.38	21.8905	-84.35		5.64	1632.95	5.66	1623	5.66	-3225.61	5.64	1632.95	21.9394	-84.95		5.63001	3229.19	5.65001	3231	5.65001	-3537.58
5.64	1700.02	5.66	1639	5.66	-3478.87	5.64	1700.02	21.942	-89.95		5.64	1667.38	5.66	1682	5.66	-3343	5.64	1667.38	21.9425	-87.6		5.64	1599.02	5.66	1601	5.66	-3234.01	5.64	1599.02	21.9459	-84.35		5.65	1631.75	5.67	1614	5.67	-3233.39	5.65	1631.75	22.0541	-84.95		5.64001	3225.78	5.66002	3286	5.66002	-3479.18
5.65	1698.56	5.67	1735	5.67	-3381.43	5.65	1698.56	22.0517	-89.95		5.65	1666.02	5.67	1716	5.67	-3307.64	5.65	1666.02	22.049	-87.6		5.65	1597.66	5.67	1607	5.67	-3226.66	5.65	1597.66	22.0523	-84.35		5.66	1630.54	5.68	1645	5.68	-3201.18	5.66	1630.54	22.11	-84.95		5.65001	3222.38	5.67002	3251	5.67002	-3510.79
5.66	1697.11	5.68	1731	5.68	-3383.99	5.66	1697.11	22.1062	-89.95		5.66	1664.66	5.68	1636	5.68	-3386.29	5.66	1664.66	22.0978	-87.6		5.66	1596.3	5.68	1551	5.68	-3281.31	5.66	1596.3	22.1033	-84.35		5.67	1629.32	5.69	1542	5.69	-3302.96	5.67	1629.32	22.1236	-84.95		5.66002	3218.99	5.68002	3221	5.68002	-3537.4
5.67	1695.67	5.69	1740	5.69	-3373.55	5.67	1695.67	22.1076	-89.95		5.67	1663.3	5.69	1673	5.69	-3347.94	5.67	1663.3	22.1049	-87.6		5.67	1594.95	5.69	1601	5.69	-3229.96	5.67	1594.95	22.1081	-84.35		5.68	1628.11	5.7	1604	5.7	-3239.74	5.68	1628.11	22.1796	-84.95		5.67002	3215.6	5.69002	3224	5.69002	-3531.02
5.68	1694.23	5.7	1689	5.7	-3423.12	5.68	1694.23	22.1622	-89.95		5.68	1661.95	5.7	1718	5.7	-3301.58	5.68	1661.95	22.1538	-87.6		5.68	1593.6	5.7	1652	5.7	-3177.62	5.68	1593.6	22.1593	-84.35		5.69	1626.89	5.71	1614	5.71	-3228.51	5.69	1626.89	22.4348	-84.95		5.68002	3212.21	5.70002	3232	5.70002	-3519.65
5.69	1692.79	5.71	1725	5.71	-3385.7	5.69	1692.79	22.4503	-89.95		5.69	1660.6	5.71	1615	5.71	-3403.24	5.69	1660.6	22.454	-87.6		5.69	1592.25	5.71	1598	5.71	-3230.27	5.69	1592.25	22.4628	-84.35		5.7	1625.67	5.72	1643	5.72	-3198.29	5.7	1625.67	22.4917	-84.95		5.69002	3208.83	5.71002	3313	5.71002	-3435.28
5.7	1691.36	5.72	1675	5.72	-3434.28	5.7	1691.36	22.5072	-89.95		5.7	1659.24	5.72	1692	5.72	-3324.89	5.7	1659.24	22.5109	-87.6		5.7	1590.91	5.72	1552	5.72	-3274.93	5.7	1590.91	22.5197	-84.35		5.71	1624.44	5.73	1599	5.73	-3241.06	5.71	1624.44	22.5235	-84.95		5.70002	3205.45	5.72002	3289	5.72002	-3455.92
5.71	1689.94	5.73	1698	5.73	-3409.86	5.71	1689.94	22.5238	-89.95		5.71	1657.89	5.73	1649	5.73	-3366.54	5.71	1657.89	22.5214	-87.6		5.71	1589.56	5.73	1602	5.73	-3223.6	5.71	1589.56	22.5265	-84.35		5.72	1623.21	5.74	1590	5.74	-3248.82	5.72	1623.21	22.5805	-84.95		5.71002	3202.08	5.73002	3254	5.73002	-3487.56
5.72	1688.52	5.74	1700	5.74	-3406.45	5.72	1688.52	22.5808	-89.95		5.72	1656.55	5.74	1572	5.74	-3442.2	5.72	1656.55	22.5785	-87.6		5.72	1588.22	5.74	1606	5.74	-3218.27	5.72	1588.22	22.5835	-84.35		5.73	1621.98	5.75	1539	5.75	-3298.59	5.73	1621.98	22.8287	-84.95		5.72002	3198.72	5.74002	3320	5.74002	-3418.22
5.73	1687.1	5.75	1685	5.75	-3420.04	5.73	1687.1	22.854	-89.95		5.73	1655.2	5.75	1621	5.75	-3391.86	5.73	1655.2	22.8503	-87.6		5.73	1586.89	5.75	1653	5.75	-3169.94	5.73	1586.89	22.8552	-84.35		5.74	1620.75	5.76	1697	5.76	-3139.35	5.74	1620.75	22.8866	-84.95		5.73002	3195.37	5.75002	3282	5.75002	-3452.88
5.74	1685.69	5.76	1643	5.76	-3460.64	5.74	1685.69	22.8653	-89.95		5.74	1653.86	5.76	1658	5.76	-3353.52	5.74	1653.86	22.8628	-87.6		5.74	1585.55	5.76	1598	5.76	-3223.61	5.74	1585.55	22.8683	-84.35		5.75	1619.52	5.77	1654	5.77	-3181.11	5.75	1619.52	22.8909	-84.95		5.74002	3192.02	5.76002	3210	5.76002	-3521.55
5.75	1684.28	5.77	1773	5.77	-3329.25	5.75	1684.28	22.9119	-89.95		5.75	1652.52	5.77	1670	5.77	-3340.19	5.75	1652.52	22.9082	-87.6		5.75	1584.22	5.77	1658	5.77	-3162.29	5.75	1584.22	22.9132	-84.35		5.76	1618.28	5.78	1634	5.78	-3199.87	5.76	1618.28	22.9489	-84.95		5.75002	3188.68	5.77002	3121	5.77002	-3607.23
5.76	1682.88	5.78	1645	5.78	-3455.85	5.76	1682.88	22.9233	-89.95		5.76	1651.18	5.78	1653	5.78	-3355.86	5.76	1651.18	22.9207	-87.6		5.76	1582.9	5.78	1564	5.78	-3254.96	5.76	1582.9	22.9263	-84.35		5.77	1617.04	5.79	1601	5.79	-3231.62	5.77	1617.04	22.9824	-84.95		5.76002	3185.35	5.78002	3093	5.78002	-3631.91
5.77	1681.49	5.79	1646	5.79	-3453.47	5.77	1681.49	22.9978	-89.95		5.77	1649.85	5.79	1618	5.79	-3389.53	5.77	1649.85	23.0004	-87.6		5.77	1581.57	5.79	1590	5.79	-3227.65	5.77	1581.57	23.0061	-84.35		5.78	1615.8	5.8	1620	5.8	-3211.37	5.78	1615.8	22.9885	-84.95		5.77002	3182.03	5.79002	3230	5.79002	-3491.61
5.78	1680.09	5.8	1598	5.8	-3500.08	5.78	1680.09	23.0113	-89.95		5.78	1648.52	5.8	1595	5.8	-3411.2	5.78	1648.52	23.0176	-87.6		5.78	1580.25	5.8	1556	5.8	-3260.33	5.78	1580.25	23.0227	-84.35		5.79	1614.55	5.81	1617	5.81	-3213.12	5.79	1614.55	23.0406	-84.95		5.78002	3178.72	5.80002	3092	5.80002	-3626.32
5.79	1678.71	5.81	1703	5.81	-3393.71	5.79	1678.71	23.0561	-89.95		5.79	1647.19	5.81	1631	5.81	-3373.87	5.79	1647.19	23.0588	-87.6		5.79	1578.94	5.81	1593	5.81	-3222.02	5.79	1578.94	23.0645	-84.35		5.8	1613.3	5.82	1605	5.82	-3223.87	5.8	1613.3	23.0467	-84.95		5.79002	3175.42	5.81002	3200	5.81002	-3515.04
5.8	1677.32	5.82	1679	5.82	-3416.33	5.8	1677.32	23.0697	-89.95		5.8	1645.86	5.82	1647	5.82	-3356.55	5.8	1645.86	23.0759	-87.6		5.8	1577.62	5.82	1532	5.82	-3281.72	5.8	1577.62	23.0811	-84.35		5.81	1612.05	5.83	1672	5.83	-3155.62	5.81	1612.05	23.1757	-84.95		5.80002	3172.13	5.82002	3190	5.82002	-3521.77
5.81	1675.95	5.83	1687	5.83	-3406.96	5.81	1675.95	23.1566	-89.95		5.81	1644.53	5.83	1642	5.83	-3360.23	5.81	1644.53	23.1451	-87.6		5.81	1576.31	5.83	1554	5.83	-3258.41	5.81	1576.31	23.152	-84.35		5.82	1610.8	5.84	1641	5.84	-3185.36	5.82	1610.8	23.2345	-84.95		5.81002	3168.85	5.83002	3175	5.83002	-3533.51
5.82	1674.57	5.84	1610	5.84	-3482.6	5.82	1674.57	23.2154	-89.95		5.82	1643.21	5.84	1608	5.84	-3392.92	5.82	1643.21	23.2038	-87.6		5.82	1575.01	5.84	1572	5.84	-3239.11	5.82	1575.01	23.2107	-84.35		5.83	1609.55	5.85	1610	5.85	-3215.1	5.83	1609.55	23.3667	-84.95		5.82002	3165.58	5.84002	3128	5.84002	-3577.27
5.83	1673.2	5.85	1675	5.85	-3416.24	5.83	1673.2	23.3775	-89.95		5.83	1641.89	5.85	1553	5.85	-3446.6	5.83	1641.89	23.38	-87.6		5.83	1573.7	5.85	1568	5.85	-3241.82	5.83	1573.7	23.3881	-84.35		5.84	1608.29	5.86	1570	5.86	-3253.84	5.84	1608.29	23.4163	-84.95		5.83002	3162.32	5.85002	3139	5.85002	-3563.03
5.84	1671.84	5.86	1587	5.86	-3502.89	5.84	1671.84	23.3959	-89.95		5.84	1640.57	5.86	1572	5.86	-3426.29	5.84	1640.57	23.3837	-87.6		5.84	1572.4	5.86	1547	5.86	-3261.52	5.84	1572.4	23.3883	-84.35		5.85	1607.03	5.87	1592	5.87	-3230.58	5.85	1607.03	23.426	-84.95		5.84002	3159.07	5.86002	3212	5.86002	-3486.81
5.85	1670.48	5.87	1679	5.87	-3409.54	5.85	1670.48	23.4368	-89.95		5.85	1639.26	5.87	1644	5.87	-3352.98	5.85	1639.26	23.4393	-87.6		5.85	1571.1	5.87	1568	5.87	-3239.23	5.85	1571.1	23.4474	-84.35		5.86	1605.77	5.88	1539	5.88	-3282.32	5.86	1605.77	23.4757	-84.95		5.85002	3155.84	5.87002	3047	5.87002	-3648.61
5.86	1669.13	5.88	1647	5.88	-3440.19	5.86	1669.13	23.4553	-89.95		5.86	1637.95	5.88	1667	5.88	-3328.68	5.86	1637.95	23.443	-87.6		5.86	1569.81	5.88	1537	5.88	-3268.94	5.86	1569.81	23.4476	-84.35		5.87	1604.51	5.89	1565	5.89	-3255.05	5.87	1604.51	23.6546	-84.95		5.86002	3152.62	5.88002	3142	5.88002	-3550.41
5.87	1667.78	5.89	1688	5.89	-3397.85	5.87	1667.78	23.6446	-89.95		5.87	1636.64	5.89	1638	5.89	-3356.37	5.87	1636.64	23.636	-87.6		5.87	1568.52	5.89	1562	5.89	-3242.66	5.87	1568.52	23.6429	-84.35		5.88	1603.24	5.9	1595	5.9	-3223.78	5.88	1603.24	23.7146	-84.95		5.87002	3149.41	5.89002	3250	5.89002	-3439.23
5.88	1666.43	5.9	1647	5.9	-3437.52	5.88	1666.43	23.7045	-89.95		5.88	1635.34	5.9	1561	5.9	-3432.07	5.88	1635.34	23.6959	-87.6		5.88	1567.23	5.9	1543	5.9	-3260.38	5.88	1567.23	23.7029	-84.35		5.89	1601.98	5.91	1648	5.91	-3169.51	5.89	1601.98	23.8337	-84.95		5.88002	3146.22	5.90002	3143	5.90002	-3543.06
5.89	1665.09	5.91	1598	5.91	-3485.19	5.89	1665.09	23.8194	-89.95		5.89	1634.03	5.91	1588	5.91	-3403.78	5.89	1634.03	23.8084	-87.6		5.89	1565.95	5.91	1577	5.91	-3225.1	5.89	1565.95	23.8132	-84.35		5.9	1600.71	5.92	1585	5.92	-3231.24	5.9	1600.71	23.8942	-84.95		5.89002	3143.03	5.91002	3127	5.91002	-3555.91
5.9	1663.76	5.92	1601	5.92	-3480.86	5.9	1663.76	23.8798	-89.95		5.9	1632.73	5.92	1634	5.92	-3356.48	5.9	1632.73	23.8688	-87.6		5.9	1564.67	5.92	1602	5.92	-3198.83	5.9	1564.67	23.8736	-84.35		5.91	1599.44	5.93	1534	5.93	-3280.97	5.91	1599.44	24.7985	-84.95		5.90002	3139.87	5.92002	3119	5.92002	-3560.77
5.91	1662.43	5.93	1669	5.93	-3411.54	5.91	1662.43	24.8045	-89.95		5.91	1631.44	5.93	1594	5.93	-3395.19	5.91	1631.44	24.803	-87.6		5.91	1563.39	5.93	1539	5.93	-3260.56	5.91	1563.39	24.8064	-84.35		5.92	1598.17	5.94	1574	5.94	-3239.69	5.92	1598.17	24.8614	-84.95		5.91002	3136.71	5.93002	3232	5.93002	-3444.64
5.92	1661.1	5.94	1682	5.94	-3397.22	5.92	1661.1	24.8675	-89.95		5.92	1630.14	5.94	1597	5.94	-3390.9	5.92	1630.14	24.866	-87.6		5.92	1562.12	5.94	1531	5.94	-3267.29	5.92	1562.12	24.8694	-84.35		5.93	1596.9	5.95	1541	5.95	-3271.42	5.93	1596.9	25.1748	-84.95		5.92002	3133.57	5.94002	3134	5.94002	-3539.53
5.93	1659.78	5.95	1674	5.95	-3403.91	5.93	1659.78	25.1908	-89.95		5.93	1628.85	5.95	1579	5.95	-3407.62	5.93	1628.85	25.1931	-87.6		5.93	1560.85	5.95	1442	5.95	-3355.03	5.93	1560.85	25.202	-84.35		5.94	1595.62	5.96	1568	5.96	-3243.14	5.94	1595.62	25.2388	-84.95		5.93002	3130.45	5.95002	3103	5.95002	-3567.44
5.94	1658.46	5.96	1622	5.96	-3454.6	5.94	1658.46	25.2548	-89.95		5.94	1627.56	5.96	1586	5.96	-3399.33	5.94	1627.56	25.2571	-87.6		5.94	1559.58	5.96	1535	5.96	-3260.77	5.94	1559.58	25.266	-84.35		5.95	1594.34	5.97	1577	5.97	-3232.86	5.95	1594.34	25.518	-84.95		5.94002	3127.34	5.96002	3138	5.96002	-3529.36
5.95	1657.15	5.97	1598	5.97	-3477.3	5.95	1657.15	25.5248	-89.95		5.95	1626.28	5.97	1622	5.97	-3362.06	5.95	1626.28	25.5061	-87.6		5.95	1558.32	5.97	1549	5.97	-3245.51	5.95	1558.32	25.5113	-84.35		5.96	1593.07	5.98	1621	5.98	-3187.58	5.96	1593.07	25.5592	-84.95		5.95002	3124.24	5.97002	3118	5.97002	-3546.29
5.96	1655.84	5.98	1632	5.98	-3442	5.96	1655.84	25.5293	-89.95		5.96	1624.99	5.98	1605	5.98	-3377.78	5.96	1624.99	25.5298	-87.6		5.96	1557.06	5.98	1518	5.98	-3275.26	5.96	1557.06	25.5368	-84.35		5.97	1591.79	5.99	1531	5.99	-3276.29	5.97	1591.79	25.5829	-84.95		5.96002	3121.16	5.98002	3071	5.98002	-3590.24
5.97	1654.54	5.99	1603	5.99	-3469.7	5.97	1654.54	25.5897	-89.95		5.97	1623.71	5.99	1651	5.99	-3330.51	5.97	1623.71	25.5709	-87.6		5.97	1555.8	5.99	1518	5.99	-3274.01	5.97	1555.8	25.5761	-84.35		5.98	1590.51	6	1596	6	-3210.01	5.98	1590.51	25.6241	-84.95		5.97002	3118.1	5.99002	3102	5.99002	-3556.21
5.98	1653.24	6	1586	6	-3485.41	5.98	1653.24	25.5943	-89.95		5.98	1622.44	6	1602	6	-3378.24	5.98	1622.44	25.5948	-87.6		5.98	1554.55	6	1511	6	-3279.76	5.98	1554.55	25.6017	-84.35		5.99	1589.22	6.01	1493	6.01	-3311.72	5.99	1589.22	25.8257	-84.95		5.98002	3115.05	6.00002	3102	6.00002	-3553.19
5.99	1651.94	6.01	1611	6.01	-3459.13	5.99	1651.94	25.8333	-89.95		5.99	1621.17	6.01	1639	6.01	-3339.97	5.99	1621.17	25.8337	-87.6		5.99	1553.3	6.01	1455	6.01	-3334.52	5.99	1553.3	25.8371	-84.35		6	1587.94	6.02	1545	6.02	-3258.44	6	1587.94	25.8914	-84.95		5.99002	3112.02	6.01002	3142	6.01002	-3510.19
6	1650.65	6.02	1678	6.02	-3390.85	6	1650.65	25.899	-89.95		6	1619.89	6.02	1620	6.02	-3357.7	6	1619.89	25.8994	-87.6		6	1552.05	6.02	1547	6.02	-3241.28	6	1552.05	25.9028	-84.35		6.01	1586.65	6.03	1556	6.03	-3246.15	6.01	1586.65	26.2352	-84.95		6.00002	3109	6.02002	3153	6.02002	-3496.21
6.01	1649.37	6.03	1632	6.03	-3435.57	6.01	1649.37	26.2089	-89.95		6.01	1618.63	6.03	1592	6.03	-3384.44	6.01	1618.63	26.1942	-87.6		6.01	1550.81	6.03	1550	6.03	-3237.05	6.01	1550.81	26.201	-84.35		6.02	1585.37	6.04	1588	6.04	-3212.86	6.02	1585.37	26.302	-84.95		6.01002	3106	6.03002	3058	6.03002	-3588.24
6.02	1648.09	6.04	1634	6.04	-3432.3	6.02	1648.09	26.2756	-89.95		6.02	1617.36	6.04	1576	6.04	-3399.18	6.02	1617.36	26.2608	-87.6		6.02	1549.57	6.04	1527	6.04	-3258.81	6.02	1549.57	26.2677	-84.35		6.03	1584.08	6.05	1582	6.05	-3217.57	6.03	1584.08	26.4879	-84.95		6.02002	3103.02	6.04002	3184	6.04002	-3459.29
6.03	1646.81	6.05	1560	6.05	-3505.03	6.03	1646.81	26.4735	-89.95		6.03	1616.1	6.05	1629	6.05	-3344.93	6.03	1616.1	26.4628	-87.6		6.03	1548.34	6.05	1556	6.05	-3228.58	6.03	1548.34	26.4668	-84.35		6.04	1582.79	6.06	1556	6.06	-3242.28	6.04	1582.79	26.4936	-84.95		6.03002	3100.05	6.05002	3140	6.05002	-3500.36
6.04	1645.54	6.06	1656	6.06	-3407.77	6.04	1645.54	26.4935	-89.95		6.04	1614.84	6.06	1632	6.06	-3340.68	6.04	1614.84	26.4908	-87.6		6.04	1547.1	6.06	1544	6.06	-3239.36	6.04	1547.1	26.497	-84.35		6.05	1581.5	6.07	1581	6.07	-3215.98	6.05	1581.5	26.5039	-84.95		6.04002	3097.1	6.06002	3091	6.06002	-3546.45
6.05	1644.27	6.07	1608	6.07	-3454.51	6.05	1644.27	26.5292	-89.95		6.05	1613.59	6.07	1610	6.07	-3361.43	6.05	1613.59	26.5301	-87.6		6.05	1545.87	6.07	1531	6.07	-3251.14	6.05	1545.87	26.5342	-84.35		6.06	1580.21	6.08	1497	6.08	-3298.69	6.06	1580.21	26.5553	-84.95		6.05002	3094.17	6.07002	3031	6.07002	-3603.55
6.06	1643.01	6.08	1577	6.08	-3484.25	6.06	1643.01	26.5409	-89.95		6.06	1612.34	6.08	1636	6.08	-3334.18	6.06	1612.34	26.5359	-87.6		6.06	1544.65	6.08	1470	6.08	-3310.92	6.06	1544.65	26.5407	-84.35		6.07	1578.91	6.09	1557	6.09	-3237.4	6.07	1578.91	26.561	-84.95		6.06002	3091.25	6.08002	3141	6.08002	-3490.67
6.07	1641.75	6.09	1654	6.09	-3406	6.07	1641.75	26.5609	-89.95		6.07	1611.09	6.09	1539	6.09	-3429.94	6.07	1611.09	26.5582	-87.6		6.07	1543.43	6.09	1539	6.09	-3240.7	6.07	1543.43	26.5645	-84.35		6.08	1577.62	6.1	1633	6.1	-3160.1	6.08	1577.62	26.5714	-84.95		6.07002	3088.35	6.09002	3078	6.09002	-3550.8
6.08	1640.49	6.1	1606	6.1	-3452.75	6.08	1640.49	26.5967	-89.95		6.08	1609.84	6.1	1585	6.1	-3382.7	6.08	1609.84	26.6034	-87.6		6.08	1542.21	6.1	1501	6.1	-3277.49	6.08	1542.21	26.6082	-84.35		6.09	1576.32	6.11	1572	6.11	-3219.8	6.09	1576.32	26.7	-84.95		6.08002	3085.47	6.10003	3086	6.10003	-3539.96
6.09	1639.24	6.11	1589	6.11	-3468.51	6.09	1639.24	26.6844	-89.95		6.09	1608.6	6.11	1660	6.11	-3306.46	6.09	1608.6	26.6714	-87.6		6.09	1540.99	6.11	1511	6.11	-3266.28	6.09	1540.99	26.676	-84.35		6.1	1575.03	6.12	1541	6.12	-3249.5	6.1	1575.03	26.768	-84.95		6.09002	3082.61	6.11003	3138	6.11003	-3485.13
6.1	1637.99	6.12	1512	6.12	-3544.27	6.1	1637.99	26.7524	-89.95		6.1	1607.36	6.12	1614	6.12	-3351.23	6.1	1607.36	26.7393	-87.6		6.1	1539.78	6.12	1500	6.12	-3276.07	6.1	1539.78	26.7439	-84.35		6.11	1573.73	6.13	1588	6.13	-3201.2	6.11	1573.73	27.0083	-84.95		6.10003	3079.77	6.12003	3064	6.12003	-3556.32
6.11	1636.75	6.13	1580	6.13	-3475.03	6.11	1636.75	27.0229	-89.95		6.11	1606.12	6.13	1561	6.13	-3403	6.11	1606.12	27.0269	-87.6		6.11	1538.57	6.13	1555	6.13	-3219.87	6.11	1538.57	27.0333	-84.35		6.12	1572.43	6.14	1554	6.14	-3233.9	6.12	1572.43	27.0272	-84.95		6.11003	3076.94	6.13003	3202	6.13003	-3415.53
6.12	1635.51	6.14	1692	6.14	-3361.8	6.12	1635.51	27.0416	-89.95		6.12	1604.89	6.14	1594	6.14	-3368.77	6.12	1604.89	27.0427	-87.6		6.12	1537.36	6.14	1530	6.14	-3243.67	6.12	1537.36	27.0506	-84.35		6.13	1571.13	6.15	1513	6.15	-3273.6	6.13	1571.13	27.077	-84.95		6.12003	3074.13	6.14003	3120	6.14003	-3495.11
6.13	1634.27	6.15	1659	6.15	-3393.58	6.13	1634.27	27.0918	-89.95		6.13	1603.66	6.15	1633	6.15	-3328.55	6.13	1603.66	27.0957	-87.6		6.13	1536.16	6.15	1540	6.15	-3232.47	6.13	1536.16	27.1021	-84.35		6.14	1569.83	6.16	1589	6.16	-3196.3	6.14	1569.83	27.096	-84.95		6.13003	3071.34	6.15003	3092	6.15003	-3521.46
6.14	1633.04	6.16	1617	6.16	-3434.35	6.14	1633.04	27.1105	-89.95		6.14	1602.43	6.16	1571	6.16	-3389.32	6.14	1602.43	27.1116	-87.6		6.14	1534.96	6.16	1519	6.16	-3252.28	6.14	1534.96	27.1195	-84.35		6.15	1568.53	6.17	1578	6.17	-3206	6.15	1568.53	27.4167	-84.95		6.14003	3068.92	6.16003	3054	6.16003	-3558.64
6.15	1631.82	6.17	1659	6.17	-3391.14	6.15	1631.82	27.4257	-89.95		6.15	1601.21	6.17	1613	6.17	-3346.11	6.15	1601.21	27.4231	-87.6		6.15	1533.76	6.17	1580	6.17	-3190.09	6.15	1533.76	27.4285	-84.35		6.16	1567.23	6.18	1573	6.18	-3209.69	6.16	1567.23	27.4263	-84.95		6.15003	3067.26	6.17003	3051	6.17003	-3561.76
6.16	1630.59	6.18	1594	6.18	-3454.92	6.16	1630.59	27.4289	-89.95		6.16	1599.98	6.18	1625	6.18	-3332.89	6.16	1599.98	27.4249	-87.6		6.16	1532.57	6.18	1552	6.18	-3216.9	6.16	1532.57	27.4309	-84.35		6.17	1565.93	6.19	1507	6.19	-3274.39	6.17	1565.93	27.4357	-84.95		6.16003	3066.45	6.18003	3064	6.18003	-3549.66
6.17	1629.38	6.19	1606	6.19	-3441.71	6.17	1629.38	27.4365	-89.95		6.17	1598.77	6.19	1549	6.19	-3407.68	6.17	1598.77	27.4323	-87.6		6.17	1531.38	6.19	1538	6.19	-3229.72	6.17	1531.38	27.442	-84.35		6.18	1564.62	6.2	1532	6.2	-3248.08	6.18	1564.62	27.4502	-84.95		6.17003	3066.57	6.19003	3030	6.19003	-3585.18
6.18	1628.16	6.2	1688	6.2	-3358.5	6.18	1628.16	27.4573	-89.95		6.18	1597.55	6.2	1522	6.2	-3433.47	6.18	1597.55	27.4547	-87.6		6.18	1530.19	6.2	1528	6.2	-3238.54	6.18	1530.19	27.4646	-84.35		6.19	1563.32	6.21	1486	6.21	-3292.78	6.19	1563.32	27.4865	-84.95		6.18003	3067.47	6.20003	3033	6.20003	-3584.15
6.19	1626.95	6.21	1594	6.21	-3451.3	6.19	1626.95	27.4956	-89.95		6.19	1596.34	6.21	1584	6.21	-3370.26	6.19	1596.34	27.4906	-87.6		6.19	1529.01	6.21	1539	6.21	-3226.36	6.19	1529.01	27.4975	-84.35		6.2	1562.01	6.22	1500	6.22	-3277.47	6.2	1562.01	27.4961	-84.95		6.19003	3068.98	6.21003	2996	6.21003	-3623.43
6.2	1625.74	6.22	1662	6.22	-3382.1	6.2	1625.74	27.4976	-89.95		6.2	1595.13	6.22	1625	6.22	-3328.06	6.2	1595.13	27.493	-87.6		6.2	1527.83	6.22	1515	6.22	-3249.19	6.2	1527.83	27.4984	-84.35		6.21	1560.71	6.23	1562	6.23	-3214.16	6.21	1560.71	27.4996	-84.95		6.20003	3070.96	6.22003	3095	6.22003	-3526.85
6.21	1624.54	6.23	1640	6.23	-3402.9	6.21	1624.54	27.4988	-89.95		6.21	1593.92	6.23	1571	6.23	-3380.86	6.21	1593.92	27.4948	-87.6		6.21	1526.65	6.23	1499	6.23	-3264.02	6.21	1526.65	27.5008	-84.35		6.22	1559.4	6.24	1557	6.24	-3217.86	6.22	1559.4	27.5056	-84.95		6.21003	3073.24	6.23003	3037	6.23003	-3587.26
6.22	1623.34	6.24	1640	6.24	-3401.71	6.22	1623.34	27.5065	-89.95		6.22	1592.72	6.24	1539	6.24	-3411.66	6.22	1592.72	27.5022	-87.6		6.22	1525.48	6.24	1507	6.24	-3254.85	6.22	1525.48	27.5119	-84.35		6.23	1558.09	6.25	1508	6.25	-3265.55	6.23	1558.09	27.5201	-84.95		6.22003	3075.66	6.24003	2970	6.24003	-3656.5
6.23	1622.14	6.25	1661	6.25	-3379.52	6.23	1622.14	27.5273	-89.95		6.23	1591.52	6.25	1567	6.25	-3382.46	6.23	1591.52	27.5247	-87.6		6.23	1524.31	6.25	1500	6.25	-3260.69	6.23	1524.31	27.5346	-84.35		6.24	1556.78	6.26	1546	6.26	-3226.24	6.24	1556.78	27.5697	-84.95		6.23003	3078.07	6.25003	3041	6.25003	-3587.4
6.24	1620.95	6.26	1603	6.26	-3436.34	6.24	1620.95	27.5677	-89.95		6.24	1590.32	6.26	1563	6.26	-3385.27	6.24	1590.32	27.5606	-87.6		6.24	1523.14	6.26	1497	6.26	-3262.53	6.24	1523.14	27.5676	-84.35		6.25	1555.48	6.27	1535	6.27	-3235.93	6.25	1555.48	27.6242	-84.95		6.24003	3080.3	6.26003	3082	6.26003	-3547.82
6.25	1619.76	6.27	1539	6.27	-3499.15	6.25	1619.76	27.6291	-89.95		6.25	1589.12	6.27	1552	6.27	-3395.08	6.25	1589.12	27.6138	-87.6		6.25	1521.98	6.27	1487	6.27	-3271.37	6.25	1521.98	27.6185	-84.35		6.26	1554.17	6.28	1533	6.28	-3236.62	6.26	1554.17	27.6601	-84.95		6.25003	3082.21	6.27003	3099	6.27003	-3531.58
6.26	1618.58	6.28	1577	6.28	-3459.98	6.26	1618.58	27.6299	-89.95		6.26	1587.93	6.28	1571	6.28	-3374.89	6.26	1587.93	27.6284	-87.6		6.26	1520.82	6.28	1491	6.28	-3266.21	6.26	1520.82	27.6361	-84.35		6.27	1552.86	6.29	1477	6.29	-3291.31	6.27	1552.86	27.6946	-84.95		6.26003	3083.62	6.28003	3063	6.28003	-3567.54
6.27	1617.39	6.29	1633	6.29	-3402.8	6.27	1617.39	27.6995	-89.95		6.27	1586.74	6.29	1580	6.29	-3364.71	6.27	1586.74	27.6842	-87.6		6.27	1519.66	6.29	1576	6.29	-3180.06	6.27	1519.66	27.6889	-84.35		6.28	1551.55	6.3	1513	6.3	-3253.99	6.28	1551.55	27.7089	-84.95		6.27003	3084.39	6.29003	3136	6.29003	-3493.63
6.28	1616.22	6.3	1610	6.3	-3424.63	6.28	1616.22	27.7003	-89.95		6.28	1585.55	6.3	1618	6.3	-3325.53	6.28	1585.55	27.6988	-87.6		6.28	1518.5	6.3	1529	6.3	-3225.91	6.28	1518.5	27.7066	-84.35		6.29	1550.23	6.31	1522	6.31	-3243.68	6.29	1550.23	27.7279	-84.95		6.28003	3084.35	6.30003	3046	6.30003	-3582.32
6.29	1615.04	6.31	1591	6.31	-3442.46	6.29	1615.04	27.7099	-89.95		6.29	1584.37	6.31	1556	6.31	-3386.35	6.29	1584.37	27.7055	-87.6		6.29	1517.35	6.31	1488	6.31	-3265.76	6.29	1517.35	27.7097	-84.35		6.3	1548.92	6.32	1521	6.32	-3243.37	6.3	1548.92	27.7306	-84.95		6.29003	3083.43	6.31003	3008	6.31003	-3618.73
6.3	1613.87	6.32	1575	6.32	-3457.3	6.3	1613.87	27.7183	-89.95		6.3	1583.19	6.32	1562	6.32	-3379.18	6.3	1583.19	27.7112	-87.6		6.3	1516.2	6.32	1503	6.32	-3249.62	6.3	1516.2	27.7151	-84.35		6.31	1547.61	6.33	1484	6.33	-3279.06	6.31	1547.61	27.7795	-84.95		6.30003	3082.13	6.32003	3048	6.32003	-3577.13
6.31	1612.7	6.33	1622	6.33	-3409.14	6.31	1612.7	27.7806	-89.95		6.31	1582.01	6.33	1534	6.33	-3406	6.31	1582.01	27.7762	-87.6		6.31	1515.05	6.33	1469	6.33	-3282.48	6.31	1515.05	27.7803	-84.35		6.32	1546.3	6.34	1553	6.34	-3208.85	6.32	1546.3	27.7986	-84.95		6.31003	3080.54	6.33003	2964	6.33003	-3659.56
6.32	1611.54	6.34	1590	6.34	-3440.14	6.32	1611.54	27.7889	-89.95		6.32	1580.84	6.34	1610	6.34	-3328.84	6.32	1580.84	27.7819	-87.6		6.32	1513.91	6.34	1485	6.34	-3265.34	6.32	1513.91	27.7858	-84.35		6.33	1544.99	6.35	1497	6.35	-3264.18	6.33	1544.99	27.8353	-84.95		6.32003	3078.93	6.34003	3055	6.34003	-3567.03
6.33	1610.38	6.35	1587	6.35	-3442.7	6.33	1610.38	27.8186	-89.95		6.33	1579.66	6.35	1623	6.35	-3314.98	6.33	1579.66	27.8074	-87.6		6.33	1512.77	6.35	1489	6.35	-3260.2	6.33	1512.77	27.8123	-84.35		6.34	1543.78	6.36	1550	6.36	-3211.05	6.34	1543.67	27.9063	-84.95		6.33003	3077.37	6.35003	3013	6.35003	-3607.54
6.34	1609.38	6.36	1702	6.36	-3327.83	6.34	1609.22	27.8895	-89.95		6.34	1578.49	6.36	1616	6.36	-3321.69	6.34	1578.49	27.8783	-87.6		6.34	1511.63	6.36	1484	6.36	-3264.07	6.34	1511.63	27.8832	-84.35		6.35	1543.11	6.37	1576	6.37	-3185.61	6.35	1542.36	27.9165	-84.95		6.34003	3075.83	6.36003	2975	6.36003	-3644.09
6.35	1608.94	6.37	1635	6.37	-3395.65	6.35	1608.06	27.9122	-89.95		6.35	1577.64	6.37	1564	6.37	-3374.04	6.35	1577.33	27.9035	-87.6		6.35	1510.49	6.37	1483	6.37	-3264.19	6.35	1510.49	27.9077	-84.35		6.36	1542.98	6.38	1609	6.38	-3153.76	6.36	1541.04	27.9877	-84.95		6.35003	3074.34	6.37003	2988	6.37003	-3629.67
6.36	1609.07	6.38	1602	6.38	-3430.04	6.36	1606.91	27.9834	-89.95		6.36	1577.35	6.38	1558	6.38	-3381.05	6.36	1576.16	27.9746	-87.6		6.36	1509.36	6.38	1507	6.38	-3239.87	6.36	1509.36	27.9789	-84.35		6.37	1543.54	6.39	1546	6.39	-3218.39	6.37	1539.73	28.0491	-84.95		6.36003	3072.89	6.38003	2962	6.38003	-3654.3
6.37	1609.89	6.39	1518	6.39	-3515.88	6.37	1605.76	28.0449	-89.95		6.37	1577.7	6.39	1590	6.39	-3350.62	6.37	1575	28.0366	-87.6		6.37	1508.48	6.39	1524	6.39	-3223.16	6.37	1508.23	28.0415	-84.35		6.38	1544.69	6.4	1556	6.4	-3210.36	6.38	1538.41	28.1206	-84.95		6.37003	3071.48	6.39003	3000	6.39003	-3614.97
6.38	1611.28	6.4	1570	6.4	-3466.05	6.38	1604.62	28.1164	-89.95		6.38	1578.71	6.4	1590	6.4	-3352.62	6.38	1573.84	28.1081	-87.6		6.38	1508.16	6.4	1479	6.4	-3269.14	6.38	1507.11	28.113	-84.35		6.39	1546.31	6.41	1589	6.41	-3179.55	6.39	1537.1	28.2143	-84.95		6.38003	3070.11	6.40003	3098	6.40003	-3515.68
6.39	1613.12	6.41	1585	6.41	-3453.43	6.39	1603.48	28.2323	-89.95		6.39	1580.28	6.41	1540	6.41	-3404.9	6.39	1572.69	28.2334	-87.6		6.39	1508.45	6.41	1459	6.41	-3290.68	6.39	1505.98	28.2383	-84.35		6.4	1548.29	6.42	1506	6.42	-3264.83	6.4	1535.78	28.2863	-84.95		6.39003	3068.77	6.41003	3163	6.41003	-3449.43
6.4	1615.29	6.42	1608	6.42	-3432.88	6.4	1602.34	28.3043	-89.95		6.4	1582.28	6.42	1548	6.42	-3399.35	6.4	1571.53	28.3055	-87.6		6.4	1509.43	6.42	1491	6.42	-3260.66	6.4	1504.86	28.3104	-84.35		6.41	1550.48	6.43	1539	6.43	-3234.09	6.41	1534.47	28.3735	-84.95		6.40003	3067.49	6.42003	3014	6.42003	-3597.23
6.41	1617.67	6.43	1564	6.43	-3479.28	6.41	1601.2	28.3657	-89.95		6.41	1584.56	6.43	1561	6.43	-3388.84	6.41	1570.38	28.3581	-87.6		6.41	1510.97	6.43	1485	6.43	-3268.93	6.41	1503.74	28.3632	-84.35		6.42	1552.76	6.44	1481	6.44	-3294.19	6.42	1533.15	28.4458	-84.95		6.41003	3066.24	6.43003	3047	6.43003	-3563.07
6.42	1620.12	6.44	1684	6.44	-3361.51	6.42	1600.07	28.4381	-89.95		6.42	1587.01	6.44	1542	6.44	-3410.24	6.42	1569.23	28.4305	-87.6		6.42	1512.95	6.44	1437	6.44	-3319.38	6.42	1502.62	28.4356	-84.35		6.43	1555.02	6.45	1482	6.45	-3295	6.43	1531.83	28.6632	-84.95		6.42003	3065.03	6.44003	3039	6.44003	-3569.95
6.43	1622.52	6.45	1590	6.45	-3457.44	6.43	1598.94	28.6377	-89.95		6.43	1589.5	6.45	1552	6.45	-3402.42	6.43	1568.09	28.6201	-87.6		6.43	1515.22	6.45	1537	6.45	-3221.87	6.43	1501.51	28.6252	-84.35		6.44	1557.11	6.46	1527	6.46	-3251.41	6.44	1530.52	28.7363	-84.95		6.43003	3063.87	6.45003	2992	6.45003	-3615.88
6.44	1624.75	6.46	1567	6.46	-3481.95	6.44	1597.81	28.7108	-89.95		6.44	1591.9	6.46	1529	6.46	-3427.26	6.44	1566.94	28.6932	-87.6		6.44	1517.67	6.46	1530	6.46	-3231.27	6.44	1500.4	28.6982	-84.35		6.45	1558.93	6.47	1557	6.47	-3222.28	6.45	1529.2	28.7428	-84.95		6.44003	3062.76	6.46003	2968	6.46003	-3638.86
6.45	1626.68	6.47	1656	6.47	-3393.91	6.45	1596.68	28.7648	-89.95		6.45	1594.08	6.47	1517	6.47	-3440.62	6.45	1565.8	28.7706	-87.6		6.45	1520.16	6.47	1491	6.47	-3272.45	6.45	1499.29	28.7759	-84.35		6.46	1560.34	6.48	1559	6.48	-3220.5	6.46	1527.88	28.8162	-84.95		6.45003	3061.69	6.47003	2870	6.47003	-3735.88
6.46	1628.19	6.48	1597	6.48	-3453.2	6.46	1595.56	28.8382	-89.95		6.46	1595.92	6.48	1559	6.48	-3399.38	6.46	1564.66	28.8413	-87.6		6.46	1522.56	6.48	1525	6.48	-3240.28	6.46	1498.18	28.8459	-84.35		6.47	1561.21	6.49	1505	6.49	-3274.18	6.47	1526.57	28.8565	-84.95		6.46003	3060.66	6.48003	3070	6.48003	-3534.95
6.47	1629.15	6.49	1657	6.49	-3393.04	6.47	1594.44	28.8477	-89.95		6.47	1597.28	6.49	1553	6.49	-3405.45	6.47	1563.53	28.844	-87.6		6.47	1524.74	6.49	1465	6.49	-3301.62	6.47	1497.08	28.8493	-84.35		6.48	1561.42	6.5	1488	6.5	-3290.63	6.48	1525.25	28.9302	-84.95		6.47003	3059.68	6.49003	3046	6.49003	-3558.07
6.48	1629.44	6.5	1550	6.5	-3499.63	6.48	1593.33	28.9214	-89.95		6.48	1598.04	6.5	1572	6.5	-3386.2	6.48	1562.39	28.915	-87.6		6.48	1526.56	6.5	1495	6.5	-3272.36	6.48	1495.98	28.9196	-84.35		6.49	1561.11	6.51	1575	6.51	-3202.9	6.49	1523.93	29.1954	-84.95		6.48003	3058.75	6.50003	3035	6.50003	-3568.23
6.49	1629.28	6.51	1572	6.51	-3477.11	6.49	1592.21	29.239	-89.95		6.49	1598.11	6.51	1550	6.51	-3407.72	6.49	1561.26	29.2518	-87.6		6.49	1527.91	6.51	1480	6.51	-3287.43	6.49	1494.88	29.2619	-84.35		6.5	1560.55	6.52	1526	6.52	-3251.18	6.5	1522.61	29.2699	-84.95		6.49003	3057.87	6.51003	2959	6.51003	-3643.45
6.5	1628.87	6.52	1578	6.52	-3470.6	6.5	1591.1	29.2936	-89.95		6.5	1597.86	6.52	1601	6.52	-3356.19	6.5	1560.13	29.2821	-87.6		6.5	1528.65	6.52	1518	6.52	-3249.19	6.5	1493.78	29.2877	-84.35		6.51	1559.83	6.53	1521	6.53	-3255.47	6.51	1521.29	29.3133	-84.95		6.50003	3057.04	6.52003	2928	6.52003	-3673.72
6.51	1628.35	6.53	1576	6.53	-3472.1	6.51	1589.99	29.3138	-89.95		6.51	1597.38	6.53	1593	6.53	-3363.68	6.51	1559	29.3265	-87.6		6.51	1528.72	6.53	1489	6.53	-3277.73	6.51	1492.69	29.3367	-84.35		6.52	1559.11	6.54	1491	6.54	-3284.78	6.52	1519.97	29.3881	-84.95		6.51003	3056.26	6.53004	2948	6.53004	-3653.05
6.52	1627.84	6.54	1540	6.54	-3507.63	6.52	1588.88	29.3685	-89.95		6.52	1596.85	6.54	1483	6.54	-3473.18	6.52	1557.88	29.3569	-87.6		6.52	1528.48	6.54	1460	6.54	-3306.23	6.52	1491.6	29.3625	-84.35		6.53	1558.4	6.55	1475	6.55	-3300.1	6.53	1518.66	29.5847	-84.95		6.52003	3055.53	6.54004	3042	6.54004	-3558.42
6.53	1627.34	6.55	1558	6.55	-3489.17	6.53	1587.78	29.5597	-89.95		6.53	1596.34	6.55	1539	6.55	-3416.7	6.53	1556.75	29.5434	-87.6		6.53	1528.02	6.55	1506	6.55	-3259.75	6.53	1490.51	29.5485	-84.35		6.54	1557.71	6.56	1446	6.56	-3328.44	6.54	1517.34	29.6602	-84.95		6.53004	3054.85	6.55004	3055	6.55004	-3544.86
6.54	1626.87	6.56	1574	6.56	-3472.72	6.54	1586.68	29.6352	-89.95		6.54	1595.84	6.56	1569	6.56	-3386.24	6.54	1555.63	29.619	-87.6		6.54	1527.52	6.56	1520	6.56	-3245.29	6.54	1489.42	29.6241	-84.35		6.55	1557.03	6.57	1533	6.57	-3240.8	6.55	1516.02	29.7135	-84.95		6.54004	3054.23	6.56004	3005	6.56004	-3594.35
6.55	1626.41	6.57	1655	6.57	-3391.3	6.55	1585.58	29.713	-89.95		6.55	1595.36	6.57	1538	6.57	-3416.8	6.55	1554.52	29.7054	-87.6		6.55	1527.04	6.57	1492	6.57	-3272.85	6.55	1488.34	29.7113	-84.35		6.56	1556.37	6.58	1476	6.58	-3297.17	6.56	1514.7	29.7894	-84.95		6.55004	3053.66	6.57004	2910	6.57004	-3688.89
6.56	1625.96	6.58	1551	6.58	-3494.9	6.56	1584.48	29.789	-89.95		6.56	1594.9	6.58	1560	6.58	-3394.38	6.56	1553.4	29.7814	-87.6		6.56	1526.58	6.58	1416	6.58	-3348.42	6.56	1487.25	29.7873	-84.35		6.57	1555.73	6.59	1497	6.59	-3275.56	6.57	1513.38	29.9663	-84.95		6.56004	3053.15	6.58004	2986	6.58004	-3612.5
6.57	1625.54	6.59	1598	6.59	-3447.51	6.57	1583.39	30.0121	-89.95		6.57	1594.46	6.59	1599	6.59	-3354.97	6.57	1552.29	30.025	-87.6		6.57	1526.14	6.59	1478	6.59	-3286.01	6.57	1486.17	30.0337	-84.35		6.58	1555.1	6.6	1494	6.6	-3277.96	6.58	1512.06	30.043	-84.95		6.57004	3052.7	6.59004	2991	6.59004	-3607.16
6.58	1625.14	6.6	1598	6.6	-3447.14	6.58	1582.29	30.0888	-89.95		6.58	1594.03	6.6	1530	6.6	-3423.58	6.58	1551.17	30.1018	-87.6		6.58	1525.71	6.6	1538	6.6	-3225.62	6.58	1485.1	30.1105	-84.35		6.59	1554.48	6.61	1475	6.61	-3296.38	6.59	1510.74	30.1903	-84.95		6.58004	3052.3	6.60004	2982	6.60004	-3615.89
6.59	1624.75	6.61	1599	6.61	-3445.8	6.59	1581.2	30.1677	-89.95		6.59	1593.63	6.61	1508	6.61	-3445.22	6.59	1550.06	30.1503	-87.6		6.59	1525.3	6.61	1490	6.61	-3273.25	6.59	1484.02	30.1585	-84.35		6.6	1553.89	6.62	1500	6.62	-3270.83	6.6	1509.42	30.2675	-84.95		6.59004	3051.97	6.61004	2992	6.61004	-3605.68
6.6	1624.38	6.62	1593	6.62	-3451.47	6.6	1580.11	30.2449	-89.95		6.6	1593.24	6.62	1608	6.62	-3344.87	6.6	1548.95	30.2275	-87.6		6.6	1524.91	6.62	1475	6.62	-3287.9	6.6	1482.95	30.2356	-84.35		6.61	1553.31	6.63	1500	6.63	-3270.29	6.61	1508.11	30.311	-84.95		6.60004	3051.69	6.62004	3036	6.62004	-3561.53
6.61	1624.04	6.63	1528	6.63	-3516.16	6.61	1579.03	30.3519	-89.95		6.61	1592.88	6.63	1583	6.63	-3369.55	6.61	1547.85	30.362	-87.6		6.61	1524.54	6.63	1469	6.63	-3293.57	6.61	1481.87	30.3726	-84.35		6.62	1552.75	6.64	1489	6.64	-3280.77	6.62	1506.79	30.3321	-84.95		6.61004	3051.48	6.63004	2941	6.63004	-3656.45
6.62	1623.71	6.64	1555	6.64	-3488.88	6.62	1577.94	30.373	-89.95		6.62	1592.53	6.64	1533	6.64	-3419.25	6.62	1546.74	30.383	-87.6		6.62	1524.19	6.64	1530	6.64	-3232.26	6.62	1480.8	30.3923	-84.35		6.63	1552.22	6.65	1512	6.65	-3257.27	6.63	1505.47	30.3885	-84.95		6.62004	3051.34	6.64004	3001	6.64004	-3596.44
6.63	1623.4	6.65	1549	6.65	-3494.62	6.63	1576.86	30.4296	-89.95		6.63	1592.21	6.65	1548	6.65	-3403.97	6.63	1545.64	30.4398	-87.6		6.63	1523.86	6.65	1452	6.65	-3309.97	6.63	1479.73	30.4504	-84.35		6.64	1551.7	6.66	1510	6.66	-3258.79	6.64	1504.15	30.4097	-84.95		6.63004	3051.26	6.65004	2978	6.65004	-3619.5
6.64	1623.12	6.66	1594	6.66	-3449.38	6.64	1575.78	30.4507	-89.95		6.64	1591.91	6.66	1542	6.66	-3409.71	6.64	1544.54	30.4486	-87.6		6.64	1523.55	6.66	1450	6.66	-3311.7	6.64	1478.67	30.4578	-84.35		6.65	1551.2	6.67	1567	6.67	-3201.34	6.65	1502.83	30.4604	-84.95		6.64004	3051.25	6.66004	3030	6.66004	-3567.64
6.65	1622.86	6.67	1481	6.67	-3562.17	6.65	1574.7	30.4557	-89.95		6.65	1591.63	6.67	1509	6.67	-3442.48	6.65	1543.44	30.4608	-87.6		6.65	1523.26	6.67	1471	6.67	-3290.46	6.65	1477.6	30.4701	-84.35		6.66	1550.72	6.68	1500	6.68	-3267.91	6.66	1501.51	30.4999	-84.95		6.65004	3051.31	6.67004	3017	6.67004	-3580.84
6.66	1622.62	6.68	1543	6.68	-3499.98	6.66	1573.62	30.5122	-89.95		6.66	1591.37	6.68	1494	6.68	-3457.27	6.66	1542.35	30.5097	-87.6		6.66	1522.99	6.68	1516	6.68	-3245.24	6.66	1476.54	30.5195	-84.35		6.67	1550.27	6.69	1508	6.69	-3259.5	6.67	1500.19	30.5383	-84.95		6.66004	3051.44	6.68004	3011	6.68004	-3587.12
6.67	1622.41	6.69	1566	6.69	-3476.82	6.67	1572.55	30.5337	-89.95		6.67	1591.14	6.69	1570	6.69	-3381.09	6.67	1541.25	30.5265	-87.6		6.67	1522.75	6.69	1495	6.69	-3266.04	6.67	1475.48	30.5357	-84.35		6.68	1549.84	6.7	1538	6.7	-3229.12	6.68	1498.87	30.578	-84.95		6.67004	3051.65	6.69004	3064	6.69004	-3534.48
6.68	1622.22	6.7	1562	6.7	-3480.68	6.68	1571.48	30.5546	-89.95		6.68	1590.93	6.7	1450	6.7	-3500.93	6.68	1540.16	30.5347	-87.6		6.68	1522.53	6.7	1411	6.7	-3349.87	6.68	1474.42	30.5409	-84.35		6.69	1549.43	6.71	1489	6.71	-3277.76	6.69	1497.55	30.581	-84.95		6.68004	3051.93	6.70004	2976	6.70004	-3622.93
6.69	1622.06	6.71	1547	6.71	-3495.57	6.69	1570.4	30.5904	-89.95		6.69	1590.75	6.71	1612	6.71	-3338.81	6.69	1539.07	30.5878	-87.6		6.69	1522.33	6.71	1446	6.71	-3314.73	6.69	1473.36	30.5977	-84.35		6.7	1549.05	6.72	1557	6.72	-3209.43	6.7	1496.24	30.6148	-84.95		6.69004	3052.29	6.71004	3002	6.71004	-3597.45
6.7	1621.92	6.72	1568	6.72	-3474.49	6.7	1569.33	30.6165	-89.95		6.7	1590.59	6.72	1481	6.72	-3469.7	6.7	1537.98	30.6129	-87.6		6.7	1522.16	6.72	1460	6.72	-3300.61	6.7	1472.31	30.6172	-84.35		6.71	1548.69	6.73	1508	6.73	-3258.13	6.71	1494.92	30.6263	-84.95		6.70004	3052.73	6.72004	3013	6.72004	-3587.06
6.71	1621.81	6.73	1634	6.73	-3408.44	6.71	1568.27	30.6328	-89.95		6.71	1590.47	6.73	1589	6.73	-3361.63	6.71	1536.89	30.6132	-87.6		6.71	1522.02	6.73	1441	6.73	-3319.52	6.71	1471.25	30.619	-84.35		6.72	1548.36	6.74	1465	6.74	-3300.85	6.72	1493.6	30.6592	-84.95		6.71004	3053.26	6.73004	3090	6.73004	-3510.76
6.72	1621.73	6.74	1571	6.74	-3471.41	6.72	1567.2	30.6647	-89.95		6.72	1590.36	6.74	1507	6.74	-3443.59	6.72	1535.8	30.6742	-87.6		6.72	1521.9	6.74	1457	6.74	-3303.46	6.72	1470.2	30.6858	-84.35		6.73	1548.06	6.75	1477	6.75	-3288.61	6.73	1492.28	30.6797	-84.95		6.72004	3053.87	6.74004	2925	6.74004	-3676.56
6.73	1621.68	6.75	1607	6.75	-3435.42	6.73	1566.13	30.6949	-89.95		6.73	1590.29	6.75	1546	6.75	-3404.58	6.73	1534.71	30.6916	-87.6		6.73	1521.81	6.75	1515	6.75	-3245.42	6.73	1469.15	30.6956	-84.35		6.74	1547.78	6.76	1450	6.76	-3315.39	6.74	1490.96	30.6931	-84.95		6.73004	3054.57	6.75004	2992	6.75004	-3610.44
6.74	1621.65	6.76	1606	6.76	-3436.46	6.74	1565.07	30.6956	-89.95		6.74	1590.25	6.76	1577	6.76	-3373.6	6.74	1533.63	30.6949	-87.6		6.74	1521.75	6.76	1481	6.76	-3279.42	6.74	1468.1	30.7037	-84.35		6.75	1547.54	6.77	1461	6.77	-3304.21	6.75	1489.64	30.7047	-84.95		6.74004	3055.36	6.76004	3019	6.76004	-3584.43
6.75	1621.66	6.77	1565	6.77	-3477.53	6.75	1564.01	30.7433	-89.95		6.75	1590.24	6.77	1610	6.77	-3340.66	6.75	1532.55	30.7528	-87.6		6.75	1521.71	6.77	1446	6.77	-3314.45	6.75	1467.05	30.7644	-84.35		6.76	1547.32	6.78	1559	6.78	-3206.06	6.76	1488.32	30.7582	-84.95		6.75004	3056.25	6.77004	2925	6.77004	-3679.52
6.76	1621.7	6.78	1565	6.78	-3477.64	6.76	1562.94	30.7742	-89.95		6.76	1590.26	6.78	1585	6.78	-3365.74	6.76	1531.47	30.7736	-87.6		6.76	1521.71	6.78	1515	6.78	-3245.51	6.76	1466.01	30.7824	-84.35		6.77	1547.14	6.79	1580	6.79	-3184.95	6.77	1487.01	30.9795	-84.95		6.76004	3057.24	6.78004	3098	6.78004	-3507.71
6.77	1621.77	6.79	1517	6.79	-3525.78	6.77	1561.88	30.9422	-89.95		6.77	1590.32	6.79	1549	6.79	-3401.87	6.77	1530.39	30.9203	-87.6		6.77	1521.74	6.79	1471	6.79	-3289.61	6.77	1464.96	30.9259	-84.35		6.78	1546.99	6.8	1496	6.8	-3268.87	6.78	1485.69	31.0238	-84.95		6.77004	3058.32	6.79004	3013	6.79004	-3594.01
6.78	1621.88	6.8	1532	6.8	-3510.96	6.78	1560.83	31.0215	-89.95		6.78	1590.4	6.8	1518	6.8	-3433.03	6.78	1529.31	30.9995	-87.6		6.78	1521.8	6.8	1505	6.8	-3255.74	6.78	1463.92	31.0051	-84.35		6.79	1546.88	6.81	1548	6.81	-3216.83	6.79	1484.37	31.0589	-84.95		6.78004	3059.51	6.80004	2912	6.80004	-3696.43
6.79	1622.02	6.81	1587	6.81	-3456.18	6.79	1559.77	31.067	-89.95		6.79	1590.53	6.81	1528	6.81	-3423.23	6.79	1528.23	31.0795	-87.6		6.79	1521.9	6.81	1465	6.81	-3295.91	6.79	1462.88	31.089	-84.35		6.8	1546.8	6.82	1591	6.82	-3173.82	6.8	1483.05	31.0912	-84.95		6.79004	3060.82	6.81004	2970	6.81004	-3639.96
6.8	1622.2	6.82	1625	6.82	-3418.44	6.8	1558.71	31.0916	-89.95		6.8	1590.69	6.82	1547	6.82	-3404.47	6.8	1527.16	31.0857	-87.6		6.8	1522.03	6.82	1501	6.82	-3260.11	6.8	1461.83	31.0913	-84.35		6.81	1546.76	6.83	1546	6.83	-3218.86	6.81	1481.73	31.102	-84.95		6.80004	3062.23	6.82004	3019	6.82004	-3592.61
6.81	1622.42	6.83	1561	6.83	-3482.74	6.81	1557.66	31.1016	-89.95		6.81	1590.89	6.83	1495	6.83	-3456.75	6.81	1526.08	31.0961	-87.6		6.81	1522.2	6.83	1511	6.83	-3250.36	6.81	1460.8	31.1002	-84.35		6.82	1546.75	6.84	1493	6.84	-3271.94	6.82	1480.42	31.1033	-84.95		6.81004	3063.76	6.83004	3041	6.83004	-3572.39
6.82	1622.68	6.84	1572	6.84	-3472.08	6.82	1556.6	31.1467	-89.95		6.82	1591.13	6.84	1500	6.84	-3452.08	6.82	1525.01	31.1591	-87.6		6.82	1522.4	6.84	1494	6.84	-3267.64	6.82	1459.76	31.1686	-84.35		6.83	1546.79	6.85	1478	6.85	-3287.06	6.83	1479.1	31.1708	-84.95		6.82004	3065.42	6.84004	2962	6.84004	-3653.31
6.83	1622.98	6.85	1628	6.85	-3416.46	6.83	1555.55	31.1713	-89.95		6.83	1591.41	6.85	1513	6.85	-3439.45	6.83	1523.94	31.1653	-87.6		6.83	1522.65	6.85	1467	6.85	-3294.97	6.83	1458.72	31.1709	-84.35		6.84	1546.87	6.86	1509	6.86	-3256.23	6.84	1477.78	31.1816	-84.95		6.83004	3067.2	6.85004	3028	6.85004	-3589.36
6.84	1623.32	6.86	1615	6.86	-3429.9	6.84	1554.5	31.1813	-89.95		6.84	1591.74	6.86	1593	6.86	-3359.86	6.84	1522.87	31.1757	-87.6		6.84	1522.93	6.86	1517	6.86	-3245.34	6.84	1457.68	31.1799	-84.35		6.85	1546.99	6.87	1518	6.87	-3247.45	6.85	1476.46	31.2873	-84.95		6.84004	3069.11	6.86004	2996	6.86004	-3623.55
6.85	1623.7	6.87	1613	6.87	-3432.38	6.85	1553.45	31.2754	-89.95		6.85	1592.11	6.87	1569	6.87	-3384.33	6.85	1521.8	31.2613	-87.6		6.85	1523.26	6.87	1482	6.87	-3280.76	6.85	1456.65	31.2694	-84.35		6.86	1547.16	6.88	1509	6.88	-3256.72	6.86	1475.15	31.3675	-84.95		6.85004	3071.17	6.87004	3026	6.87004	-3595.9
6.86	1624.14	6.88	1519	6.88	-3526.91	6.86	1552.39	31.3556	-89.95		6.86	1592.52	6.88	1533	6.88	-3420.84	6.86	1520.73	31.3414	-87.6		6.86	1523.63	6.88	1507	6.88	-3256.23	6.86	1455.62	31.3495	-84.35		6.87	1547.38	6.89	1561	6.89	-3205.03	6.87	1473.83	31.4408	-84.95		6.86004	3073.36	6.88004	3118	6.88004	-3506.4
6.87	1624.62	6.89	1618	6.89	-3428.49	6.87	1551.35	31.4525	-89.95		6.87	1592.99	6.89	1529	6.89	-3425.41	6.87	1519.66	31.4506	-87.6		6.87	1524.05	6.89	1455	6.89	-3308.74	6.87	1454.58	31.4544	-84.35		6.88	1547.64	6.9	1561	6.9	-3205.41	6.88	1472.51	31.5214	-84.95		6.87004	3075.7	6.89004	3076	6.89004	-3551.06
6.88	1625.15	6.9	1608	6.9	-3439.13	6.88	1550.3	31.5332	-89.95		6.88	1593.5	6.9	1547	6.9	-3408.03	6.88	1518.59	31.5312	-87.6		6.88	1524.51	6.9	1475	6.9	-3289.31	6.88	1453.55	31.535	-84.35		6.89	1547.96	6.91	1553	6.91	-3213.83	6.89	1471.19	31.6843	-84.95		6.88004	3078.2	6.90004	3197	6.90004	-3432.9
6.89	1625.73	6.91	1629	6.91	-3418.82	6.89	1549.25	31.7206	-89.95		6.89	1594.07	6.91	1555	6.91	-3400.71	6.89	1517.53	31.7296	-87.6		6.89	1525.03	6.91	1496	6.91	-3268.93	6.89	1452.52	31.7406	-84.35		6.9	1548.33	6.92	1520	6.92	-3247.32	6.9	1469.88	31.7656	-84.95		6.89004	3080.87	6.91004	3151	6.91004	-3481.91
6.9	1626.37	6.92	1640	6.92	-3408.57	6.9	1548.2	31.802	-89.95		6.9	1594.69	6.92	1581	6.92	-3375.45	6.9	1516.46	31.811	-87.6		6.9	1525.6	6.92	1488	6.92	-3277.61	6.9	1451.49	31.8221	-84.35		6.91	1548.76	6.93	1525	6.93	-3242.87	6.91	1468.56	31.8954	-84.95		6.90004	3083.7	6.92004	3073	6.92004	-3563.11
6.91	1627.06	6.93	1637	6.93	-3412.39	6.91	1547.15	31.8706	-89.95		6.91	1595.37	6.93	1550	6.93	-3407.25	6.91	1515.4	31.8529	-87.6		6.91	1526.22	6.93	1525	6.93	-3241.35	6.91	1450.47	31.8597	-84.35		6.92	1549.25	6.94	1568	6.94	-3200.48	6.92	1467.25	31.8991	-84.95		6.91004	3086.71	6.93004	3130	6.93004	-3509.5
6.92	1627.81	6.94	1556	6.94	-3494.27	6.92	1546.11	31.9205	-89.95		6.92	1596.11	6.94	1542	6.94	-3416.12	6.92	1514.33	31.9031	-87.6		6.92	1526.9	6.94	1457	6.94	-3310.15	6.92	1449.44	31.9112	-84.35		6.93	1549.8	6.95	1540	6.95	-3229.16	6.93	1465.93	31.9545	-84.95		6.92004	3089.91	6.94004	3238	6.94004	-3405.1
6.93	1628.63	6.95	1629	6.95	-3422.22	6.93	1545.06	31.9239	-89.95		6.93	1596.91	6.95	1564	6.95	-3395.05	6.93	1513.27	31.9204	-87.6		6.93	1527.64	6.95	1512	6.95	-3256.01	6.93	1448.41	31.9268	-84.35		6.94	1550.41	6.96	1611	6.96	-3158.91	6.94	1464.61	31.9772	-84.95		6.93004	3093.31	6.95004	3232	6.95004	-3414.92
6.94	1629.51	6.96	1632	6.96	-3420.23	6.94	1544.02	31.9445	-89.95		6.94	1597.78	6.96	1585	6.96	-3375.05	6.94	1512.21	31.9231	-87.6		6.94	1528.44	6.96	1448	6.96	-3320.94	6.94	1447.39	31.9277	-84.35		6.95	1551.09	6.97	1559	6.97	-3211.74	6.95	1463.3	31.9804	-84.95		6.94004	3096.91	6.96004	3250	6.96004	-3400.96
6.95	1630.46	6.97	1633	6.97	-3420.33	6.95	1542.97	31.9524	-89.95		6.95	1598.71	6.97	1577	6.97	-3384.13	6.95	1511.15	31.9346	-87.6		6.95	1529.3	6.97	1548	6.97	-3221.94	6.95	1446.36	31.9414	-84.35		6.96	1551.84	6.98	1577	6.98	-3194.64	6.96	1461.98	31.9809	-84.95		6.95004	3100.72	6.97005	3212	6.97005	-3443.24
6.96	1631.47	6.98	1661	6.98	-3393.5	6.96	1541.93	31.9887	-89.95		6.96	1599.71	6.98	1651	6.98	-3311.29	6.96	1510.09	31.9825	-87.6		6.96	1530.23	6.98	1514	6.98	-3257.02	6.96	1445.34	31.9868	-84.35		6.97	1552.67	6.99	1547	6.99	-3225.62	6.97	1460.67	31.9822	-84.95		6.96004	3104.76	6.98005	3212	6.98005	-3447.77
6.97	1632.57	6.99	1712	6.99	-3343.75	6.97	1540.89	32.0007	-89.95		6.97	1600.79	6.99	1596	6.99	-3367.53	6.97	1509.03	31.9848	-87.6		6.97	1531.23	6.99	1541	6.99	-3231.17	6.97	1444.31	31.9909	-84.35		6.98	1553.57	7	1574	7	-3199.69	6.98	1459.35	32.0146	-84.95		6.97005	3109.04	6.99005	3207	6.99005	-3457.56
6.98	1633.74	7	1649	7	-3408.08	6.98	1539.84	32.0024	-89.95		6.98	1601.95	7	1564	7	-3400.86	6.98	1507.97	31.985	-87.6		6.98	1532.31	7	1533	7	-3240.4	6.98	1443.29	31.9931	-84.35		6.99	1554.55	7.01	1653	7.01	-3121.85	6.99	1458.04	32.0365	-84.95		6.98005	3113.57	7.00005	3211	7.00005	-3458.63
6.99	1634.99	7.01	1610	7.01	-3448.51	6.99	1538.8	32.0059	-89.95		6.99	1603.19	7.01	1614	7.01	-3352.27	6.99	1506.91	32.0023	-87.6		6.99	1533.46	7.01	1555	7.01	-3219.72	6.99	1442.27	32.0087	-84.35		7	1555.62	7.02	1594	7.02	-3182.1	7	1456.72	32.0624	-84.95		6.99005	3118.37	7.01005	3173	7.01005	-3502
7	1636.32	7.02	1664	7.02	-3396.03	7	1537.76	32.0265	-89.95		7	1604.52	7.02	1630	7.02	-3337.78	7	1505.85	32.005	-87.6		7	1534.69	7.02	1567	7.02	-3209.13	7	1441.25	32.0096	-84.35		7.01	1556.77	7.03	1598	7.03	-3179.45	7.01	1455.41	32.0643	-84.95		7.00005	3123.44	7.02005	3221	7.02005	-3459.68
7.01	1637.75	7.03	1686	7.03	-3375.64	7.01	1536.72	32.0708	-89.95		7.01	1605.93	7.03	1655	7.03	-3314.39	7.01	1504.8	32.0646	-87.6		7.01	1536.01	7.03	1566	7.03	-3211.63	7.01	1440.23	32.0689	-84.35		7.02	1558.03	7.04	1651	7.04	-3127.9	7.02	1454.09	32.0967	-84.95		7.01005	3128.8	7.03005	3274	7.03005	-3412.68
7.02	1639.27	7.04	1725	7.04	-3338.37	7.02	1535.67	32.0828	-89.95		7.02	1607.44	7.04	1738	7.04	-3233.1	7.02	1503.74	32.0669	-87.6		7.02	1537.42	7.04	1621	7.04	-3158.23	7.02	1439.21	32.073	-84.35		7.03	1559.37	7.05	1652	7.05	-3128.46	7.03	1452.78	32.3598	-84.95		7.02005	3134.48	7.04005	3197	7.04005	-3496.03
7.03	1640.88	7.05	1703	7.05	-3362.2	7.03	1534.63	32.3666	-89.95		7.03	1609.05	7.05	1640	7.05	-3332.92	7.03	1502.68	32.3617	-87.6		7.03	1538.92	7.05	1643	7.05	-3137.94	7.03	1438.19	32.369	-84.35		7.04	1560.83	7.06	1736	7.06	-3046.14	7.04	1451.46	32.3942	-84.95		7.03005	3140.49	7.05005	3283	7.05005	-3416.75
7.04	1642.61	7.06	1806	7.06	-3261.14	7.04	1533.59	32.4327	-89.95		7.04	1610.76	7.06	1703	7.06	-3271.86	7.04	1501.63	32.4403	-87.6		7.04	1540.52	7.06	1640	7.06	-3142.75	7.04	1437.17	32.4521	-84.35		7.05	1562.39	7.07	1764	7.07	-3019.94	7.05	1450.15	32.4428	-84.95		7.04005	3146.84	7.06005	3200	7.06005	-3506.87
7.05	1644.44	7.07	1735	7.07	-3334.21	7.05	1532.55	32.4497	-89.95		7.05	1612.58	7.07	1737	7.07	-3239.92	7.05	1500.57	32.4448	-87.6		7.05	1542.23	7.07	1718	7.07	-3066.68	7.05	1436.15	32.4521	-84.35		7.06	1564.07	7.08	1693	7.08	-3092.86	7.06	1448.84	32.4514	-84.95		7.05005	3153.56	7.07005	3205	7.07005	-3509.4
7.06	1646.38	7.08	1794	7.08	-3277.4	7.06	1531.5	32.4635	-89.95		7.06	1614.52	7.08	1742	7.08	-3237.1	7.06	1499.52	32.4553	-87.6		7.06	1544.04	7.08	1673	7.08	-3113.73	7.06	1435.13	32.4621	-84.35		7.07	1565.86	7.09	1716	7.09	-3071.92	7.07	1447.52	32.4538	-84.95		7.06005	3160.67	7.08005	3315	7.08005	-3407.37
7.07	1648.45	7.09	1826	7.09	-3247.73	7.07	1530.46	32.4924	-89.95		7.07	1616.58	7.09	1697	7.09	-3284.42	7.07	1498.46	32.4995	-87.6		7.07	1545.97	7.09	1602	7.09	-3186.91	7.07	1434.11	32.5077	-84.35		7.08	1567.79	7.1	1607	7.1	-3183.12	7.08	1446.21	32.4636	-84.95		7.07005	3168.2	7.09005	3300	7.09005	-3430.81
7.08	1650.64	7.1	1751	7.1	-3325.19	7.08	1529.42	32.4989	-89.95		7.08	1618.76	7.1	1615	7.1	-3368.89	7.08	1497.41	32.5119	-87.6		7.08	1548.02	7.1	1617	7.1	-3174.22	7.08	1433.09	32.52	-84.35		7.09	1569.85	7.11	1560	7.11	-3232.47	7.09	1444.89	32.4774	-84.95		7.08005	3176.17	7.10005	3269	7.10005	-3470.75
7.09	1652.97	7.11	1719	7.11	-3359.81	7.09	1528.38	32.5131	-89.95		7.09	1621.08	7.11	1662	7.11	-3324.5	7.09	1496.35	32.5179	-87.6		7.09	1550.2	7.11	1599	7.11	-3194.67	7.09	1432.07	32.5227	-84.35		7.1	1572.05	7.12	1659	7.12	-3135.99	7.1	1443.58	32.4858	-84.95		7.09005	3184.61	7.11005	3393	7.11005	-3356.24
7.1	1655.43	7.12	1750	7.12	-3331.59	7.1	1527.34	32.516	-89.95		7.1	1623.55	7.12	1653	7.12	-3336.27	7.1	1495.3	32.5236	-87.6		7.1	1552.51	7.12	1671	7.12	-3125.28	7.1	1431.06	32.5355	-84.35		7.11	1574.4	7.13	1684	7.13	-3113.66	7.11	1442.27	32.5347	-84.95		7.10005	3193.56	7.12005	3290	7.12005	-3469.3
7.11	1658.05	7.13	1624	7.13	-3460.53	7.11	1526.29	32.5469	-89.95		7.11	1626.16	7.13	1708	7.13	-3284.22	7.11	1494.24	32.5387	-87.6		7.11	1554.96	7.13	1605	7.13	-3194.04	7.11	1430.04	32.5455	-84.35		7.12	1576.91	7.14	1667	7.14	-3133.52	7.12	1440.96	32.5371	-84.95		7.11005	3203.04	7.13005	3274	7.13005	-3495.99
7.12	1660.83	7.14	1654	7.14	-3433.66	7.12	1525.25	32.5758	-89.95		7.12	1628.93	7.14	1652	7.14	-3343.34	7.12	1493.19	32.583	-87.6		7.12	1557.57	7.14	1631	7.14	-3170.98	7.12	1429.02	32.5912	-84.35		7.13	1579.59	7.15	1629	7.15	-3174.56	7.13	1439.64	32.5469	-84.95		7.12005	3213.11	7.14005	3351	7.14005	-3430.34
7.13	1663.77	7.15	1674	7.15	-3416.97	7.13	1524.21	32.5824	-89.95		7.13	1631.88	7.15	1648	7.15	-3350.65	7.13	1492.13	32.5954	-87.6		7.13	1560.33	7.15	1620	7.15	-3185.09	7.13	1428.01	32.6035	-84.35		7.14	1582.45	7.16	1672	7.16	-3134.81	7.14	1438.33	32.5692	-84.95		7.13005	3223.79	7.15005	3336	7.15005	-3457.42
7.14	1666.9	7.16	1705	7.16	-3389.48	7.14	1523.17	32.5966	-89.95		7.14	1635	7.16	1655	7.16	-3347.16	7.14	1491.08	32.6015	-87.6		7.14	1563.27	7.16	1583	7.16	-3225.39	7.14	1426.99	32.6062	-84.35		7.15	1585.49	7.17	1619	7.17	-3191.27	7.15	1437.02	32.7996	-84.95		7.14005	3235.15	7.16005	3458	7.16005	-3348.29
7.15	1670.21	7.17	1790	7.17	-3308.2	7.15	1522.12	32.8447	-89.95		7.15	1638.31	7.17	1661	7.17	-3344.88	7.15	1490.03	32.8549	-87.6		7.15	1566.38	7.17	1594	7.17	-3217.9	7.15	1425.97	32.8625	-84.35		7.16	1588.74	7.18	1558	7.18	-3255.95	7.16	1435.71	32.8838	-84.95		7.15005	3247.23	7.17005	3525	7.17005	-3295.03
7.16	1673.72	7.18	1709	7.18	-3393.15	7.16	1521.08	32.9291	-89.95		7.16	1641.82	7.18	1714	7.18	-3295.83	7.16	1488.97	32.9394	-87.6		7.16	1569.68	7.18	1549	7.18	-3266.62	7.16	1424.96	32.947	-84.35		7.17	1592.2	7.19	1572	7.19	-3245.87	7.17	1434.39	33.077	-84.95		7.16005	3260.1	7.18005	3553	7.18005	-3281.71
7.17	1677.44	7.19	1707	7.19	-3399.34	7.17	1520.03	33.0721	-89.95		7.17	1645.54	7.19	1719	7.19	-3295.02	7.17	1487.92	33.061	-87.6		7.17	1573.19	7.19	1604	7.19	-3215.56	7.17	1423.94	33.0719	-84.35		7.18	1595.88	7.2	1612	7.2	-3210.05	7.18	1433.08	33.162	-84.95		7.17005	3273.83	7.19005	3477	7.19005	-3373.45
7.18	1681.39	7.2	1726	7.2	-3384.78	7.18	1518.99	33.1572	-89.95		7.18	1649.49	7.2	1642	7.2	-3376.47	7.18	1486.86	33.1461	-87.6		7.18	1576.91	7.2	1623	7.2	-3200.75	7.18	1422.92	33.1569	-84.35		7.19	1599.8	7.21	1633	7.21	-3193.5	7.19	1431.77	33.2957	-84.95		7.18005	3288.52	7.20005	3623	7.20005	-3244.37
7.19	1685.58	7.21	1773	7.21	-3342.49	7.19	1517.94	33.2655	-89.95		7.19	1653.68	7.21	1718	7.21	-3305.19	7.19	1485.81	33.2437	-87.6		7.19	1580.85	7.21	1668	7.21	-3160.2	7.19	1421.91	33.2493	-84.35		7.2	1603.98	7.22	1694	7.22	-3137.25	7.2	1430.46	33.322	-84.95		7.19005	3304.26	7.21005	3567	7.21005	-3318.61
7.2	1690.02	7.22	1760	7.22	-3360.5	7.2	1516.9	33.3279	-89.95		7.2	1658.13	7.22	1805	7.22	-3223.2	7.2	1484.75	33.3196	-87.6		7.2	1585.04	7.22	1689	7.22	-3143.92	7.2	1420.89	33.325	-84.35		7.21	1608.43	7.23	1669	7.23	-3167.3	7.21	1429.15	33.3812	-84.95		7.20005	3321.17	7.22005	3648	7.22005	-3257.35
7.21	1694.73	7.23	1826	7.23	-3299.82	7.21	1515.85	33.351	-89.95		7.21	1662.85	7.23	1812	7.23	-3221.53	7.21	1483.7	33.3292	-87.6		7.21	1589.49	7.23	1675	7.23	-3162.94	7.21	1419.88	33.3348	-84.35		7.22	1613.17	7.24	1619	7.24	-3222.69	7.22	1427.84	33.4076	-84.95		7.21005	3339.41	7.23005	3585	7.23005	-3341.81
7.22	1699.74	7.24	1768	7.24	-3363.47	7.22	1514.8	33.4137	-89.95		7.22	1667.86	7.24	1755	7.24	-3284.19	7.22	1482.64	33.4053	-87.6		7.22	1594.21	7.24	1659	7.24	-3184.28	7.22	1418.86	33.4108	-84.35		7.23	1618.23	7.25	1622	7.25	-3225.43	7.23	1426.53	33.4649	-84.95		7.22005	3359.16	7.24005	3641	7.24005	-3309.25
7.23	1705.06	7.25	1886	7.25	-3251.48	7.23	1513.76	33.4997	-89.95		7.23	1673.19	7.25	1744	7.25	-3301.21	7.23	1481.59	33.5047	-87.6		7.23	1599.23	7.25	1663	7.25	-3185.96	7.23	1417.84	33.5143	-84.35		7.24	1623.62	7.26	1638	7.26	-3215.57	7.24	1425.22	33.5509	-84.95		7.23005	3380.61	7.25005	3765	7.25005	-3210.99
7.24	1710.71	7.26	1846	7.26	-3297.88	7.24	1512.71	33.5859	-89.95		7.24	1678.85	7.26	1727	7.26	-3324.62	7.24	1480.53	33.5909	-87.6		7.24	1604.57	7.26	1682	7.26	-3173	7.24	1416.82	33.6006	-84.35		7.25	1629.36	7.27	1640	7.27	-3220.11	7.25	1423.9	33.6605	-84.95		7.24005	3404.05	7.26005	3904	7.26005	-3100.41
7.25	1716.72	7.27	1812	7.27	-3338.69	7.25	1511.66	33.6668	-89.95		7.25	1684.87	7.27	1797	7.27	-3261.45	7.25	1479.47	33.6597	-87.6		7.25	1610.25	7.27	1687	7.27	-3174.43	7.25	1415.81	33.6667	-84.35		7.26	1635.49	7.28	1756	7.28	-3111.11	7.26	1422.59	33.7471	-84.95		7.25005	3429.79	7.27005	3942	7.27005	-3093.99
7.26	1723.12	7.28	1811	7.28	-3346.96	7.26	1510.61	33.7535	-89.95		7.26	1691.28	7.28	1788	7.28	-3277.73	7.26	1478.42	33.7463	-87.6		7.26	1616.29	7.28	1675	7.28	-3193.29	7.26	1414.79	33.7534	-84.35		7.27	1642.04	7.29	1738	7.29	-3136.6	7.27	1421.28	33.7614	-84.95		7.26005	3458.22	7.28005	3893	7.28005	-3178.28
7.27	1729.93	7.29	1793	7.29	-3372.71	7.27	1509.56	33.7649	-89.95		7.27	1698.11	7.29	1794	7.29	-3279.5	7.27	1477.36	33.7559	-87.6		7.27	1622.72	7.29	1719	7.29	-3156.61	7.27	1413.77	33.7668	-84.35		7.28	1649.04	7.3	1797	7.3	-3085.62	7.28	1419.97	33.8483	-84.95		7.27005	3489.8	7.29005	4049	7.29005	-3061.94
7.28	1737.2	7.3	1828	7.3	-3346.01	7.28	1508.51	33.8518	-89.95		7.28	1705.39	7.3	1776	7.3	-3305.81	7.28	1476.3	33.8428	-87.6		7.28	1629.58	7.3	1714	7.3	-3169.43	7.28	1412.75	33.8538	-84.35		7.29	1656.52	7.31	1826	7.31	-3065.23	7.29	1418.66	34.0099	-84.95		7.28005	3525.08	7.30005	4154	7.30005	-3001.75
7.29	1744.95	7.31	1923	7.31	-3259.89	7.29	1507.45	34.0424	-89.95		7.29	1713.16	7.31	1901	7.31	-3189.71	7.29	1475.24	34.0465	-87.6		7.29	1636.9	7.31	1746	7.31	-3145.81	7.29	1411.73	34.0594	-84.35		7.3	1664.55	7.32	1757	7.32	-3143.49	7.3	1417.35	34.0742	-84.95		7.29005	3564.74	7.31005	4253	7.31005	-2953.61
7.3	1753.25	7.32	1912	7.32	-3280.44	7.3	1506.4	34.0775	-89.95		7.3	1721.47	7.32	1902	7.32	-3198.27	7.3	1474.19	34.073	-87.6		7.3	1644.72	7.32	1778	7.32	-3122.79	7.3	1410.72	34.0804	-84.35		7.31	1673.16	7.33	1917	7.33	-2993.48	7.31	1416.04	34.0974	-84.95		7.30005	3609.55	7.32005	4259	7.32005	-3005.56
7.31	1762.13	7.33	2036	7.33	-3166.73	7.31	1505.35	34.1301	-89.95		7.31	1730.37	7.33	1921	7.33	-3189.57	7.31	1473.13	34.1151	-87.6		7.31	1653.1	7.33	1879	7.33	-3031.45	7.31	1409.7	34.1206	-84.35		7.32	1682.42	7.34	2032	7.34	-2889.3	7.32	1414.73	34.1116	-84.95		7.31005	3660.42	7.33005	4245	7.33005	-3085.76
7.32	1771.68	7.34	2051	7.34	-3162.85	7.32	1504.29	34.1335	-89.95		7.32	1739.93	7.34	2017	7.34	-3104.7	7.32	1472.07	34.1342	-87.6		7.32	1662.08	7.34	1922	7.34	-2998.87	7.32	1408.68	34.1471	-84.35		7.33	1692.41	7.35	1966	7.35	-2967.05	7.33	1413.43	34.1486	-84.95		7.32005	3718.37	7.34005	4356	7.34005	-3050.5
7.33	1781.97	7.35	2039	7.35	-3186.92	7.33	1503.23	34.1487	-89.95		7.33	1750.23	7.35	2012	7.35	-3121.77	7.33	1471.01	34.1544	-87.6		7.33	1671.74	7.35	1898	7.35	-3034.15	7.33	1407.66	34.1651	-84.35		7.34	1703.23	7.36	2026	7.36	-2919.89	7.34	1412.12	34.1619	-84.95		7.33005	3784.57	7.35005	4433	7.35005	-3060.17
7.34	1793.09	7.36	2091	7.36	-3148.1	7.34	1502.18	34.1653	-89.95		7.34	1761.36	7.36	2088	7.36	-3058.94	7.34	1469.94	34.1607	-87.6		7.34	1682.16	7.36	1952	7.36	-2992.42	7.34	1406.63	34.1681	-84.35		7.35	1714.98	7.37	2016	7.37	-2943.99	7.35	1410.81	34.1994	-84.95		7.34005	3860.31	7.36005	4546	7.36005	-3046.23
7.35	1805.16	7.37	2052	7.37	-3201.57	7.35	1501.12	34.2214	-89.95		7.35	1773.43	7.37	2149	7.37	-3012.38	7.35	1468.88	34.203	-87.6		7.35	1693.44	7.37	1983	7.37	-2974.84	7.35	1405.61	34.2085	-84.35		7.36	1727.82	7.38	2000	7.38	-2975.57	7.36	1409.5	34.2296	-84.95		7.35005	3946.98	7.37005	4598	7.37005	-3107.16
7.36	1818.34	7.38	2148	7.38	-3121.57	7.36	1500.06	34.2367	-89.95		7.36	1786.6	7.38	2191	7.38	-2986.34	7.36	1467.82	34.2424	-87.6		7.36	1705.71	7.38	2002	7.38	-2970.61	7.36	1404.59	34.2494	-84.35		7.37	1741.91	7.39	2153	7.39	-2839.91	7.37	1408.19	34.2365	-84.95		7.36005	4046.03	7.38005	4975	7.38005	-2858.44
7.37	1832.81	7.39	2262	7.39	-3025.39	7.37	1499	34.2434	-89.95		7.37	1801.04	7.39	2165	7.39	-3030.08	7.37	1466.76	34.2431	-87.6		7.37	1719.13	7.39	2041	7.39	-2947.97	7.37	1403.57	34.2531	-84.35		7.38	1757.49	7.4	2132	7.4	-2880.36	7.38	1406.88	34.2526	-84.95		7.37005	4158.97	7.39005	4916	7.39005	-3062.42
7.38	1848.81	7.4	2264	7.4	-3043.39	7.38	1497.93	34.266	-89.95		7.38	1817	7.4	2205	7.4	-3009.97	7.38	1465.69	34.2624	-87.6		7.38	1733.9	7.4	2144	7.4	-2863.24	7.38	1402.54	34.2704	-84.35		7.39	1774.84	7.41	2223	7.41	-2811.35	7.39	1405.57	34.2821	-84.95		7.38005	4287.25	7.40005	5048	7.40005	-3093.25
7.39	1866.63	7.41	2335	7.41	-2995.02	7.39	1496.87	34.2935	-89.95		7.39	1834.74	7.41	2311	7.41	-2926.46	7.39	1464.63	34.291	-87.6		7.39	1750.26	7.41	2205	7.41	-2822.81	7.39	1401.52	34.295	-84.35		7.4	1794.29	7.42	2214	7.42	-2845.41	7.4	1404.26	34.3177	-84.95		7.39005	4432.22	7.41006	5253	7.41006	-3069.81
7.4	1886.63	7.42	2333	7.42	-3022.84	7.4	1495.81	34.3316	-89.95		7.4	1854.63	7.42	2368	7.42	-2895.09	7.4	1463.56	34.3314	-87.6		7.4	1768.53	7.42	2186	7.42	-2865.18	7.4	1400.5	34.3376	-84.35		7.41	1816.28	7.43	2285	7.43	-2803.18	7.41	1402.95	34.3257	-84.95		7.40005	4595.06	7.42006	5388	7.42006	-3135.56
7.41	1909.26	7.43	2297	7.43	-3088.51	7.41	1494.74	34.3543	-89.95		7.41	1877.12	7.43	2357	7.43	-2935.52	7.41	1462.5	34.3507	-87.6		7.41	1789.1	7.43	2148	7.43	-2929.92	7.41	1399.47	34.3587	-84.35		7.42	1841.34	7.44	2286	7.44	-2835.43	7.42	1401.65	34.3407	-84.95		7.41006	4776.61	7.43006	5502	7.43006	-3241.47
7.42	1935.08	7.44	2270	7.44	-3149.85	7.42	1493.67	34.3544	-89.95		7.42	1902.75	7.44	2346	7.44	-2980.54	7.42	1461.43	34.3577	-87.6		7.42	1812.47	7.44	2139	7.44	-2969.78	7.42	1398.44	34.3702	-84.35		7.43	1870.11	7.45	2230	7.45	-2930.06	7.43	1400.34	34.3704	-84.95		7.42006	4977.36	7.44006	5885	7.44006	-3096.94
7.43	1964.75	7.45	2341	7.45	-3118.79	7.43	1492.61	34.3819	-89.95		7.43	1932.18	7.45	2404	7.45	-2962.11	7.43	1460.36	34.3793	-87.6		7.43	1839.21	7.45	2294	7.45	-2850.62	7.43	1397.42	34.3833	-84.35		7.44	1903.35	7.46	2380	7.46	-2825.13	7.44	1399.03	34.4141	-84.95		7.43006	5197.28	7.45006	5809	7.45006	-3428.71
7.44	1999.09	7.46	2396	7.46	-3110.45	7.44	1491.54	34.4429	-89.95		7.44	1966.2	7.46	2429	7.46	-2983.33	7.44	1459.29	34.4458	-87.6		7.44	1870.07	7.46	2251	7.46	-2935.46	7.44	1396.39	34.4509	-84.35		7.45	1941.99	7.47	2400	7.47	-2857.86	7.45	1397.72	34.4471	-84.95		7.44006	5435.75	7.46006	6110	7.46006	-3398.86
7.45	2039.03	7.47	2531	7.47	-3030.09	7.45	1490.46	34.4534	-89.95		7.45	2005.77	7.47	2517	7.47	-2949.44	7.45	1458.22	34.4462	-87.6		7.45	1905.91	7.47	2383	7.47	-2852.5	7.45	1395.36	34.4587	-84.35		7.46	1987.06	7.48	2485	7.48	-2834.6	7.46	1396.41	34.5358	-84.95		7.45006	5691.52	7.47006	6228	7.47006	-3564.8
7.46	2085.69	7.48	2667	7.48	-2958.09	7.46	1489.39	34.5421	-89.95		7.46	2051.99	7.48	2503	7.48	-3026.86	7.46	1457.15	34.5292	-87.6		7.46	1947.75	7.48	2403	7.48	-2890.08	7.46	1394.33	34.5357	-84.35		7.47	2039.79	7.49	2507	7.49	-2884.81	7.47	1395.1	34.5481	-84.95		7.46006	5962.66	7.48006	6380	7.48006	-3706.36
7.47	2140.33	7.49	2684	7.49	-3015.98	7.47	1488.32	34.5422	-89.95		7.47	2106.1	7.49	2693	7.49	-2911.11	7.47	1456.07	34.5346	-87.6		7.47	1996.79	7.49	2590	7.49	-2770.69	7.47	1393.3	34.5397	-84.35		7.48	2101.53	7.5	2641	7.5	-2835.05	7.48	1393.8	34.6268	-84.95		7.47006	6246.6	7.49006	6625	7.49006	-3760.9
7.48	2204.33	7.5	2785	7.5	-3002.36	7.48	1487.24	34.6231	-89.95		7.48	2169.52	7.5	2701	7.5	-2989.81	7.48	1455	34.6099	-87.6		7.48	2054.37	7.5	2590	7.5	-2849.95	7.48	1392.27	34.6159	-84.35		7.49	2173.74	7.51	2688	7.51	-2885.9	7.49	1392.49	34.6371	-84.95		7.48006	6540.17	7.50006	6750	7.50006	-3937.44
7.49	2279.22	7.51	2855	7.51	-3033.84	7.49	1486.16	34.6312	-89.95		7.49	2243.77	7.51	2812	7.51	-2979.6	7.49	1453.93	34.6182	-87.6		7.49	2121.98	7.51	2653	7.51	-2879.52	7.49	1391.24	34.6248	-84.35		7.5	2257.98	7.52	2746	7.52	-2940.89	7.5	1391.18	34.6512	-84.95		7.49006	6839.71	7.51006	7155	7.51006	-3831.93
7.5	2366.6	7.52	2942	7.52	-3063.97	7.5	1485.09	34.6681	-89.95		7.5	2330.47	7.52	2941	7.52	-2967.07	7.5	1452.85	34.6635	-87.6		7.5	2201.24	7.52	2593	7.52	-3047.06	7.5	1390.2	34.6686	-84.35		7.51	2355.83	7.53	2922	7.53	-2894.4	7.51	1389.87	34.716	-84.95		7.50006	7141.25	7.52006	7475	7.52006	-3805.58
7.51	2468.08	7.53	3026	7.53	-3114.16	7.51	1484	34.7124	-89.95		7.51	2431.26	7.53	3051	7.53	-2990.65	7.51	1451.77	34.6991	-87.6		7.51	2293.81	7.53	2959	7.53	-2805.12	7.51	1389.17	34.7051	-84.35		7.52	2468.82	7.54	3169	7.54	-2794.59	7.52	1388.57	34.7404	-84.95		7.51006	7440.74	7.53006	7629	7.53006	-3936.35
7.52	2585.21	7.54	3306	7.54	-2986.55	7.52	1482.92	34.7575	-89.95		7.52	2547.73	7.54	3290	7.54	-2903.52	7.52	1450.69	34.7529	-87.6		7.52	2401.35	7.54	3121	7.54	-2785.07	7.52	1388.13	34.758	-84.35		7.53	2598.33	7.55	3460	7.55	-2669.24	7.53	1387.26	34.7761	-84.95		7.52006	7734.38	7.54006	8141	7.54006	-3698.77
7.53	2719.4	7.55	3594	7.55	-2869.92	7.53	1481.84	34.8074	-89.95		7.53	2681.31	7.55	3506	7.55	-2858.5	7.53	1449.61	34.8095	-87.6		7.53	2525.41	7.55	3337	7.55	-2729.93	7.53	1387.1	34.8182	-84.35		7.54	2745.52	7.56	3716	7.56	-2597.69	7.54	1385.95	34.8657	-84.95		7.53006	8019.16	7.55006	8350	7.55006	-3755.13
7.54	2871.78	7.56	3911	7.56	-2743.64	7.54	1480.75	34.8972	-89.95		7.54	2833.18	7.56	4037	7.56	-2517.95	7.54	1448.53	34.8993	-87.6		7.54	2667.36	7.56	3909	7.56	-2338.28	7.54	1386.06	34.908	-84.35		7.55	2911.17	7.57	3945	7.57	-2571.76	7.55	1384.64	35.0058	-84.95		7.54006	8293.58	7.56006	8728	7.56006	-3639.13
7.55	3043.16	7.57	4416	7.57	-2448.57	7.55	1479.67	35.0059	-89.95		7.55	3004.16	7.57	4407	7.57	-2357.69	7.55	1447.45	34.994	-87.6		7.55	2828.22	7.57	4209	7.57	-2238.23	7.55	1385.02	35.002	-84.35		7.56	3095.62	7.58	4274	7.58	-2463.74	7.56	1383.34	35.0328	-84.95		7.55006	8558.93	7.57006	9071	7.57006	-3567.19
7.56	3233.88	7.58	4573	7.58	-2520.11	7.56	1478.58	35.0219	-89.95		7.56	3194.61	7.58	4417	7.58	-2576.04	7.56	1446.37	35.0079	-87.6		7.56	3008.57	7.58	4280	7.58	-2386.31	7.56	1383.98	35.0184	-84.35		7.57	3298.69	7.59	4331	7.59	-2644.39	7.57	1382.03	35.096	-84.95		7.56006	8820.94	7.58006	9660	7.58006	-3279.96
7.57	3443.81	7.59	4574	7.59	-2765.23	7.57	1477.49	35.0787	-89.95		7.57	3404.35	7.59	4639	7.59	-2599.84	7.57	1445.28	35.0557	-87.6		7.57	3208.52	7.59	4410	7.59	-2493.55	7.57	1382.94	35.0615	-84.35		7.58	3519.67	7.6	4313	7.6	-2915	7.58	1380.72	35.1042	-84.95		7.57006	9092	7.59006	10139	7.59006	-3166.86
7.58	3672.35	7.6	4559	7.6	-3042.61	7.58	1476.39	35.0962	-89.95		7.58	3632.7	7.6	4424	7.6	-3076.5	7.58	1444.2	35.0843	-87.6		7.58	3427.6	7.6	4202	7.6	-2955.49	7.58	1381.9	35.0923	-84.35		7.59	3757.32	7.61	4374	7.61	-3119.46	7.59	1379.41	35.1231	-84.95		7.58006	9393.77	7.60006	10639	7.60006	-3143.6
7.59	3918.47	7.61	4608	7.61	-3270.62	7.59	1475.3	35.1123	-89.95		7.59	3878.5	7.61	4503	7.61	-3273.08	7.59	1443.11	35.0982	-87.6		7.59	3664.84	7.61	4276	7.61	-3150.33	7.59	1380.85	35.1088	-84.35		7.6	4009.93	7.62	4395	7.62	-3374.19	7.6	1378.11	35.1947	-84.95		7.59006	9759.67	7.61006	11550	7.61006	-2879.26
7.6	4180.85	7.62	4584	7.62	-3584.29	7.6	1474.2	35.1693	-89.95		7.6	4140.16	7.62	4542	7.62	-3521.23	7.6	1442.02	35.1461	-87.6		7.6	3918.78	7.62	4416	7.62	-3291.84	7.6	1379.81	35.152	-84.35		7.61	4275.39	7.63	4665	7.63	-3386.99	7.61	1376.8	35.3428	-84.95		7.60006	10236.4	7.62006	12498	7.62006	-2813.8
7.61	4457.86	7.63	4755	7.63	-3712.95	7.61	1473.11	35.3768	-89.95		7.61	4415.74	7.63	4789	7.63	-3569.88	7.61	1440.93	35.3832	-87.6		7.61	4187.62	7.63	4305	7.63	-3694.23	7.61	1378.76	35.3935	-84.35		7.62	4551.12	7.64	4726	7.64	-3611.58	7.62	1375.49	35.3885	-84.95		7.61006	10883.1	7.63006	13453	7.63006	-3037.33
7.62	4747.53	7.64	4982	7.64	-3791.61	7.62	1472.01	35.4308	-89.95		7.62	4702.89	7.64	4756	7.64	-3902.72	7.62	1439.83	35.4406	-87.6		7.62	4469.13	7.64	4607	7.64	-3689.65	7.62	1377.71	35.4494	-84.35		7.63	4833.92	7.65	4805	7.65	-3815.03	7.63	1374.18	35.4339	-84.95		7.62006	11765.6	7.64006	14515	7.64006	-3482.17
7.63	5047.19	7.65	5040	7.65	-4039.11	7.63	1470.9	35.4682	-89.95		7.63	4998.54	7.65	5022	7.65	-3934.39	7.63	1438.74	35.4745	-87.6		7.63	4760.52	7.65	4840	7.65	-3754.52	7.63	1376.67	35.4849	-84.35		7.64	5119.5	7.66	4948	7.66	-3943.26	7.64	1372.88	35.4797	-84.95		7.63006	12944.1	7.65006	15517	7.65006	-4290.33
7.64	5352.85	7.66	5176	7.66	-4199.33	7.64	1469.8	35.5223	-89.95		7.64	5298.38	7.66	5202	7.66	-4040.88	7.64	1437.65	35.5321	-87.6		7.64	5057.94	7.66	5021	7.66	-3863.71	7.64	1375.61	35.541	-84.35		7.65	5401.96	7.67	5332	7.67	-3809.02	7.65	1371.57	35.5415	-84.95		7.64006	14451	7.66006	17077	7.66006	-4733.78
7.65	5658.35	7.67	5459	7.67	-4191.08	7.65	1468.69	35.5501	-89.95		7.65	5596.05	7.67	5417	7.67	-4089.43	7.65	1436.55	35.5436	-87.6		7.65	5355.81	7.67	5260	7.67	-3896.35	7.65	1374.56	35.55	-84.35		7.66	5673.19	7.68	5573	7.68	-3785.02	7.66	1370.26	35.6332	-84.95		7.65006	16261.1	7.67006	18538	7.67006	-5266.91
7.66	5954.57	7.68	5754	7.68	-4135.5	7.66	1467.59	35.642	-89.95		7.66	5882.54	7.68	5799	7.68	-3934.95	7.66	1435.45	35.6354	-87.6		7.66	5646	7.68	5591	7.68	-3805.65	7.66	1373.51	35.6418	-84.35		7.67	5922.95	7.69	6175	7.69	-3357.96	7.67	1368.95	35.7453	-84.95		7.66006	18264.6	7.68006	20612	7.68006	-4913.02
7.67	6229.32	7.69	6487	7.69	-3594.66	7.67	1466.48	35.7356	-89.95		7.67	6146.09	7.69	6428	7.69	-3486.57	7.67	1434.35	35.7214	-87.6		7.67	5917.64	7.69	6221	7.69	-3372.94	7.67	1372.46	35.7262	-84.35		7.68	6139.95	7.7	6632	7.7	-3031.7	7.68	1367.65	35.7505	-84.95		7.67006	20258.7	7.69006	22351	7.69006	-4360.93
7.68	6468.74	7.7	7185	7.7	-3037.87	7.68	1465.36	35.7686	-89.95		7.68	6373.61	7.7	6800	7.7	-3245.8	7.68	1433.25	35.7544	-87.6		7.68	6157.94	7.7	6544	7.7	-3199.23	7.68	1371.4	35.7597	-84.35		7.69	6314.89	7.71	7098	7.71	-2664.5	7.69	1366.34	35.7707	-84.95		7.68006	21978.8	7.70006	23763	7.70006	-3424.49
7.69	6660.9	7.71	7381	7.71	-2945.29	7.69	1464.25	35.7956	-89.95		7.69	6554.23	7.71	7272	7.71	-2869.88	7.69	1432.15	35.8065	-87.6		7.69	6355.23	7.71	7138	7.71	-2716.29	7.69	1370.34	35.8136	-84.35		7.7	6445.63	7.72	7299	7.72	-2565.01	7.7	1365.03	35.8338	-84.95		7.69006	23165.7	7.71006	25152	7.71006	-1748.4
7.7	6802.11	7.72	7712	7.72	-2719.07	7.7	1463.13	35.8278	-89.95		7.7	6685.46	7.72	7620	7.72	-2622.74	7.7	1431.04	35.8137	-87.6		7.7	6504.52	7.72	7284	7.72	-2676.76	7.7	1369.28	35.8185	-84.35		7.71	6544.43	7.73	7387	7.73	-2644.61	7.71	1363.73	35.8376	-84.95		7.70006	23641.3	7.72006	25408	7.72006	-515.757
7.71	6905.53	7.73	7885	7.73	-2724.35	7.71	1462.02	35.8279	-89.95		7.71	6781.54	7.73	7785	7.73	-2635.69	7.71	1429.93	35.8172	-87.6		7.71	6615.58	7.73	7461	7.73	-2666.85	7.71	1368.22	35.826	-84.35		7.72	6645.93	7.74	7670	7.74	-2688.94	7.72	1362.42	35.8428	-84.95		7.71006	23354.2	7.73006	23871	7.73006	-544.034
7.72	7010.31	7.74	8246	7.74	-2720.85	7.72	1460.9	35.8611	-89.95		7.72	6882.4	7.74	8105	7.74	-2676.03	7.72	1428.82	35.8468	-87.6		7.72	6722.05	7.74	7926	7.74	-2528.37	7.72	1367.16	35.8521	-84.35		7.73	6813.54	7.75	8166	7.75	-2796.25	7.73	1361.11	35.863	-84.95		7.72006	22377.6	7.74006	20642	7.74006	-1922.11
7.73	7188.59	7.75	8746	7.75	-2886.79	7.73	1459.77	35.8791	-89.95		7.73	7060.35	7.75	8565	7.75	-2886.84	7.73	1427.71	35.8513	-87.6		7.73	6889.14	7.75	8528	7.75	-2536.71	7.73	1366.1	35.858	-84.35		7.74	7140.86	7.76	9074	7.76	-2885.93	7.74	1359.8	35.8909	-84.95		7.73006	20868.8	7.75006	17374	7.75006	-3177.39
7.74	7546.09	7.76	9641	7.76	-3094.15	7.74	1458.65	35.8881	-89.95		7.74	7420.69	7.76	9531	7.76	-3028.07	7.74	1426.6	35.899	-87.6		7.74	7215.66	7.76	9346	7.76	-2740	7.74	1365.03	35.9061	-84.35		7.75	7744.18	7.77	10383	7.77	-3053.72	7.75	1358.5	35.9188	-84.95		7.74006	19017.9	7.76006	14431	7.76006	-4093.55
7.75	8212.03	7.77	10969	7.77	-3390.73	7.75	1457.52	35.9095	-89.95		7.75	8091.5	7.77	10983	7.77	-3202.25	7.75	1425.49	35.9055	-87.6		7.75	7826	7.77	10476	7.77	-3132.21	7.75	1363.97	35.9152	-84.35		7.76	8741.86	7.78	11674	7.78	-3722.47	7.76	1357.19	35.9263	-84.95		7.75006	17005.2	7.77006	12156	7.77006	-4435.33
7.76	9314.39	7.78	12367	7.78	-4131.74	7.76	1456.39	35.9204	-89.95		7.76	9198.73	7.78	12200	7.78	-4117.7	7.76	1424.37	35.9098	-87.6		7.76	8847.29	7.78	11874	7.78	-3757.81	7.76	1362.9	35.9186	-84.35		7.77	10218.6	7.79	13101	7.79	-4617.67	7.77	1355.88	35.9807	-84.95		7.76006	14978.4	7.78006	9964	7.78006	-4857.94
7.77	10939	7.79	13847	7.79	-5160.09	7.77	1455.26	35.9718	-89.95		7.77	10824.9	7.79	13917	7.79	-4888.03	7.77	1423.25	35.9439	-87.6		7.77	10369.5	7.79	13057	7.79	-4963.87	7.77	1361.83	35.9507	-84.35		7.78	12178.4	7.8	15062	7.8	-5084.38	7.78	1354.57	35.9836	-84.95		7.77006	13045.1	7.79006	8460	7.79006	-4795.36
7.78	13078	7.8	16250	7.8	-5346.03	7.78	1454.13	35.9807	-89.95		7.78	12957.4	7.8	15865	7.8	-5487.96	7.78	1422.14	35.9677	-87.6		7.78	12393.1	7.8	15299	7.8	-5194.41	7.78	1360.76	35.9738	-84.35		7.79	14500.6	7.81	17596	7.81	-4734.07	7.79	1353.26	36.0116	-84.95		7.78006	11275.7	7.80006	7484	7.80006	-4422.75
7.79	15586.3	7.81	18721	7.81	-5166	7.79	1452.99	36.0005	-89.95		7.79	15444.7	7.81	18309	7.81	-5272.76	7.79	1421.01	35.9814	-87.6		7.79	14782.2	7.81	17915	7.81	-4759.54	7.79	1359.68	35.9867	-84.35		7.8	16928.3	7.82	20098	7.82	-3823.1	7.8	1351.96	36.0261	-84.95		7.79006	9709.17	7.81006	6648	7.81006	-4126.14
7.8	18175.3	7.82	21284	7.82	-4229.83	7.8	1451.85	36.0023	-89.95		7.8	17992.6	7.82	21300	7.82	-3831.12	7.8	1419.89	35.9983	-87.6		7.8	17254.7	7.82	20612	7.82	-3589.54	7.8	1358.61	36.0081	-84.35		7.81	19112	7.83	22851	7.83	-1820.88	7.81	1350.65	36.0736	-84.95		7.80006	8360.55	7.82006	6029	7.82006	-3815.32
7.81	20466.2	7.83	24399	7.83	-1826.83	7.81	1450.71	36.0737	-89.95		7.81	20221.4	7.83	24345	7.83	-1417.61	7.81	1418.77	36.0607	-87.6		7.81	19435.8	7.83	23351	7.83	-1479.11	7.81	1357.53	36.0667	-84.35		7.82	20703	7.84	24471	7.84	-23.8129	7.82	1349.34	36.0801	-84.95		7.81006	7227.95	7.83006	5612	7.83006	-3485.38
7.82	22093.1	7.84	26190	7.84	245.748	7.82	1449.57	36.0892	-89.95		7.82	21770.8	7.84	25952	7.84	539.832	7.82	1417.64	36.0744	-87.6		7.82	20962.8	7.84	24998	7.84	506.97	7.82	1356.45	36.0797	-84.35		7.83	21453.8	7.85	24275	7.85	813.471	7.83	1348.03	36.1191	-84.95		7.82006	6298.12	7.84007	5122	7.84007	-3388.27
7.83	22805.1	7.85	25817	7.85	1060.16	7.83	1448.42	36.0936	-89.95		7.83	22402.3	7.85	25061	7.85	881.161	7.83	1416.51	36.0829	-87.6		7.83	21591.4	7.85	23723	7.85	441.229	7.83	1355.37	36.0877	-84.35		7.84	21276.7	7.86	22199	7.86	441.848	7.84	1346.72	36.1733	-84.95		7.83006	5551.18	7.85007	4801	7.85007	-3258.27
7.84	22523.5	7.86	22693	7.86	-174.921	7.84	1447.27	36.1753	-89.95		7.84	22051.8	7.86	22133	7.86	-143.515	7.84	1415.38	36.1511	-87.6		7.84	21252.3	7.86	20831	7.86	-581.794	7.84	1354.29	36.1592	-84.35		7.85	20243.5	7.87	18180	7.87	-1439.11	7.85	1345.42	36.2084	-84.95		7.84007	4964.07	7.86007	4713	7.86007	-3008.55
7.85	21336.1	7.87	18355	7.87	-2179.41	7.85	1446.12	36.1825	-89.95		7.85	20819.5	7.87	17543	7.87	-2416.15	7.85	1414.24	36.1762	-87.6		7.85	20043.1	7.87	16707	7.87	-2434.12	7.85	1353.21	36.181	-84.35		7.86	18539.1	7.88	13789	7.88	-3495.49	7.86	1344.11	36.2602	-84.95		7.85007	4513.07	7.87007	4604	7.87007	-2872.14
7.86	19447.2	7.88	13941	7.88	-4070.12	7.86	1444.97	36.2688	-89.95		7.86	18916.2	7.88	13273	7.88	-4204.39	7.86	1413.11	36.2446	-87.6		7.86	18174.1	7.88	12541	7.88	-4174.58	7.86	1352.12	36.2527	-84.35		7.87	16401	7.89	10356	7.89	-4599.84	7.87	1342.8	36.2786	-84.95		7.86007	4175.35	7.88007	4652	7.88007	-2652.33
7.87	17113.6	7.89	10351	7.89	-5163.77	7.87	1443.82	36.2965	-89.95		7.87	16598.8	7.89	9945	7.89	-5094.76	7.87	1411.97	36.2996	-87.6		7.87	15902.4	7.89	9442	7.89	-4900.58	7.87	1351.03	36.3099	-84.35		7.88	14066.4	7.9	7979	7.9	-4805.43	7.88	1341.49	36.3019	-84.95		7.87007	3929.94	7.89007	4728	7.89007	-2461.84
7.88	14590.4	7.9	8031	7.9	-5174.9	7.88	1442.66	36.3026	-89.95		7.88	14117	7.9	7791	7.9	-5006.95	7.88	1410.83	36.3045	-87.6		7.88	13476.9	7.9	7558	7.9	-4612.48	7.88	1349.95	36.3126	-84.35		7.89	11737.8	7.91	6390	7.91	-4476.76	7.89	1340.18	36.3502	-84.95		7.88007	3758.13	7.90007	4702	7.90007	-2416.77
7.89	12094	7.91	6692	7.91	-4492.85	7.89	1441.5	36.3867	-89.95		7.89	11679.4	7.91	6351	7.91	-4493.41	7.89	1409.69	36.389	-87.6		7.89	11103.9	7.91	6063	7.91	-4224.92	7.89	1348.85	36.3965	-84.35		7.9	9566.36	7.92	5394	7.92	-3855.59	7.9	1338.87	36.3539	-84.95		7.89007	3643.65	7.91007	4524	7.91007	-2555.45
7.9	9785.14	7.92	5456	7.92	-4041.44	7.9	1440.34	36.3904	-89.95		7.9	9437.61	7.92	5322	7.92	-3897.11	7.9	1408.55	36.3935	-87.6		7.9	8931.77	7.92	5083	7.92	-3648.14	7.9	1347.76	36.4039	-84.35		7.91	7648.68	7.93	4442	7.93	-3498.15	7.91	1337.56	36.3724	-84.95		7.90007	3572.58	7.92007	4407	7.92007	-2655.3
7.91	7764.09	7.93	4599	7.93	-3547.42	7.91	1439.17	36.3965	-89.95		7.91	7484.07	7.93	4473	7.93	-3448.32	7.91	1407.4	36.3984	-87.6		7.91	7049.2	7.93	4247	7.93	-3249.4	7.91	1346.67	36.4065	-84.35		7.92	6031.52	7.94	3783	7.94	-3135.21	7.92	1336.25	36.4442	-84.95		7.91007	3533.26	7.93007	4204	7.93007	-2855.59
7.92	6076.68	7.94	3786	7.94	-3319.27	7.92	1438	36.4662	-89.95		7.92	5858.77	7.94	3798	7.94	-3125.23	7.92	1406.25	36.451	-87.6		7.92	5492.43	7.94	3446	7.94	-3107.88	7.92	1345.57	36.4566	-84.35		7.93	4722.08	7.95	3024	7.95	-3123.8	7.93	1334.95	36.4793	-84.95		7.92007	3516.1	7.94007	4189	7.94007	-2876.27
7.93	4725.66	7.95	3194	7.95	-3137.39	7.93	1436.83	36.4808	-89.95		7.93	4560.98	7.95	3110	7.95	-3072.57	7.93	1405.1	36.4832	-87.6		7.93	4257.69	7.95	2896	7.95	-2964.41	7.93	1344.47	36.4907	-84.35		7.94	3700.14	7.96	2592	7.96	-2994.78	7.94	1333.64	36.5736	-84.95		7.93007	3513.39	7.95007	4019	7.95007	-3055.75
7.94	3684.51	7.96	2625	7.96	-3151.75	7.94	1435.66	36.5606	-89.95		7.94	3562.89	7.96	2585	7.96	-3067.6	7.94	1403.95	36.5453	-87.6		7.94	3315.17	7.96	2441	7.96	-2928.23	7.94	1343.37	36.5509	-84.35		7.95	2929.73	7.97	2231	7.97	-2962.44	7.95	1332.33	36.6257	-84.95		7.94007	3519.07	7.96007	3861	7.96007	-3223.7
7.95	2910.63	7.97	2322	7.97	-3073.01	7.95	1434.48	36.6645	-89.95		7.95	2822.23	7.97	2300	7.97	-2988.7	7.95	1402.8	36.6685	-87.6		7.95	2621.7	7.97	2184	7.97	-2852.38	7.95	1342.27	36.6804	-84.35		7.96	2368.71	7.98	2042	7.98	-2888.38	7.96	1331.02	36.7204	-84.95		7.95007	3528.56	7.97007	3587	7.97007	-3505.83
7.96	2355.99	7.98	2060	7.98	-3085.55	7.96	1433.31	36.7595	-89.95		7.96	2292.26	7.98	2050	7.98	-3001.9	7.96	1401.64	36.7634	-87.6		7.96	2130.52	7.98	1929	7.98	-2894.85	7.96	1341.16	36.7753	-84.35		7.97	1975.37	7.99	1796	7.99	-2970.05	7.97	1329.71	36.9579	-84.95		7.96007	3538.51	7.98007	3474	7.98007	-3623.7
7.97	1974.25	7.99	1919	7.99	-3075.82	7.97	1432.13	36.971	-89.95		7.97	1928.36	7.99	1900	7.99	-3010.04	7.97	1400.48	36.963	-87.6		7.97	1797.67	7.99	1822	7.99	-2878.53	7.97	1340.05	36.9739	-84.35		7.98	1712.31	8	1744	8	-2930.85	7.98	1328.4	37.0535	-84.95		7.97007	3546.64	7.99007	3434	7.99007	-3664.53
7.98	1724.79	8	1861	8	-3055.13	7.98	1430.94	37.0668	-89.95		7.98	1691.56	8	1870	8	-2967.48	7.98	1399.32	37.0587	-87.6		7.98	1585.14	8	1681	8	-2960.77	7.98	1338.95	37.0696	-84.35		7.99	1547.98	8.01	1713	8.01	-2923.45	7.99	1327.09	37.151	-84.95		7.98007	3551.51	8.00007	3207	8.00007	-3888.08
7.99	1574.06	8.01	1801	8.01	-3087.7	7.99	1429.76	37.1769	-89.95		7.99	1549.7	8.01	1742	8.01	-3072.15	7.99	1398.16	37.1776	-87.6		7.99	1461.82	8.01	1648	8.01	-2980.34	7.99	1337.83	37.1895	-84.35		8	1456.78	8.02	1667	8.02	-2967.88	8	1325.78	37.2472	-84.95		7.99007	3552.34	8.01007	3093	8.01007	-3994.43
8	1495.37	8.02	1757	8.02	-3139.46	8	1428.57	37.2427	-89.95		8	1477.14	8.02	1650	8.02	-3174.45	8	1396.99	37.2226	-87.6		8	1403.06	8.02	1614	8.02	-3031.35	8	1336.72	37.2284	-84.35		8.01	1418.38	8.03	1646	8.03	-3011.66	8.01	1324.47	37.2646	-84.95		8.00007	3548.88	8.02007	3045	8.02007	-4030.95
8.01	1467.94	8.03	1725	8.03	-3202.03	8.01	1427.38	37.2732	-89.95		8.01	1453.81	8.03	1700	8.03	-3156.32	8.01	1395.82	37.274	-87.6		8.01	1389.63	8.03	1560	8.03	-3121.33	8.01	1335.61	37.2859	-84.35		8.02	1416.81	8.04	1625	8.04	-3070.13	8.02	1323.15	37.2799	-84.95		8.01007	3541.24	8.03007	2952	8.03007	-4109.14
8.02	1475.7	8.04	1638	8.04	-3332.9	8.02	1426.18	37.3168	-89.95		8.02	1464.1	8.04	1612	8.04	-3288.53	8.02	1394.65	37.3061	-87.6		8.02	1406.64	8.04	1557	8.04	-3170.52	8.02	1334.49	37.3108	-84.35		8.03	1439.59	8.05	1572	8.05	-3167.91	8.03	1321.84	37.2823	-84.95		8.02007	3529.76	8.04007	3012	8.04007	-4031.57
8.03	1506.26	8.05	1652	8.05	-3368.88	8.03	1424.99	37.325	-89.95		8.03	1495.98	8.05	1603	8.05	-3347.06	8.03	1393.48	37.319	-87.6		8.03	1442.62	8.05	1582	8.05	-3195.39	8.03	1333.37	37.3249	-84.35		8.04	1477.06	8.06	1534	8.06	-3252.5	8.04	1320.53	37.3196	-84.95		8.03007	3514.95	8.05007	2982	8.05007	-4041.82
8.04	1550.14	8.06	1674	8.06	-3397.68	8.04	1423.79	37.3319	-89.95		8.04	1540.19	8.06	1601	8.06	-3398.8	8.04	1392.31	37.3307	-87.6		8.04	1488.81	8.06	1469	8.06	-3357.21	8.04	1332.25	37.3376	-84.35		8.05	1521.84	8.07	1524	8.07	-3306.99	8.05	1319.22	37.3611	-84.95		8.04007	3497.37	8.06007	2927	8.06007	-4075.48
8.05	1600.12	8.07	1637	8.07	-3482.52	8.05	1422.58	37.3392	-89.95		8.05	1589.72	8.07	1617	8.07	-3429.15	8.05	1391.13	37.3426	-87.6		8.05	1538.68	8.07	1558	8.07	-3312.75	8.05	1331.13	37.3503	-84.35		8.06	1568.43	8.08	1540	8.08	-3330.75	8.06	1317.91	37.3764	-84.95		8.05007	3477.63	8.07007	2975	8.07007	-4005.07
8.06	1650.92	8.08	1594	8.08	-3567.96	8.06	1421.38	37.4135	-89.95		8.06	1639.46	8.08	1525	8.08	-3561.8	8.06	1389.95	37.4028	-87.6		8.06	1587.5	8.08	1516	8.08	-3393.02	8.06	1330	37.4075	-84.35		8.07	1612.92	8.09	1482	8.09	-3422.24	8.07	1316.6	37.3788	-84.95		8.06007	3456.29	8.08007	3055	8.08007	-3902.04
8.07	1698.76	8.09	1609	8.09	-3588.57	8.07	1420.17	37.4218	-89.95		8.07	1685.81	8.09	1562	8.09	-3558.46	8.07	1388.77	37.4274	-87.6		8.07	1632.04	8.09	1552	8.09	-3388	8.07	1328.87	37.4344	-84.35		8.08	1652.68	8.1	1469	8.1	-3461.72	8.08	1315.29	37.4162	-84.95		8.07007	3433.88	8.09007	2920	8.09007	-4013.77
8.08	1741.2	8.1	1559	8.1	-3666.71	8.08	1418.96	37.4287	-89.95		8.08	1726.46	8.1	1561	8.1	-3585.64	8.08	1387.58	37.4394	-87.6		8.08	1670.31	8.1	1459	8.1	-3504.41	8.08	1327.74	37.4471	-84.35		8.09	1686.17	8.11	1466	8.11	-3484.09	8.09	1313.97	37.517	-84.95		8.08007	3410.84	8.10007	2870	8.10007	-4040.59
8.09	1776.81	8.11	1668	8.11	-3578.4	8.09	1417.75	37.5146	-89.95		8.09	1760.12	8.11	1501	8.11	-3664.39	8.09	1386.4	37.5029	-87.6		8.09	1701.29	8.11	1501	8.11	-3478.49	8.09	1326.61	37.5087	-84.35		8.1	1712.65	8.12	1461	8.12	-3501.69	8.1	1312.66	37.6142	-84.95		8.09007	3387.58	8.11007	2835	8.11007	-4052.75
8.1	1804.95	8.12	1610	8.12	-3650.03	8.1	1416.53	37.6119	-89.95		8.1	1786.3	8.12	1580	8.12	-3597.22	8.1	1385.21	37.6001	-87.6		8.1	1724.7	8.12	1441	8.12	-3547.86	8.1	1325.47	37.6059	-84.35		8.11	1732.02	8.13	1495	8.13	-3474.13	8.11	1311.35	37.6506	-84.95		8.10007	3364.4	8.12007	2929	8.12007	-3936.43
8.11	1825.64	8.13	1601	8.13	-3666.31	8.11	1415.31	37.6363	-89.95		8.11	1805.05	8.13	1562	8.13	-3620.86	8.11	1384.01	37.6212	-87.6		8.11	1740.78	8.13	1438	8.13	-3554.33	8.11	1324.34	37.6272	-84.35		8.12	1744.61	8.14	1425	8.14	-3545.21	8.12	1310.04	37.7103	-84.95		8.11007	3341.56	8.13007	2881	8.13007	-3962.78
8.12	1839.27	8.14	1556	8.14	-3713.08	8.12	1414.09	37.7339	-89.95		8.12	1816.88	8.14	1609	8.14	-3574.16	8.12	1382.82	37.7188	-87.6		8.12	1750.15	8.14	1457	8.14	-3533.8	8.12	1323.2	37.7247	-84.35		8.13	1751.06	8.15	1459	8.15	-3507.79	8.13	1308.72	37.7481	-84.95		8.12007	3319.24	8.14007	2878	8.14007	-3944.88
8.13	1846.55	8.15	1602	8.15	-3664.23	8.13	1412.87	37.7436	-89.95		8.13	1822.52	8.15	1555	8.15	-3624.05	8.13	1381.62	37.7456	-87.6		8.13	1753.62	8.15	1486	8.15	-3499.21	8.13	1322.06	37.7503	-84.35		8.14	1752.14	8.16	1517	8.16	-3442.72	8.14	1307.41	37.7944	-84.95		8.13007	3297.59	8.15007	2910	8.15007	-3892.8
8.14	1848.32	8.16	1555	8.16	-3704.65	8.14	1411.64	37.7748	-89.95		8.14	1822.82	8.16	1529	8.16	-3642.4	8.14	1380.42	37.7516	-87.6		8.14	1752.09	8.16	1447	8.16	-3529.42	8.14	1320.92	37.7609	-84.35		8.15	1748.72	8.17	1443	8.17	-3506.8	8.15	1306.1	37.808	-84.95		8.14007	3276.69	8.16007	2846	8.16007	-3937.56
8.15	1845.47	8.17	1591	8.17	-3659.16	8.15	1410.41	37.8416	-89.95		8.15	1818.71	8.17	1475	8.17	-3686.03	8.15	1379.22	37.8435	-87.6		8.15	1746.5	8.17	1468	8.17	-3497.23	8.15	1319.77	37.8483	-84.35		8.16	1741.65	8.18	1485	8.18	-3452.77	8.16	1304.78	37.8683	-84.95		8.15007	3256.6	8.17007	2936	8.17007	-3829.17
8.16	1838.89	8.18	1563	8.18	-3675.51	8.16	1409.18	37.8728	-89.95		8.16	1811.06	8.18	1437	8.18	-3711.66	8.16	1378.02	37.8495	-87.6		8.16	1737.71	8.18	1427	8.18	-3525.33	8.16	1318.62	37.8589	-84.35		8.17	1731.73	8.19	1443	8.19	-3481.23	8.17	1303.47	37.8803	-84.95		8.16007	3237.36	8.18007	2806	8.18007	-3941.61
8.17	1829.4	8.19	1602	8.19	-3623.32	8.17	1407.94	37.8896	-89.95		8.17	1800.69	8.19	1527	8.19	-3607.91	8.17	1376.81	37.8794	-87.6		8.17	1726.52	8.19	1454	8.19	-3484.3	8.17	1317.47	37.8845	-84.35		8.18	1719.69	8.2	1556	8.2	-3353.72	8.18	1302.15	37.8924	-84.95		8.17007	3218.97	8.19007	2761	8.19007	-3969.88
8.18	1817.75	8.2	1589	8.2	-3622.14	8.18	1406.7	37.8969	-89.95		8.18	1788.32	8.2	1476	8.2	-3644.29	8.18	1375.6	37.8943	-87.6		8.18	1713.62	8.2	1394	8.2	-3529.6	8.18	1316.32	37.9024	-84.35		8.19	1706.16	8.21	1479	8.21	-3415.67	8.19	1300.84	37.8925	-84.95		8.18007	3201.42	8.20007	2911	8.20007	-3803.93
8.19	1804.56	8.21	1547	8.21	-3649.39	8.19	1405.46	37.9009	-89.95		8.19	1774.57	8.21	1457	8.21	-3648.22	8.19	1374.39	37.8965	-87.6		8.19	1699.59	8.21	1507	8.21	-3401.62	8.19	1315.16	37.9055	-84.35		8.2	1691.65	8.22	1437	8.22	-3442.42	8.2	1299.52	37.9664	-84.95		8.19007	3184.68	8.21007	2883	8.21007	-3816.74
8.2	1790.38	8.22	1518	8.22	-3663.42	8.2	1404.22	37.988	-89.95		8.2	1759.95	8.22	1516	8.22	-3574.01	8.2	1373.18	37.9777	-87.6		8.2	1684.89	8.22	1402	8.22	-3491.64	8.2	1314.01	37.9828	-84.35		8.21	1676.6	8.23	1462	8.23	-3402.21	8.21	1298.21	37.9785	-84.95		8.20007	3168.74	8.22007	2872	8.22007	-3813.26
8.21	1775.63	8.23	1480	8.23	-3686.48	8.21	1402.97	37.9952	-89.95		8.21	1744.88	8.23	1497	8.23	-3577.92	8.21	1371.96	37.9926	-87.6		8.21	1669.91	8.23	1477	8.23	-3401.87	8.21	1312.85	38.0008	-84.35		8.22	1661.35	8.24	1437	8.24	-3412.25	8.22	1296.89	37.9907	-84.95		8.21007	3153.54	8.23007	2849	8.23007	-3822.46
8.22	1760.66	8.24	1498	8.24	-3653.78	8.22	1401.72	37.9992	-89.95		8.22	1729.67	8.24	1450	8.24	-3610.1	8.22	1370.74	37.9949	-87.6		8.22	1654.93	8.24	1431	8.24	-3433.46	8.22	1311.69	38.0038	-84.35		8.23	1646.14	8.25	1519	8.25	-3315.67	8.23	1295.58	38.0885	-84.95		8.22007	3139.07	8.24007	2827	8.24007	-3831.3
8.23	1745.72	8.25	1494	8.25	-3643.44	8.23	1400.47	38.0789	-89.95		8.23	1714.57	8.25	1473	8.25	-3572.7	8.23	1369.52	38.0538	-87.6		8.23	1640.16	8.25	1457	8.25	-3393.51	8.23	1310.52	38.06	-84.35		8.24	1631.18	8.26	1443	8.26	-3377.56	8.24	1294.26	38.112	-84.95		8.23007	3125.27	8.25007	2861	8.25007	-3784.74
8.24	1731.02	8.26	1532	8.26	-3591.55	8.24	1399.21	38.1073	-89.95		8.24	1699.76	8.26	1531	8.26	-3500.78	8.24	1368.3	38.1017	-87.6		8.24	1625.75	8.26	1402	8.26	-3435.08	8.24	1309.36	38.1062	-84.35		8.25	1616.6	8.27	1438	8.27	-3368.97	8.25	1292.95	38.1873	-84.95		8.24007	3112.11	8.26007	2791	8.26007	-3842.74
8.25	1716.67	8.27	1514	8.27	-3596.17	8.25	1397.95	38.1778	-89.95		8.25	1685.36	8.27	1475	8.27	-3543.41	8.25	1367.07	38.1526	-87.6		8.25	1611.8	8.27	1445	8.27	-3379.21	8.25	1308.19	38.1588	-84.35		8.26	1602.49	8.28	1494	8.28	-3299.94	8.26	1291.63	38.2108	-84.95		8.25007	3099.54	8.27007	2869	8.27007	-3753.28
8.26	1702.79	8.28	1489	8.28	-3608.34	8.26	1396.69	38.2062	-89.95		8.26	1671.44	8.28	1447	8.28	-3558.59	8.26	1365.84	38.2006	-87.6		8.26	1598.37	8.28	1472	8.28	-3339.9	8.26	1307.02	38.2051	-84.35		8.27	1588.9	8.29	1415	8.29	-3366.47	8.27	1290.31	38.3316	-84.95		8.26007	3087.55	8.28008	2800	8.28008	-3811.31
8.27	1689.41	8.29	1551	8.29	-3534.05	8.27	1395.43	38.3226	-89.95		8.27	1658.07	8.29	1471	8.29	-3522.33	8.27	1364.61	38.3041	-87.6		8.27	1585.5	8.29	1464	8.29	-3336.16	8.27	1305.84	38.3108	-84.35		8.28	1575.87	8.3	1464	8.3	-3305.56	8.28	1288.99	38.3763	-84.95		8.27007	3076.08	8.29008	2809	8.29008	-3791.8
8.28	1676.58	8.3	1474	8.3	-3599.31	8.28	1394.16	38.4051	-89.95		8.28	1645.25	8.3	1464	8.3	-3517.64	8.28	1363.37	38.4026	-87.6		8.28	1573.19	8.3	1386	8.3	-3402.96	8.28	1304.67	38.4076	-84.35		8.29	1563.4	8.31	1417	8.31	-3341.19	8.29	1287.68	38.431	-84.95		8.28008	3065.11	8.30008	2838	8.30008	-3752.73
8.29	1664.29	8.31	1462	8.31	-3600.1	8.29	1392.89	38.4222	-89.95		8.29	1632.99	8.31	1440	8.31	-3530.47	8.29	1362.13	38.4036	-87.6		8.29	1561.44	8.31	1458	8.31	-3320.29	8.29	1303.49	38.4103	-84.35		8.3	1551.49	8.32	1404	8.32	-3343.35	8.3	1286.36	38.4712	-84.95		8.29008	3054.61	8.31008	2871	8.31008	-3710.08
8.3	1652.55	8.32	1503	8.32	-3548.41	8.3	1391.62	38.4407	-89.95		8.3	1621.3	8.32	1435	8.32	-3524.83	8.3	1360.89	38.4131	-87.6		8.3	1550.25	8.32	1406	8.32	-3362.12	8.3	1302.31	38.4195	-84.35		8.31	1540.12	8.33	1432	8.33	-3305.01	8.31	1285.04	38.4759	-84.95		8.30008	3044.54	8.32008	2790	8.32008	-3781.8
8.31	1641.34	8.33	1489	8.33	-3552.2	8.31	1390.34	38.5049	-89.95		8.31	1610.13	8.33	1425	8.33	-3524.68	8.31	1359.65	38.5024	-87.6		8.31	1539.58	8.33	1424	8.33	-3334.43	8.31	1301.13	38.5074	-84.35		8.32	1529.28	8.34	1427	8.34	-3300.14	8.32	1283.72	38.5711	-84.95		8.31008	3034.88	8.33008	2799	8.33008	-3763.89
8.32	1630.65	8.34	1465	8.34	-3566.46	8.32	1389.06	38.5406	-89.95		8.32	1599.49	8.34	1445	8.34	-3494.98	8.32	1358.41	38.5129	-87.6		8.32	1529.41	8.34	1396	8.34	-3353.18	8.32	1299.94	38.5193	-84.35		8.33	1518.94	8.35	1462	8.35	-3255.72	8.33	1282.4	38.593	-84.95		8.32008	3025.61	8.34008	2757	8.34008	-3797.32
8.33	1620.44	8.35	1453	8.35	-3569.15	8.33	1387.78	38.5944	-89.95		8.33	1589.33	8.35	1380	8.35	-3550.73	8.33	1357.16	38.5691	-87.6		8.33	1519.72	8.35	1380	8.35	-3360.36	8.33	1298.75	38.5765	-84.35		8.34	1509.07	8.36	1392	8.36	-3316.72	8.34	1281.08	38.6152	-84.95		8.33008	3016.7	8.35008	2891	8.35008	-3655.07
8.34	1610.7	8.36	1520	8.36	-3493.25	8.34	1386.49	38.6166	-89.95		8.34	1579.64	8.36	1448	8.36	-3473.89	8.34	1355.91	38.613	-87.6		8.34	1510.47	8.36	1391	8.36	-3340.93	8.34	1297.56	38.6227	-84.35		8.35	1499.65	8.37	1380	8.37	-3320.12	8.35	1279.76	38.6689	-84.95		8.34008	3008.13	8.36008	2834	8.36008	-3704.12
8.35	1601.39	8.37	1478	8.37	-3526.73	8.35	1385.21	38.6403	-89.95		8.35	1570.39	8.37	1434	8.37	-3479.43	8.35	1354.65	38.6133	-87.6		8.35	1501.65	8.37	1365	8.37	-3358.87	8.35	1296.37	38.6268	-84.35		8.36	1490.65	8.38	1432	8.38	-3259.88	8.36	1278.45	38.6932	-84.95		8.35008	2999.88	8.37008	2833	8.37008	-3697.46
8.36	1592.49	8.38	1463	8.38	-3533.58	8.36	1383.92	38.6947	-89.95		8.36	1561.55	8.38	1460	8.38	-3445.33	8.36	1353.4	38.6693	-87.6		8.36	1493.22	8.38	1399	8.38	-3317.15	8.36	1295.17	38.6768	-84.35		8.37	1482.04	8.39	1404	8.39	-3279.99	8.37	1277.12	38.7155	-84.95		8.36008	2991.93	8.38008	2872	8.38008	-3651.06
8.37	1583.97	8.39	1502	8.39	-3486.76	8.37	1382.62	38.717	-89.95		8.37	1553.09	8.39	1492	8.39	-3405.57	8.37	1352.14	38.7134	-87.6		8.37	1485.16	8.39	1353	8.39	-3355.76	8.37	1293.98	38.7231	-84.35		8.38	1473.81	8.4	1397	8.4	-3279.43	8.38	1275.8	38.7693	-84.95		8.37008	2984.26	8.39008	2855	8.39008	-3660.91
8.38	1575.82	8.4	1435	8.4	-3546.26	8.38	1381.32	38.7408	-89.95		8.38	1544.99	8.4	1437	8.4	-3453.12	8.38	1350.88	38.7137	-87.6		8.38	1477.44	8.4	1368	8.4	-3333.66	8.38	1292.78	38.7272	-84.35		8.39	1465.92	8.41	1441	8.41	-3228.17	8.39	1274.48	38.7754	-84.95		8.38008	2976.86	8.40008	2841	8.40008	-3668
8.39	1568	8.41	1466	8.41	-3508.06	8.39	1380.02	38.8076	-89.95		8.39	1537.23	8.41	1495	8.41	-3387.97	8.39	1349.62	38.8067	-87.6		8.39	1470.04	8.41	1384	8.41	-3310.85	8.39	1291.57	38.8167	-84.35		8.4	1458.36	8.42	1401	8.42	-3261.21	8.4	1273.16	38.8761	-84.95		8.39008	2969.72	8.41008	2815	8.41008	-3687.32
8.4	1560.5	8.42	1466	8.42	-3501.14	8.4	1378.72	38.9085	-89.95		8.4	1529.78	8.42	1402	8.42	-3474.1	8.4	1348.35	38.9076	-87.6		8.4	1462.95	8.42	1358	8.42	-3330.31	8.4	1290.37	38.9177	-84.35		8.41	1451.1	8.43	1423	8.43	-3232.5	8.41	1271.84	38.9015	-84.95		8.40008	2962.81	8.42008	2794	8.42008	-3701.85
8.41	1553.3	8.43	1446	8.43	-3514.47	8.41	1377.42	38.9311	-89.95		8.41	1522.63	8.43	1411	8.43	-3458.49	8.41	1347.08	38.9287	-87.6		8.41	1456.14	8.43	1390	8.43	-3292.01	8.41	1289.16	38.9428	-84.35		8.42	1444.13	8.44	1361	8.44	-3288.06	8.42	1270.52	39.0025	-84.95		8.41008	2956.12	8.43008	2786	8.43008	-3703.57
8.42	1546.38	8.44	1492	8.44	-3462.05	8.42	1376.11	39.0323	-89.95		8.42	1515.76	8.44	1460	8.44	-3403.12	8.42	1345.81	39.03	-87.6		8.42	1449.6	8.44	1330	8.44	-3345.95	8.42	1287.95	39.0441	-84.35		8.43	1437.43	8.45	1410	8.45	-3232.86	8.43	1269.2	39.1762	-84.95		8.42008	2949.65	8.44008	2869	8.44008	-3614.49
8.43	1539.71	8.45	1399	8.45	-3548.86	8.43	1374.8	39.1524	-89.95		8.43	1509.15	8.45	1448	8.45	-3408.98	8.43	1344.53	39.1227	-87.6		8.43	1443.3	8.45	1265	8.45	-3405.1	8.43	1286.74	39.1304	-84.35		8.44	1430.99	8.46	1405	8.46	-3231.89	8.44	1267.87	39.1837	-84.95		8.43008	2943.38	8.45008	2801	8.45008	-3676.59
8.44	1533.29	8.46	1415	8.46	-3526.89	8.44	1373.48	39.1528	-89.95		8.44	1502.78	8.46	1386	8.46	-3465.05	8.44	1343.26	39.1318	-87.6		8.44	1437.24	8.46	1308	8.46	-3356.46	8.44	1285.52	39.1388	-84.35		8.45	1424.79	8.47	1405	8.47	-3226.14	8.45	1266.55	39.278	-84.95		8.44008	2937.3	8.46008	2699	8.46008	-3772.86
8.45	1527.1	8.47	1468	8.47	-3468.11	8.45	1372.16	39.2543	-89.95		8.45	1496.64	8.47	1496	8.47	-3349.33	8.45	1341.98	39.2245	-87.6		8.45	1431.39	8.47	1337	8.47	-3322.01	8.45	1284.31	39.2322	-84.35		8.46	1418.82	8.48	1434	8.48	-3191.6	8.46	1265.23	39.2856	-84.95		8.45008	2931.4	8.47008	2794	8.47008	-3672.29
8.46	1521.13	8.48	1436	8.48	-3494.53	8.46	1370.84	39.2547	-89.95		8.46	1490.71	8.48	1481	8.48	-3358.8	8.46	1340.69	39.2336	-87.6		8.46	1425.75	8.48	1397	8.48	-3256.75	8.46	1283.09	39.2406	-84.35		8.47	1413.07	8.49	1454	8.49	-3166.25	8.47	1263.9	39.2864	-84.95		8.46008	2925.67	8.48008	2725	8.48008	-3735.87
8.47	1515.35	8.49	1414	8.49	-3511.13	8.47	1369.52	39.2744	-89.95		8.47	1484.99	8.49	1392	8.49	-3442.45	8.47	1339.41	39.2569	-87.6		8.47	1420.3	8.49	1389	8.49	-3259.66	8.47	1281.87	39.2672	-84.35		8.48	1407.53	8.5	1402	8.5	-3213.09	8.48	1262.58	39.2905	-84.95		8.47008	2920.1	8.49008	2695	8.49008	-3760.6
8.48	1509.77	8.5	1429	8.5	-3490.9	8.48	1368.19	39.2838	-89.95		8.48	1479.46	8.5	1438	8.5	-3391.27	8.48	1338.12	39.2639	-87.6		8.48	1415.04	8.5	1350	8.5	-3293.73	8.48	1280.64	39.2733	-84.35		8.49	1402.18	8.51	1326	8.51	-3284.09	8.49	1261.26	39.3077	-84.95		8.48008	2914.68	8.50008	2679	8.50008	-3771.47
8.49	1504.37	8.51	1467	8.51	-3447.83	8.49	1366.86	39.3766	-89.95		8.49	1474.11	8.51	1418	8.51	-3406.25	8.49	1336.83	39.3591	-87.6		8.49	1409.95	8.51	1326	8.51	-3312.95	8.49	1279.41	39.3694	-84.35		8.5	1397.01	8.52	1348	8.52	-3257.26	8.5	1259.93	39.3554	-84.95		8.49008	2909.41	8.51008	2690	8.51008	-3755.47
8.5	1499.14	8.52	1351	8.52	-3558.91	8.5	1365.53	39.3814	-89.95		8.5	1468.93	8.52	1407	8.52	-3412.38	8.5	1335.54	39.3661	-87.6		8.5	1405.02	8.52	1366	8.52	-3268.31	8.5	1278.18	39.3755	-84.35		8.51	1392.02	8.53	1348	8.53	-3252.57	8.51	1258.61	39.3885	-84.95		8.50008	2904.27	8.52008	2763	8.52008	-3677.59
8.51	1494.07	8.53	1391	8.53	-3514.13	8.51	1364.19	39.3828	-89.95		8.51	1463.91	8.53	1474	8.53	-3340.65	8.51	1334.24	39.379	-87.6		8.51	1400.24	8.53	1269	8.53	-3360.81	8.51	1276.95	39.3882	-84.35		8.52	1387.18	8.54	1398	8.54	-3198.03	8.52	1257.28	39.3926	-84.95		8.51008	2899.27	8.53008	2840	8.53008	-3595.84
8.52	1489.15	8.54	1421	8.54	-3479.49	8.52	1362.86	39.386	-89.95		8.52	1459.04	8.54	1434	8.54	-3376.06	8.52	1332.94	39.3982	-87.6		8.52	1395.6	8.54	1383	8.54	-3242.45	8.52	1275.72	39.4111	-84.35		8.53	1382.5	8.55	1327	8.55	-3264.61	8.53	1255.95	39.3953	-84.95		8.52008	2894.4	8.54008	2824	8.54008	-3607.2
8.53	1484.37	8.55	1447	8.55	-3448.98	8.53	1361.51	39.4175	-89.95		8.53	1454.31	8.55	1390	8.55	-3415.59	8.53	1331.64	39.4136	-87.6		8.53	1391.1	8.55	1361	8.55	-3260.2	8.53	1274.48	39.418	-84.35		8.54	1377.95	8.56	1360	8.56	-3227.32	8.54	1254.63	39.4099	-84.95		8.53008	2889.64	8.55008	2692	8.55008	-3734.67
8.54	1479.73	8.56	1401	8.56	-3490.58	8.54	1360.17	39.4839	-89.95		8.54	1449.71	8.56	1382	8.56	-3419.25	8.54	1330.33	39.4815	-87.6		8.54	1386.73	8.56	1299	8.56	-3318.07	8.54	1273.24	39.4908	-84.35		8.55	1373.54	8.57	1374	8.57	-3209.14	8.55	1253.3	39.4577	-84.95		8.54008	2885	8.56008	2758	8.56008	-3664.25
8.55	1475.22	8.57	1357	8.57	-3530.31	8.55	1358.82	39.4854	-89.95		8.55	1445.25	8.57	1376	8.57	-3421.02	8.55	1329.03	39.5007	-87.6		8.55	1382.49	8.57	1393	8.57	-3220.04	8.55	1272	39.5137	-84.35		8.56	1369.25	8.58	1384	8.58	-3195.08	8.56	1251.97	39.4977	-84.95		8.55008	2880.47	8.57008	2831	8.57008	-3586.92
8.56	1470.82	8.58	1450	8.58	-3433.14	8.56	1357.47	39.5201	-89.95		8.56	1440.91	8.58	1402	8.58	-3390.9	8.56	1327.72	39.5162	-87.6		8.56	1378.35	8.58	1329	8.58	-3280.12	8.56	1270.75	39.5206	-84.35		8.57	1365.07	8.59	1341	8.59	-3234.13	8.57	1250.65	39.6979	-84.95		8.56008	2876.05	8.58008	2826	8.58008	-3587.69
8.57	1466.55	8.59	1411	8.59	-3468.07	8.57	1356.12	39.711	-89.95		8.57	1436.68	8.59	1396	8.59	-3392.88	8.57	1326.41	39.6991	-87.6		8.57	1374.33	8.59	1413	8.59	-3192.3	8.57	1269.51	39.7049	-84.35		8.58	1361.01	8.6	1325	8.6	-3246.28	8.58	1249.32	39.7212	-84.95		8.57008	2871.73	8.59008	2746	8.59008	-3663.55
8.58	1462.38	8.6	1421	8.6	-3454.1	8.58	1354.76	39.7171	-89.95		8.58	1432.55	8.6	1356	8.6	-3428.96	8.58	1325.09	39.6996	-87.6		8.58	1370.41	8.6	1337	8.6	-3264.57	8.58	1268.26	39.7112	-84.35		8.59	1357.06	8.61	1350	8.61	-3217.54	8.59	1247.99	39.7814	-84.95		8.58008	2867.5	8.60008	2729	8.60008	-3676.49
8.59	1458.31	8.61	1460	8.61	-3411.22	8.59	1353.4	39.7539	-89.95		8.59	1428.54	8.61	1375	8.61	-3406.13	8.59	1323.77	39.7281	-87.6		8.59	1366.59	8.61	1392	8.61	-3205.94	8.59	1267	39.7344	-84.35		8.6	1353.21	8.62	1380	8.62	-3183.9	8.6	1246.66	39.8011	-84.95		8.59008	2863.36	8.61008	2776	8.61008	-3625.52
8.6	1454.34	8.62	1388	8.62	-3479.44	8.6	1352.04	39.8144	-89.95		8.6	1424.62	8.62	1324	8.62	-3453.39	8.6	1322.45	39.8025	-87.6		8.6	1362.86	8.62	1319	8.62	-3275.38	8.6	1265.75	39.8083	-84.35		8.61	1349.47	8.63	1385	8.63	-3175.35	8.61	1245.33	39.8245	-84.95		8.60008	2859.3	8.62008	2798	8.62008	-3599.61
8.61	1450.46	8.63	1389	8.63	-3474.73	8.61	1350.68	39.8206	-89.95		8.61	1420.79	8.63	1391	8.63	-3382.74	8.61	1321.13	39.803	-87.6		8.61	1359.23	8.63	1340	8.63	-3250.91	8.61	1264.49	39.8146	-84.35		8.62	1345.82	8.64	1363	8.64	-3193.9	8.62	1244	39.8747	-84.95		8.61008	2855.32	8.63008	2760	8.63008	-3633.78
8.62	1446.68	8.64	1386	8.64	-3474.11	8.62	1349.31	39.8575	-89.95		8.62	1417.05	8.64	1363	8.64	-3407.17	8.62	1319.8	39.8316	-87.6		8.62	1355.67	8.64	1278	8.64	-3309.51	8.62	1263.23	39.8379	-84.35		8.63	1342.28	8.65	1380	8.65	-3173.54	8.63	1242.67	39.8849	-84.95		8.62008	2851.42	8.64008	2747	8.64008	-3643.01
8.63	1442.97	8.65	1426	8.65	-3430.56	8.63	1347.94	39.8848	-89.95		8.63	1413.4	8.65	1418	8.65	-3348.67	8.63	1318.47	39.8775	-87.6		8.63	1352.2	8.65	1332	8.65	-3252.18	8.63	1261.97	39.8823	-84.35		8.64	1338.83	8.66	1368	8.66	-3182.27	8.64	1241.34	39.8889	-84.95		8.63008	2847.58	8.65008	2681	8.65008	-3705.3
8.64	1439.35	8.66	1407	8.66	-3446.09	8.64	1346.56	39.9474	-89.95		8.64	1409.83	8.66	1390	8.66	-3373.24	8.64	1317.14	39.9339	-87.6		8.64	1348.8	8.66	1332	8.66	-3248.93	8.64	1260.71	39.9414	-84.35		8.65	1335.47	8.67	1316	8.67	-3231.09	8.65	1240.01	39.9278	-84.95		8.64008	2843.81	8.66008	2681	8.66008	-3701.65
8.65	1435.8	8.67	1364	8.67	-3485.68	8.65	1345.19	39.9602	-89.95		8.65	1406.33	8.67	1370	8.67	-3389.89	8.65	1315.81	39.9656	-87.6		8.65	1345.47	8.67	1337	8.67	-3240.74	8.65	1259.44	39.9765	-84.35		8.66	1332.2	8.68	1327	8.68	-3217.01	8.66	1238.68	39.9428	-84.95		8.65008	2840.11	8.67008	2645	8.67008	-3734.06
8.66	1432.33	8.68	1434	8.68	-3412.34	8.66	1343.81	39.9654	-89.95		8.66	1402.9	8.68	1414	8.68	-3342.6	8.66	1314.47	39.9746	-87.6		8.66	1342.22	8.68	1312	8.68	-3262.61	8.66	1258.17	39.9863	-84.35		8.67	1329.02	8.69	1328	8.69	-3213.01	8.67	1237.35	39.9449	-84.95		8.66008	2836.46	8.68008	2756	8.68008	-3619.52
8.67	1428.92	8.69	1380	8.69	-3463.07	8.67	1342.42	39.9887	-89.95		8.67	1399.55	8.69	1362	8.69	-3391.37	8.67	1313.13	39.9814	-87.6		8.67	1339.03	8.69	1316	8.69	-3255.55	8.67	1256.9	39.988	-84.35		8.68	1325.93	8.7	1397	8.7	-3141.1	8.68	1236.01	39.971	-84.95		8.67008	2832.86	8.69008	2659	8.69008	-3713.04
8.68	1425.58	8.7	1370	8.7	-3469.85	8.68	1341.04	40.0056	-89.95		8.68	1396.26	8.7	1341	8.7	-3409.21	8.68	1311.79	40.0074	-87.6		8.68	1335.9	8.7	1317	8.7	-3251.54	8.68	1255.62	40.0124	-84.35		8.69	1322.94	8.71	1342	8.71	-3193.3	8.69	1234.68	39.9784	-84.95		8.68008	2829.33	8.70008	2760	8.70008	-3608.61
8.69	1422.31	8.71	1335	8.71	-3501.69	8.69	1339.65	40.0129	-89.95		8.69	1393.03	8.71	1378	8.71	-3369.1	8.69	1310.44	40.0275	-87.6		8.69	1332.84	8.71	1320	8.71	-3245.59	8.69	1254.35	40.0419	-84.35		8.7	1320.03	8.72	1282	8.72	-3250.59	8.7	1233.35	39.9927	-84.95		8.69008	2825.84	8.71008	2661	8.71008	-3704.22
8.7	1419.09	8.72	1368	8.72	-3465.59	8.7	1338.26	40.0516	-89.95		8.7	1389.87	8.72	1355	8.72	-3389.05	8.7	1309.1	40.038	-87.6		8.7	1329.83	8.72	1326	8.72	-3236.69	8.7	1253.07	40.0455	-84.35		8.71	1317.22	8.73	1328	8.73	-3201.99	8.71	1232.01	40.0317	-84.95		8.70008	2822.41	8.72009	2705	8.72009	-3656.89
8.71	1415.93	8.73	1399	8.73	-3431.54	8.71	1336.86	40.0644	-89.95		8.71	1386.76	8.73	1424	8.73	-3317.06	8.71	1307.75	40.0697	-87.6		8.71	1326.88	8.73	1273	8.73	-3286.84	8.71	1251.78	40.0807	-84.35		8.72	1314.52	8.74	1269	8.74	-3258.51	8.72	1230.68	40.0468	-84.95		8.71008	2819.03	8.73009	2755	8.73009	-3603.59
8.72	1412.83	8.74	1359	8.74	-3468.53	8.72	1335.47	40.0695	-89.95		8.72	1383.71	8.74	1361	8.74	-3377.11	8.72	1306.39	40.0788	-87.6		8.72	1323.98	8.74	1303	8.74	-3254.04	8.72	1250.5	40.0923	-84.35		8.73	1311.92	8.75	1285	8.75	-3240.15	8.73	1229.35	40.0489	-84.95		8.72009	2815.69	8.74009	2744	8.74009	-3611.35
8.73	1409.78	8.75	1402	8.75	-3422.58	8.73	1334.07	40.1099	-89.95		8.73	1380.72	8.75	1406	8.75	-3329.22	8.73	1305.04	40.1116	-87.6		8.73	1321.13	8.75	1311	8.75	-3243.29	8.73	1249.21	40.1167	-84.35		8.74	1309.43	8.76	1266	8.76	-3256.93	8.74	1228.01	40.075	-84.95		8.73009	2812.4	8.75009	2747	8.75009	-3605.14
8.74	1406.77	8.76	1394	8.76	-3427.68	8.74	1332.66	40.1172	-89.95		8.74	1377.77	8.76	1394	8.76	-3338.37	8.74	1303.68	40.1318	-87.6		8.74	1318.33	8.76	1277	8.76	-3274.59	8.74	1247.92	40.1463	-84.35		8.75	1307.08	8.77	1261	8.77	-3259.87	8.75	1226.68	40.1532	-84.95		8.74009	2809.15	8.76009	2706	8.76009	-3642.97
8.75	1403.82	8.77	1370	8.77	-3448.82	8.75	1331.26	40.1622	-89.95		8.75	1374.88	8.77	1343	8.77	-3386.57	8.75	1302.32	40.1477	-87.6		8.75	1315.58	8.77	1317	8.77	-3231.93	8.75	1246.63	40.1538	-84.35		8.76	1304.86	8.78	1308	8.78	-3210.97	8.76	1225.34	40.2578	-84.95		8.75009	2805.94	8.77009	2702	8.77009	-3643.84
8.76	1400.92	8.78	1379	8.78	-3437	8.76	1329.85	40.267	-89.95		8.76	1372.03	8.78	1304	8.78	-3422.81	8.76	1300.95	40.2524	-87.6		8.76	1312.88	8.78	1288	8.78	-3258.31	8.76	1245.34	40.2585	-84.35		8.77	1302.79	8.79	1292	8.79	-3225.27	8.77	1224	40.2583	-84.95		8.76009	2802.78	8.78009	2757	8.78009	-3585.74
8.77	1398.06	8.79	1424	8.79	-3389.22	8.77	1328.44	40.2678	-89.95		8.77	1369.23	8.79	1347	8.79	-3377.1	8.77	1299.59	40.2579	-87.6		8.77	1310.22	8.79	1269	8.79	-3274.74	8.77	1244.04	40.2642	-84.35		8.78	1300.9	8.8	1318	8.8	-3197.76	8.78	1222.67	40.3631	-84.95		8.77009	2799.64	8.79009	2697	8.79009	-3642.68
8.78	1395.24	8.8	1330	8.8	-3480.49	8.78	1327.02	40.3647	-89.95		8.78	1366.47	8.8	1317	8.8	-3404.43	8.78	1298.22	40.3433	-87.6		8.78	1307.6	8.8	1320	8.8	-3221.2	8.78	1242.74	40.3507	-84.35		8.79	1299.19	8.81	1299	8.81	-3215.49	8.79	1221.33	40.3709	-84.95		8.78009	2796.55	8.80009	2716	8.80009	-3620.65
8.79	1392.46	8.81	1357	8.81	-3450.79	8.79	1325.6	40.3728	-89.95		8.79	1363.76	8.81	1299	8.81	-3419.81	8.79	1296.85	40.3629	-87.6		8.79	1305.03	8.81	1316	8.81	-3222.71	8.79	1241.44	40.3692	-84.35		8.8	1297.69	8.82	1274	8.82	-3239.44	8.8	1219.99	40.3861	-84.95		8.79009	2793.49	8.81009	2754	8.81009	-3579.65
8.8	1389.73	8.82	1375	8.82	-3430.13	8.8	1324.18	40.4443	-89.95		8.8	1361.09	8.82	1397	8.82	-3319.22	8.8	1295.47	40.4341	-87.6		8.8	1302.49	8.82	1354	8.82	-3182.26	8.8	1240.13	40.442	-84.35		8.81	1296.41	8.83	1275	8.83	-3237.64	8.81	1218.65	40.3864	-84.95		8.80009	2790.46	8.82009	2740	8.82009	-3590.68
8.81	1387.03	8.83	1351	8.83	-3451.5	8.81	1322.76	40.4582	-89.95		8.81	1358.47	8.83	1366	8.83	-3347.67	8.81	1294.1	40.4486	-87.6		8.81	1300	8.83	1289	8.83	-3244.84	8.81	1238.83	40.456	-84.35		8.82	1295.37	8.84	1297	8.84	-3215.08	8.82	1217.32	40.433	-84.95		8.81009	2787.46	8.83009	2618	8.83009	-3709.74
8.82	1384.37	8.84	1343	8.84	-3456.91	8.82	1321.34	40.4631	-89.95		8.82	1355.88	8.84	1424	8.84	-3287.16	8.82	1292.72	40.472	-87.6		8.82	1297.54	8.84	1294	8.84	-3237.46	8.82	1237.52	40.4842	-84.35		8.83	1294.57	8.85	1305	8.85	-3206.77	8.83	1215.98	40.4761	-84.95		8.82009	2784.49	8.84009	2648	8.84009	-3676.83
8.83	1381.74	8.85	1356	8.85	-3441.36	8.83	1319.91	40.47	-89.95		8.83	1353.33	8.85	1408	8.85	-3300.69	8.83	1291.33	40.4796	-87.6		8.83	1295.13	8.85	1273	8.85	-3256.11	8.83	1236.2	40.4912	-84.35		8.84	1294.01	8.86	1326	8.86	-3185.7	8.84	1214.64	40.4913	-84.95		8.83009	2781.55	8.85009	2736	8.85009	-3585.94
8.84	1379.15	8.86	1371	8.86	-3423.83	8.84	1318.48	40.5498	-89.95		8.84	1350.82	8.86	1390	8.86	-3316.25	8.84	1289.95	40.5396	-87.6		8.84	1292.75	8.86	1307	8.86	-3219.8	8.84	1234.89	40.5475	-84.35		8.85	1293.7	8.87	1297	8.87	-3214.85	8.85	1213.3	40.4916	-84.95		8.84009	2778.63	8.86009	2676	8.86009	-3643.07
8.85	1376.6	8.87	1282	8.87	-3510.34	8.85	1317.04	40.5616	-89.95		8.85	1348.35	8.87	1290	8.87	-3413.85	8.85	1288.56	40.5526	-87.6		8.85	1290.4	8.87	1276	8.87	-3248.53	8.85	1233.57	40.5576	-84.35		8.86	1293.62	8.88	1298	8.88	-3214.22	8.86	1211.96	40.5143	-84.95		8.85009	2775.74	8.87009	2669	8.87009	-3647.23
8.86	1374.07	8.88	1351	8.88	-3438.88	8.86	1315.6	40.5638	-89.95		8.86	1345.91	8.88	1288	8.88	-3413.47	8.86	1287.17	40.5756	-87.6		8.86	1288.09	8.88	1183	8.88	-3339.28	8.86	1232.25	40.5823	-84.35		8.87	1293.78	8.89	1207	8.89	-3305.79	8.87	1210.62	40.5384	-84.95		8.86009	2772.88	8.88009	2769	8.88009	-3544.41
8.87	1371.58	8.89	1359	8.89	-3428.44	8.87	1314.16	40.5687	-89.95		8.87	1343.51	8.89	1279	8.89	-3420.13	8.87	1285.78	40.5777	-87.6		8.87	1285.82	8.89	1294	8.89	-3226.07	8.87	1230.93	40.5898	-84.35		8.88	1294.15	8.9	1279	8.9	-3234.53	8.88	1209.28	40.5512	-84.95		8.87009	2770.04	8.89009	2712	8.89009	-3598.61
8.88	1369.12	8.9	1357	8.9	-3428.03	8.88	1312.72	40.5688	-89.95		8.88	1341.13	8.9	1339	8.9	-3357.82	8.88	1284.38	40.5853	-87.6		8.88	1283.57	8.9	1287	8.9	-3230.88	8.88	1229.61	40.5968	-84.35		8.89	1294.72	8.91	1236	8.91	-3278.42	8.89	1207.93	40.6021	-84.95		8.88009	2767.22	8.90009	2654	8.90009	-3653.83
8.89	1366.68	8.91	1329	8.91	-3453.65	8.89	1311.28	40.6222	-89.95		8.89	1338.79	8.91	1319	8.91	-3375.54	8.89	1282.99	40.6161	-87.6		8.89	1281.36	8.91	1296	8.91	-3219.72	8.89	1228.28	40.6295	-84.35		8.9	1295.46	8.92	1299	8.92	-3216.44	8.9	1206.59	40.6198	-84.95		8.89009	2764.42	8.91009	2641	8.91009	-3664.07
8.9	1364.27	8.92	1326	8.92	-3454.29	8.9	1309.83	40.6675	-89.95		8.9	1336.48	8.92	1324	8.92	-3368.28	8.9	1281.58	40.6584	-87.6		8.9	1279.17	8.92	1270	8.92	-3243.59	8.9	1226.95	40.6634	-84.35		8.91	1296.35	8.93	1262	8.93	-3254.52	8.91	1205.25	40.6569	-84.95		8.90009	2761.64	8.92009	2725	8.92009	-3577.33
8.91	1361.89	8.93	1355	8.93	-3422.96	8.91	1308.38	40.6747	-89.95		8.91	1334.2	8.93	1297	8.93	-3393.05	8.91	1280.18	40.6815	-87.6		8.91	1277.01	8.93	1277	8.93	-3234.48	8.91	1225.62	40.6882	-84.35		8.92	1297.36	8.94	1288	8.94	-3229.61	8.92	1203.91	40.7072	-84.95		8.91009	2758.88	8.93009	2715	8.93009	-3584.61
8.92	1359.53	8.94	1253	8.94	-3522.64	8.92	1306.92	40.7058	-89.95		8.92	1331.94	8.94	1315	8.94	-3372.84	8.92	1278.78	40.6864	-87.6		8.92	1274.88	8.94	1251	8.94	-3258.39	8.92	1224.29	40.6929	-84.35		8.93	1298.45	8.95	1293	8.95	-3225.61	8.93	1202.56	40.7079	-84.95		8.92009	2756.14	8.94009	2679	8.94009	-3617.9
8.93	1357.2	8.95	1354	8.95	-3419.35	8.93	1305.47	40.7282	-89.95		8.93	1329.71	8.95	1335	8.95	-3350.64	8.93	1277.37	40.7221	-87.6		8.93	1272.77	8.95	1258	8.95	-3249.32	8.93	1222.95	40.7347	-84.35		8.94	1299.53	8.96	1300	8.96	-3219.44	8.94	1201.22	40.7111	-84.95		8.93009	2753.41	8.95009	2673	8.95009	-3621.21
8.94	1354.88	8.96	1339	8.96	-3432.07	8.94	1304.01	40.7379	-89.95		8.94	1327.5	8.96	1370	8.96	-3313.46	8.94	1275.96	40.7265	-87.6		8.94	1270.68	8.96	1234	8.96	-3271.26	8.94	1221.61	40.7355	-84.35		8.95	1300.54	8.97	1306	8.97	-3214.09	8.95	1199.87	40.7231	-84.95		8.94009	2750.71	8.96009	2670	8.96009	-3621.53
8.95	1352.59	8.97	1319	8.97	-3449.81	8.95	1302.55	40.753	-89.95		8.95	1325.3	8.97	1309	8.97	-3372.29	8.95	1274.54	40.7535	-87.6		8.95	1268.61	8.97	1222	8.97	-3281.22	8.95	1220.27	40.7666	-84.35		8.96	1301.37	8.98	1269	8.98	-3251.63	8.96	1198.53	40.805	-84.95		8.95009	2748.01	8.97009	2686	8.97009	-3602.86
8.96	1350.31	8.98	1385	8.98	-3381.57	8.96	1301.08	40.8121	-89.95		8.96	1323.12	8.98	1333	8.98	-3346.14	8.96	1273.13	40.7926	-87.6		8.96	1266.55	8.98	1201	8.98	-3300.18	8.96	1218.93	40.7992	-84.35		8.97	1302.02	8.99	1253	8.99	-3268.37	8.97	1197.18	40.8133	-84.95		8.96009	2745.33	8.98009	2682	8.98009	-3604.21
8.97	1348.05	8.99	1355	8.99	-3409.34	8.97	1299.61	40.8325	-89.95		8.97	1320.95	8.99	1280	8.99	-3397.01	8.97	1271.71	40.8113	-87.6		8.97	1264.51	8.99	1303	8.99	-3196.17	8.97	1217.58	40.8233	-84.35		8.98	1302.56	9	1260	9	-3262.9	8.98	1195.84	40.8172	-84.95		8.97009	2742.67	8.99009	2739	8.99009	-3544.58
8.98	1345.8	9	1397	9	-3365.15	8.98	1298.14	40.8443	-89.95		8.98	1318.8	9	1331	9	-3343.92	8.98	1270.29	40.8328	-87.6		8.98	1262.47	9	1271	9	-3226.2	8.98	1216.24	40.841	-84.35		8.99	1303.3	9.01	1295	9.01	-3231.1	8.99	1194.49	40.8293	-84.95		8.98009	2740.02	9.00009	2768	9.00009	-3512.95
8.99	1343.58	9.01	1331	9.01	-3428.99	8.99	1296.67	40.8595	-89.95		8.99	1316.67	9.01	1260	9.01	-3412.9	8.99	1268.86	40.86	-87.6		8.99	1260.46	9.01	1307	9.01	-3188.29	8.99	1214.88	40.873	-84.35		9	1304.83	9.02	1287	9.02	-3245.11	9	1193.14	40.8435	-84.95		8.99009	2737.38	9.01009	2751	9.01009	-3527.33
9	1341.39	9.02	1323	9.02	-3434.88	9	1295.2	40.8621	-89.95		9	1314.58	9.02	1295	9.02	-3375.98	9	1267.44	40.8691	-87.6		9	1258.49	9.02	1288	9.02	-3205.47	9	1213.53	40.8783	-84.35		9.01	1308.03	9.03	1262	9.03	-3280.06	9.01	1191.8	40.8779	-84.95		9.00009	2734.76	9.02009	2710	9.02009	-3565.73
9.01	1339.23	9.03	1310	9.03	-3445.85	9.01	1293.72	40.8847	-89.95		9.01	1312.56	9.03	1285	9.03	-3384.19	9.01	1266.01	40.8714	-87.6		9.01	1256.58	9.03	1240	9.03	-3251.79	9.01	1212.18	40.8813	-84.35		9.02	1314.04	9.04	1299	9.04	-3257.7	9.02	1190.45	40.9114	-84.95		9.01009	2732.14	9.03009	2705	9.03009	-3568.13
9.02	1337.12	9.04	1257	9.04	-3496.88	9.02	1292.24	40.9391	-89.95		9.02	1310.64	9.04	1231	9.04	-3436.54	9.02	1264.58	40.9179	-87.6		9.02	1254.76	9.04	1273	9.04	-3217.25	9.02	1210.82	40.9299	-84.35		9.03	1323.99	9.05	1243	9.05	-3332.82	9.03	1189.1	40.95	-84.95		9.02009	2729.54	9.04009	2663	9.04009	-3607.55
9.03	1335.08	9.05	1315	9.05	-3436.98	9.03	1290.75	40.9688	-89.95		9.03	1308.85	9.05	1302	9.05	-3364.03	9.03	1263.14	40.9759	-87.6		9.03	1253.08	9.05	1253	9.05	-3235.86	9.03	1209.46	40.9851	-84.35		9.04	1338.62	9.06	1269	9.06	-3328.86	9.04	1187.75	40.9845	-84.95		9.03009	2726.94	9.05009	2683	9.05009	-3584.97
9.04	1333.12	9.06	1326	9.06	-3424.12	9.04	1289.27	40.9914	-89.95		9.04	1307.2	9.06	1310	9.06	-3354.62	9.04	1261.71	40.9782	-87.6		9.04	1251.54	9.06	1232	9.06	-3255.57	9.04	1208.1	40.9881	-84.35		9.05	1357.75	9.07	1261	9.07	-3358.83	9.05	1186.4	40.9997	-84.95		9.04009	2724.36	9.06009	2742	9.06009	-3523.41
9.05	1331.22	9.07	1347	9.07	-3401.27	9.05	1287.78	41.0357	-89.95		9.05	1305.69	9.07	1321	9.07	-3342.21	9.05	1260.27	41.0381	-87.6		9.05	1250.15	9.07	1231	9.07	-3255.3	9.05	1206.73	41.048	-84.35		9.06	1379.79	9.08	1275	9.08	-3362.96	9.06	1185.05	41.0184	-84.95		9.05009	2721.78	9.07009	2627	9.07009	-3635.82
9.06	1329.36	9.08	1304	9.08	-3442.38	9.06	1286.29	41.0946	-89.95		9.06	1304.28	9.08	1297	9.08	-3364.71	9.06	1258.83	41.1114	-87.6		9.06	1248.86	9.08	1217	9.08	-3267.92	9.06	1205.37	41.1237	-84.35		9.07	1401.76	9.09	1186	9.09	-3462.86	9.07	1183.7	41.0707	-84.95		9.06009	2719.21	9.08009	2736	9.08009	-3523.69
9.07	1327.51	9.09	1320	9.09	-3424.42	9.07	1284.8	41.1412	-89.95		9.07	1302.87	9.09	1319	9.09	-3341.01	9.07	1257.39	41.1248	-87.6		9.07	1247.59	9.09	1232	9.09	-3251.34	9.07	1204	41.1321	-84.35		9.08	1419.89	9.1	1252	9.1	-3398.44	9.08	1182.35	41.0838	-84.95		9.07009	2716.62	9.09009	2627	9.09009	-3628.88
9.08	1325.62	9.1	1310	9.1	-3432.36	9.08	1283.3	41.1429	-89.95		9.08	1301.37	9.1	1279	9.1	-3379.07	9.08	1255.94	41.1453	-87.6		9.08	1246.21	9.1	1208	9.1	-3273.48	9.08	1202.63	41.1552	-84.35		9.09	1430.79	9.11	1250	9.11	-3392.38	9.09	1181	41.1066	-84.95		9.08009	2713.49	9.10009	2639	9.10009	-3612.22
9.09	1323.66	9.11	1352	9.11	-3388.19	9.09	1281.8	41.1429	-89.95		9.09	1299.67	9.11	1324	9.11	-3331.87	9.09	1254.49	41.1557	-87.6		9.09	1244.63	9.11	1229	9.11	-3249.9	9.09	1201.25	41.1695	-84.35		9.1	1432.37	9.12	1254	9.12	-3371.95	9.1	1179.65	41.1254	-84.95		9.09009	2709.68	9.11009	2668	9.11009	-3577.79
9.1	1321.6	9.12	1289	9.12	-3448.93	9.1	1280.3	41.1542	-89.95		9.1	1297.73	9.12	1295	9.12	-3358.36	9.1	1253.04	41.1667	-87.6		9.1	1242.77	9.12	1215	9.12	-3260.57	9.1	1199.88	41.1816	-84.35		9.11	1424.3	9.13	1259	9.13	-3344.33	9.11	1178.3	41.147	-84.95		9.10009	2705.02	9.12009	2746	9.12009	-3493.76
9.11	1319.43	9.13	1349	9.13	-3386.43	9.11	1278.8	41.202	-89.95		9.11	1295.53	9.13	1320	9.13	-3330.18	9.11	1251.59	41.2189	-87.6		9.11	1240.19	9.13	1263	9.13	-3208.43	9.11	1198.5	41.2312	-84.35		9.12	1407.87	9.14	1200	9.14	-3376.8	9.12	1176.94	41.1779	-84.95		9.11009	2699.6	9.13009	2722	9.13009	-3511.29
9.12	1317.17	9.14	1279	9.14	-3453.38	9.12	1277.29	41.2488	-89.95		9.12	1293.02	9.14	1278	9.14	-3368.39	9.12	1250.13	41.2322	-87.6		9.12	1236.86	9.14	1206	9.14	-3260.63	9.12	1197.12	41.2396	-84.35		9.13	1385.26	9.15	1232	9.15	-3316.8	9.13	1175.59	41.191	-84.95		9.12009	2693.57	9.14009	2613	9.14009	-3613.52
9.13	1314.67	9.15	1272	9.15	-3456.78	9.13	1275.78	41.2505	-89.95		9.13	1289.84	9.15	1312	9.15	-3329.92	9.13	1248.67	41.2576	-87.6		9.13	1232.72	9.15	1187	9.15	-3274.38	9.13	1195.74	41.265	-84.35		9.14	1358.73	9.16	1238	9.16	-3283.2	9.14	1174.24	41.2469	-84.95		9.13009	2687.09	9.15009	2626	9.15009	-3593.63
9.14	1311.62	9.16	1326	9.16	-3398.58	9.14	1274.27	41.2617	-89.95		9.14	1286.05	9.16	1291	9.16	-3345.95	9.14	1247.21	41.2632	-87.6		9.14	1227.92	9.16	1245	9.16	-3210.87	9.14	1194.35	41.2771	-84.35		9.15	1330.72	9.17	1250	9.17	-3245.48	9.15	1172.88	41.2543	-84.95		9.14009	2680.33	9.1601	2568	9.1601	-3644.77
9.15	1308.02	9.17	1340	9.17	-3379.92	9.15	1272.76	41.2664	-89.95		9.15	1281.58	9.17	1278	9.17	-3353.65	9.15	1245.75	41.2742	-87.6		9.15	1222.67	9.17	1166	9.17	-3284.26	9.15	1192.96	41.2892	-84.35		9.16	1303.13	9.18	1221	9.18	-3251.5	9.16	1171.53	41.3546	-84.95		9.15009	2673.44	9.1701	2667	9.1701	-3539.09
9.16	1303.82	9.18	1297	9.18	-3417.93	9.16	1271.24	41.3742	-89.95		9.16	1276.61	9.18	1256	9.18	-3370.16	9.16	1244.29	41.3654	-87.6		9.16	1217.16	9.18	1182	9.18	-3262.71	9.16	1191.57	41.3728	-84.35		9.17	1277.41	9.19	1247	9.19	-3205.63	9.17	1170.17	41.4846	-84.95		9.1601	2666.57	9.1801	2531	9.1801	-3668.76
9.17	1299.16	9.19	1323	9.19	-3386.75	9.17	1269.72	41.5222	-89.95		9.17	1271.31	9.19	1290	9.19	-3330.62	9.17	1242.82	41.5196	-87.6		9.17	1211.55	9.19	1222	9.19	-3217.37	9.17	1190.18	41.5338	-84.35		9.18	1254.43	9.2	1229	9.2	-3206.85	9.18	1168.82	41.5929	-84.95		9.1701	2659.9	9.1901	2569	9.1901	-3624.93
9.18	1294.17	9.2	1291	9.2	-3413.49	9.18	1268.2	41.6308	-89.95		9.18	1265.82	9.2	1290	9.2	-3325.16	9.18	1241.35	41.6234	-87.6		9.18	1206	9.2	1199	9.2	-3235.35	9.18	1188.79	41.6322	-84.35		9.19	1234.55	9.21	1222	9.21	-3199.95	9.19	1167.46	41.5972	-84.95		9.1801	2653.56	9.2001	2658	9.2001	-3530.77
9.19	1288.99	9.21	1300	9.21	-3399.28	9.19	1266.68	41.6318	-89.95		9.19	1260.28	9.21	1271	9.21	-3338.89	9.19	1239.88	41.6282	-87.6		9.19	1200.66	9.21	1233	9.21	-3196.78	9.19	1187.39	41.639	-84.35		9.2	1217.78	9.22	1178	9.22	-3232.58	9.2	1166.11	41.6016	-84.95		9.1901	2647.74	9.2101	2622	9.2101	-3562.42
9.2	1283.73	9.22	1305	9.22	-3389.24	9.2	1265.15	41.6352	-89.95		9.2	1254.82	9.22	1267	9.22	-3337.94	9.2	1238.4	41.6316	-87.6		9.2	1195.64	9.22	1195	9.22	-3230.76	9.2	1185.99	41.6424	-84.35		9.21	1203.87	9.23	1217	9.23	-3184.4	9.21	1164.75	41.6075	-84.95		9.2001	2642.57	9.2201	2603	9.2201	-3578.06
9.21	1278.52	9.23	1365	9.23	-3324.49	9.21	1263.62	41.6477	-89.95		9.21	1249.55	9.23	1272	9.23	-3328.41	9.21	1236.93	41.6535	-87.6		9.21	1191.06	9.23	1155	9.23	-3267.43	9.21	1184.59	41.6621	-84.35		9.22	1192.5	9.24	1278	9.24	-3116.1	9.22	1163.39	41.7058	-84.95		9.2101	2638.23	9.2301	2669	9.2301	-3509.54
9.22	1273.48	9.24	1302	9.24	-3383.13	9.22	1262.09	41.7408	-89.95		9.22	1244.6	9.24	1264	9.24	-3332.42	9.22	1235.45	41.7119	-87.6		9.22	1187.05	9.24	1223	9.24	-3196.89	9.22	1183.19	41.7191	-84.35		9.23	1183.33	9.25	1248	9.25	-3140.44	9.23	1162.04	41.7102	-84.95		9.2201	2634.86	9.2401	2647	9.2401	-3529.39
9.23	1268.73	9.25	1289	9.25	-3392.31	9.23	1260.56	41.7434	-89.95		9.23	1240.07	9.25	1275	9.25	-3318.09	9.23	1233.97	41.7269	-87.6		9.23	1183.72	9.25	1177	9.25	-3240.99	9.23	1181.79	41.7365	-84.35		9.24	1176.03	9.26	1223	9.26	-3161.25	9.24	1160.68	41.7162	-84.95		9.2301	2632.34	9.2501	2576	9.2501	-3598.46
9.24	1264.37	9.26	1257	9.26	-3421.13	9.24	1259.03	41.7441	-89.95		9.24	1236.08	9.26	1246	9.26	-3344.54	9.24	1232.48	41.7323	-87.6		9.24	1181.18	9.26	1196	9.26	-3220.39	9.24	1180.38	41.7411	-84.35		9.25	1170.37	9.27	1249	9.27	-3132.42	9.25	1159.32	41.7793	-84.95		9.2401	2630.2	9.2601	2658	9.2601	-3514.52
9.25	1260.55	9.27	1271	9.27	-3404.71	9.25	1257.49	41.7567	-89.95		9.25	1232.75	9.27	1306	9.27	-3282.6	9.25	1231	41.7405	-87.6		9.25	1179.28	9.27	1192	9.27	-3222.96	9.25	1178.97	41.7479	-84.35		9.26	1166.18	9.28	1260	9.28	-3119.57	9.26	1157.96	41.7895	-84.95		9.2501	2628.27	9.2701	2604	9.2701	-3566.57
9.26	1257.37	9.28	1268	9.28	-3405.78	9.26	1255.95	41.7577	-89.95		9.26	1230.2	9.28	1316	9.28	-3270.95	9.26	1229.51	41.7625	-87.6		9.26	1177.68	9.28	1184	9.28	-3229.54	9.26	1177.56	41.7711	-84.35		9.27	1163.35	9.29	1192	9.29	-3186.27	9.27	1156.6	41.8523	-84.95		9.2601	2626.33	9.2801	2715	9.2801	-3453.61
9.27	1254.95	9.29	1260	9.29	-3412.14	9.27	1254.41	41.8526	-89.95		9.27	1228.26	9.29	1213	9.29	-3372.46	9.27	1228.02	41.821	-87.6		9.27	1176.25	9.29	1221	9.29	-3191.13	9.27	1176.15	41.8283	-84.35		9.28	1161.49	9.3	1225	9.3	-3152.26	9.28	1155.24	41.856	-84.95		9.2701	2624.38	9.2901	2604	9.2901	-3562.64
9.28	1253.02	9.3	1309	9.3	-3361.6	9.28	1252.86	41.866	-89.95		9.28	1226.61	9.3	1242	9.3	-3341.96	9.28	1226.53	41.8361	-87.6		9.28	1174.83	9.3	1238	9.3	-3172.72	9.28	1174.73	41.8457	-84.35		9.29	1160.2	9.31	1276	9.31	-3100.34	9.29	1153.88	41.8611	-84.95		9.2801	2622.42	9.3001	2578	9.3001	-3586.67
9.29	1251.38	9.31	1271	9.31	-3398.05	9.29	1251.32	41.867	-89.95		9.29	1225.12	9.31	1264	9.31	-3318.47	9.29	1225.03	41.857	-87.6		9.29	1173.42	9.31	1208	9.31	-3201.31	9.29	1173.32	41.8646	-84.35		9.3	1159.19	9.32	1263	9.32	-3112.45	9.3	1152.52	41.8884	-84.95		9.2901	2620.45	9.3101	2645	9.3101	-3517.68
9.3	1249.84	9.32	1283	9.32	-3384.5	9.3	1249.77	41.8749	-89.95		9.3	1223.62	9.32	1242	9.32	-3338.98	9.3	1223.54	41.8642	-87.6		9.3	1172.01	9.32	1195	9.32	-3212.89	9.3	1171.9	41.87	-84.35		9.31	1158.27	9.33	1232	9.33	-3142.55	9.31	1151.16	41.8986	-84.95		9.3001	2618.47	9.3201	2585	9.3201	-3575.68
9.31	1248.29	9.33	1265	9.33	-3400.95	9.31	1248.22	41.8778	-89.95		9.31	1222.13	9.33	1230	9.33	-3349.49	9.31	1222.04	41.8659	-87.6		9.31	1170.6	9.33	1132	9.33	-3274.48	9.31	1170.48	41.8722	-84.35		9.32	1157.38	9.34	1216	9.34	-3157.62	9.32	1149.8	41.9616	-84.95		9.3101	2616.49	9.3301	2626	9.3301	-3532.68
9.32	1246.74	9.34	1251	9.34	-3413.4	9.32	1246.66	41.9622	-89.95		9.32	1220.64	9.34	1269	9.34	-3308.99	9.32	1220.54	41.9282	-87.6		9.32	1169.18	9.34	1180	9.34	-3225.06	9.32	1169.05	41.9363	-84.35		9.33	1156.48	9.35	1177	9.35	-3195.64	9.33	1148.43	41.9653	-84.95		9.3201	2614.49	9.3401	2585	9.3401	-3571.67
9.33	1245.19	9.35	1325	9.35	-3337.85	9.33	1245.11	41.9756	-89.95		9.33	1219.15	9.35	1253	9.35	-3323.5	9.33	1219.03	41.9666	-87.6		9.33	1167.77	9.35	1173	9.35	-3230.64	9.33	1167.63	41.9741	-84.35		9.34	1155.55	9.36	1201	9.36	-3170.6	9.34	1147.07	41.9705	-84.95		9.3301	2612.49	9.3501	2687	9.3501	-3467.65
9.34	1243.64	9.36	1281	9.36	-3380.29	9.34	1243.55	41.9845	-89.95		9.34	1217.65	9.36	1235	9.36	-3339.99	9.34	1217.53	41.9738	-87.6		9.34	1166.35	9.36	1191	9.36	-3211.22	9.34	1166.2	41.9796	-84.35		9.35	1154.57	9.37	1228	9.37	-3142.51	9.35	1145.71	41.9981	-84.95		9.3401	2610.47	9.3601	2655	9.3601	-3497.62
9.35	1242.09	9.37	1277	9.37	-3382.73	9.35	1241.99	41.9874	-89.95		9.35	1216.16	9.37	1197	9.37	-3376.48	9.35	1216.02	41.9754	-87.6		9.35	1164.93	9.37	1179	9.37	-3221.79	9.35	1164.77	41.9819	-84.35		9.36	1153.53	9.38	1185	9.38	-3184.38	9.36	1144.34	42.0491	-84.95		9.3501	2608.45	9.3701	2582	9.3701	-3568.58
9.36	1240.53	9.38	1239	9.38	-3419.16	9.36	1240.43	42.0418	-89.95		9.36	1214.65	9.38	1208	9.38	-3363.97	9.36	1214.51	42.0176	-87.6		9.36	1163.51	9.38	1153	9.38	-3246.35	9.36	1163.34	42.0243	-84.35		9.37	1152.44	9.39	1159	9.39	-3209.2	9.37	1142.98	42.0545	-84.95		9.3601	2606.43	9.3801	2570	9.3801	-3578.54
9.37	1238.97	9.39	1214	9.39	-3442.6	9.37	1238.86	42.0721	-89.95		9.37	1213.14	9.39	1198	9.39	-3372.46	9.37	1213	42.038	-87.6		9.37	1162.08	9.39	1175	9.39	-3222.92	9.37	1161.91	42.046	-84.35		9.38	1151.3	9.4	1201	9.4	-3166	9.38	1141.62	42.1079	-84.95		9.3701	2604.39	9.3901	2658	9.3901	-3488.48
9.38	1237.4	9.4	1249	9.4	-3406.03	9.38	1237.3	42.0818	-89.95		9.38	1211.63	9.4	1213	9.4	-3355.94	9.38	1211.49	42.0788	-87.6		9.38	1160.64	9.4	1191	9.4	-3205.48	9.38	1160.47	42.0902	-84.35		9.39	1150.13	9.41	1131	9.41	-3234.79	9.39	1140.25	42.1591	-84.95		9.3801	2602.34	9.4001	2562	9.4001	-3582.42
9.39	1235.84	9.41	1283	9.41	-3370.46	9.39	1235.73	42.1519	-89.95		9.39	1210.12	9.41	1289	9.41	-3278.42	9.39	1209.97	42.1276	-87.6		9.39	1159.21	9.41	1195	9.41	-3200.04	9.39	1159.03	42.1343	-84.35		9.4	1148.93	9.42	1152	9.42	-3212.58	9.4	1138.89	42.1644	-84.95		9.3901	2600.29	9.4101	2575	9.4101	-3567.35
9.4	1234.27	9.42	1271	9.42	-3380.89	9.4	1234.16	42.192	-89.95		9.4	1208.6	9.42	1258	9.42	-3307.9	9.4	1208.45	42.189	-87.6		9.4	1157.77	9.42	1174	9.42	-3219.59	9.4	1157.59	42.2005	-84.35		9.41	1147.72	9.43	1208	9.43	-3155.37	9.41	1137.52	42.1789	-84.95		9.4001	2598.23	9.4201	2693	9.4201	-3447.28
9.41	1232.7	9.43	1216	9.43	-3434.31	9.41	1232.59	42.2047	-89.95		9.41	1207.08	9.43	1190	9.43	-3374.37	9.41	1206.94	42.1961	-87.6		9.41	1156.33	9.43	1158	9.43	-3234.14	9.41	1156.15	42.2053	-84.35		9.42	1146.51	9.44	1208	9.44	-3154.2	9.42	1136.15	42.1868	-84.95		9.4101	2596.16	9.4301	2638	9.4301	-3500.19
9.42	1231.13	9.44	1241	9.44	-3407.74	9.42	1231.01	42.2083	-89.95		9.42	1205.56	9.44	1202	9.44	-3360.84	9.42	1205.41	42.1995	-87.6		9.42	1154.88	9.44	1207	9.44	-3183.69	9.42	1154.71	42.2071	-84.35		9.43	1145.3	9.45	1209	9.45	-3152.06	9.43	1134.79	42.228	-84.95		9.4201	2594.08	9.4401	2650	9.4401	-3486.1
9.43	1229.55	9.45	1227	9.45	-3420.16	9.43	1229.44	42.2812	-89.95		9.43	1204.03	9.45	1206	9.45	-3355.31	9.43	1203.89	42.2535	-87.6		9.43	1153.43	9.45	1173	9.45	-3216.24	9.43	1153.26	42.2618	-84.35		9.44	1144.12	9.46	1164	9.46	-3195.97	9.44	1133.42	42.2892	-84.95		9.4301	2592	9.4501	2643	9.4501	-3491
9.44	1227.98	9.46	1269	9.46	-3376.58	9.44	1227.86	42.2878	-89.95		9.44	1202.5	9.46	1252	9.46	-3307.78	9.44	1202.36	42.2589	-87.6		9.44	1151.98	9.46	1158	9.46	-3229.79	9.44	1151.82	42.2659	-84.35		9.45	1142.98	9.47	1156	9.47	-3202.94	9.45	1132.05	42.2971	-84.95		9.4401	2589.91	9.4601	2658	9.4601	-3473.9
9.45	1226.4	9.47	1258	9.47	-3386	9.45	1226.28	42.2949	-89.95		9.45	1200.97	9.47	1231	9.47	-3327.24	9.45	1200.84	42.3051	-87.6		9.45	1150.53	9.47	1146	9.47	-3240.34	9.45	1150.37	42.3158	-84.35		9.46	1141.9	9.48	1182	9.48	-3176	9.46	1130.68	42.3066	-84.95		9.4501	2587.81	9.4701	2717	9.4701	-3412.79
9.46	1224.82	9.48	1270	9.48	-3372.42	9.46	1224.69	42.3153	-89.95		9.46	1199.44	9.48	1190	9.48	-3366.71	9.46	1199.31	42.3066	-87.6		9.46	1149.08	9.48	1147	9.48	-3237.88	9.46	1148.92	42.3177	-84.35		9.47	1140.87	9.49	1185	9.49	-3172.16	9.47	1129.32	42.3093	-84.95		9.4601	2585.7	9.4801	2668	9.4801	-3459.67
9.47	1223.24	9.49	1204	9.49	-3436.84	9.47	1223.11	42.3189	-89.95		9.47	1197.9	9.49	1181	9.49	-3374.17	9.47	1197.78	42.3101	-87.6		9.47	1147.63	9.49	1219	9.49	-3164.42	9.47	1147.47	42.3211	-84.35		9.48	1139.93	9.5	1200	9.5	-3156.44	9.48	1127.95	42.3384	-84.95		9.4701	2583.59	9.4901	2530	9.4901	-3595.55
9.48	1221.66	9.5	1234	9.5	-3405.25	9.48	1221.52	42.392	-89.95		9.48	1196.37	9.5	1218	9.5	-3335.63	9.48	1196.24	42.3642	-87.6		9.48	1146.17	9.5	1189	9.5	-3192.96	9.48	1146.01	42.3726	-84.35		9.49	1139.09	9.51	1129	9.51	-3226.86	9.49	1126.58	42.4128	-84.95		9.4801	2581.48	9.5001	2596	9.5001	-3527.42
9.49	1220.08	9.51	1251	9.51	-3386.67	9.49	1219.93	42.3986	-89.95		9.49	1194.83	9.51	1212	9.51	-3340.09	9.49	1194.71	42.3696	-87.6		9.49	1144.71	9.51	1105	9.51	-3275.5	9.49	1144.56	42.3766	-84.35		9.5	1138.37	9.52	1118	9.52	-3237.43	9.5	1125.21	42.4173	-84.95		9.4901	2579.35	9.5101	2590	9.5101	-3531.29
9.5	1218.49	9.52	1233	9.52	-3403.09	9.5	1218.34	42.4058	-89.95		9.5	1193.29	9.52	1208	9.52	-3342.54	9.5	1193.17	42.4159	-87.6		9.5	1143.25	9.52	1119	9.52	-3260.04	9.5	1143.1	42.432	-84.35		9.51	1137.78	9.53	1159	9.53	-3196.18	9.51	1123.84	42.42	-84.95		9.5001	2577.22	9.5201	2532	9.5201	-3587.15
9.51	1216.91	9.53	1155	9.53	-3479.51	9.51	1216.75	42.442	-89.95		9.51	1191.75	9.53	1233	9.53	-3316	9.51	1191.63	42.4336	-87.6		9.51	1141.79	9.53	1148	9.53	-3229.58	9.51	1141.64	42.4416	-84.35		9.52	1137.36	9.54	1179	9.54	-3176.13	9.52	1122.47	42.5238	-84.95		9.5101	2575.09	9.5301	2570	9.5301	-3547.01
9.52	1215.33	9.54	1133	9.54	-3499.92	9.52	1215.16	42.5533	-89.95		9.52	1190.2	9.54	1240	9.54	-3307.45	9.52	1190.09	42.5448	-87.6		9.52	1140.33	9.54	1123	9.54	-3253.12	9.52	1140.18	42.5528	-84.35		9.53	1137.11	9.55	1136	9.55	-3219.29	9.53	1121.1	42.5267	-84.95		9.5201	2572.95	9.5401	2569	9.5401	-3545.86
9.53	1213.74	9.55	1245	9.55	-3386.34	9.53	1213.56	42.5601	-89.95		9.53	1188.66	9.55	1214	9.55	-3331.91	9.53	1188.55	42.5553	-87.6		9.53	1138.87	9.55	1199	9.55	-3175.66	9.53	1138.71	42.5619	-84.35		9.54	1137.05	9.56	1187	9.56	-3168.68	9.54	1119.73	42.5381	-84.95		9.5301	2570.81	9.5501	2549	9.5501	-3563.72
9.54	1212.16	9.56	1219	9.56	-3410.76	9.54	1211.97	42.5853	-89.95		9.54	1187.11	9.56	1195	9.56	-3349.36	9.54	1187.01	42.5767	-87.6		9.54	1137.41	9.56	1174	9.56	-3199.2	9.54	1137.25	42.5853	-84.35		9.55	1137.22	9.57	1184	9.57	-3172.31	9.55	1118.36	42.5636	-84.95		9.5401	2568.67	9.5601	2539	9.5601	-3571.57
9.55	1210.58	9.57	1213	9.57	-3415.18	9.55	1210.37	42.5998	-89.95		9.55	1185.57	9.57	1204	9.57	-3338.81	9.55	1185.46	42.6109	-87.6		9.55	1135.95	9.57	1160	9.57	-3211.73	9.55	1135.78	42.6219	-84.35		9.56	1137.61	9.58	1145	9.58	-3212.18	9.56	1116.98	42.6105	-84.95		9.5501	2566.52	9.5701	2643	9.5701	-3465.42
9.56	1209	9.58	1193	9.58	-3433.6	9.56	1208.76	42.6717	-89.95		9.56	1184.02	9.58	1193	9.58	-3348.26	9.56	1183.91	42.6669	-87.6		9.56	1134.49	9.58	1086	9.58	-3284.27	9.56	1134.31	42.6735	-84.35		9.57	1138.24	9.59	1201	9.59	-3157.28	9.57	1115.61	42.6116	-84.95		9.5601	2564.37	9.5801	2670	9.5801	-3436.27
9.57	1207.42	9.59	1299	9.59	-3326.03	9.57	1207.16	42.6792	-89.95		9.57	1182.47	9.59	1199	9.59	-3340.71	9.57	1182.36	42.6883	-87.6		9.57	1133.02	9.59	1161	9.59	-3207.81	9.57	1132.84	42.6969	-84.35		9.58	1139.1	9.6	1187	9.6	-3172.63	9.58	1114.24	42.638	-84.95		9.5701	2562.23	9.59011	2595	9.59011	-3509.13
9.58	1205.84	9.6	1240	9.6	-3383.45	9.58	1205.56	42.6934	-89.95		9.58	1180.92	9.6	1145	9.6	-3393.16	9.58	1180.81	42.6885	-87.6		9.58	1131.56	9.6	1159	9.6	-3208.35	9.58	1131.37	42.7011	-84.35		9.59	1140.21	9.61	1203	9.61	-3158.2	9.59	1112.87	42.6495	-84.95		9.5801	2560.08	9.60011	2586	9.60011	-3516
9.59	1204.26	9.61	1208	9.61	-3413.88	9.59	1203.95	42.697	-89.95		9.59	1179.37	9.61	1135	9.61	-3401.6	9.59	1179.26	42.7103	-87.6		9.59	1130.1	9.61	1156	9.61	-3209.88	9.59	1129.9	42.7213	-84.35		9.6	1141.56	9.62	1145	9.62	-3217.98	9.6	1111.49	42.675	-84.95		9.59011	2557.94	9.61011	2541	9.61011	-3558.87
9.6	1202.69	9.62	1245	9.62	-3375.3	9.6	1202.34	42.7115	-89.95		9.6	1177.82	9.62	1180	9.62	-3355.05	9.6	1177.7	42.7227	-87.6		9.6	1128.64	9.62	1134	9.62	-3230.42	9.6	1128.42	42.7337	-84.35		9.61	1143.12	9.63	1170	9.63	-3194.97	9.61	1110.12	42.6847	-84.95		9.60011	2555.8	9.62011	2624	9.62011	-3473.75
9.61	1201.12	9.63	1175	9.63	-3443.73	9.61	1200.73	42.7404	-89.95		9.61	1176.26	9.63	1157	9.63	-3376.49	9.61	1176.15	42.7397	-87.6		9.61	1127.17	9.63	1138	9.63	-3224.96	9.61	1126.95	42.7518	-84.35		9.62	1144.91	9.64	1124	9.64	-3243.14	9.62	1108.74	42.6962	-84.95		9.61011	2553.67	9.63011	2644	9.63011	-3451.65
9.62	1199.54	9.64	1268	9.64	-3349.16	9.62	1199.12	42.7549	-89.95		9.62	1174.71	9.64	1125	9.64	-3406.93	9.62	1174.59	42.7649	-87.6		9.62	1125.71	9.64	1135	9.64	-3226.49	9.62	1125.47	42.7788	-84.35		9.63	1146.9	9.65	1130	9.65	-3239.48	9.63	1107.37	42.7221	-84.95		9.62011	2551.56	9.64011	2638	9.64011	-3455.57
9.63	1197.97	9.65	1205	9.65	-3410.59	9.63	1197.51	42.7912	-89.95		9.63	1173.15	9.65	1138	9.65	-3392.38	9.63	1173.03	42.7898	-87.6		9.63	1124.25	9.65	1197	9.65	-3163.03	9.63	1123.99	42.7987	-84.35		9.64	1149.07	9.66	1134	9.66	-3237.94	9.64	1105.99	42.7232	-84.95		9.63011	2549.46	9.65011	2624	9.65011	-3467.52
9.64	1196.4	9.66	1148	9.66	-3466.02	9.64	1195.89	42.8045	-89.95		9.64	1171.59	9.66	1217	9.66	-3311.82	9.64	1171.47	42.8004	-87.6		9.64	1122.78	9.66	1159	9.66	-3199.57	9.64	1122.51	42.8131	-84.35		9.65	1151.41	9.67	1181	9.67	-3193.45	9.65	1104.62	42.7638	-84.95		9.64011	2547.38	9.66011	2573	9.66011	-3516.49
9.65	1194.83	9.67	1188	9.67	-3424.46	9.65	1194.28	42.8054	-89.95		9.65	1170.04	9.67	1210	9.67	-3317.26	9.65	1169.9	42.8223	-87.6		9.65	1121.32	9.67	1081	9.67	-3276.11	9.65	1121.02	42.8333	-84.35		9.66	1153.86	9.68	1175	9.68	-3201.95	9.66	1103.24	42.7964	-84.95		9.65011	2545.32	9.67011	2562	9.67011	-3525.51
9.66	1193.26	9.68	1213	9.68	-3397.89	9.66	1192.66	42.8291	-89.95		9.66	1168.48	9.68	1149	9.68	-3376.69	9.66	1168.34	42.8389	-87.6		9.66	1119.86	9.68	1144	9.68	-3211.64	9.66	1119.54	42.8544	-84.35		9.67	1156.38	9.69	1159	9.69	-3220.38	9.67	1101.87	42.8041	-84.95		9.66011	2543.3	9.68011	2627	9.68011	-3458.56
9.67	1191.7	9.69	1232	9.69	-3377.32	9.67	1191.04	42.8525	-89.95		9.67	1166.92	9.69	1172	9.69	-3352.13	9.67	1166.77	42.8518	-87.6		9.67	1118.39	9.69	1159	9.69	-3195.18	9.67	1118.05	42.8639	-84.35		9.68	1158.88	9.7	1108	9.7	-3273.76	9.68	1100.49	42.808	-84.95		9.67011	2541.31	9.69011	2713	9.69011	-3370.67
9.68	1190.13	9.7	1231	9.7	-3376.75	9.68	1189.42	42.8671	-89.95		9.68	1165.35	9.7	1188	9.7	-3334.57	9.68	1165.2	42.877	-87.6		9.68	1116.93	9.7	1106	9.7	-3246.71	9.68	1116.56	42.891	-84.35		9.69	1161.31	9.71	1136	9.71	-3248.25	9.69	1099.11	42.8731	-84.95		9.68011	2539.37	9.70011	2583	9.70011	-3498.83
9.69	1188.56	9.71	1205	9.71	-3401.18	9.69	1187.79	42.9033	-89.95		9.69	1163.79	9.71	1152	9.71	-3369	9.69	1163.63	42.8965	-87.6		9.69	1115.47	9.71	1108	9.71	-3243.25	9.69	1115.08	42.9066	-84.35		9.7	1163.69	9.72	1205	9.72	-3182.29	9.7	1097.74	42.8758	-84.95		9.69011	2537.47	9.71011	2591	9.71011	-3489.05
9.7	1186.99	9.72	1224	9.72	-3380.61	9.7	1186.17	42.9168	-89.95		9.7	1162.23	9.72	1178	9.72	-3341.43	9.7	1162.06	42.9021	-87.6		9.7	1114	9.72	1115	9.72	-3234.78	9.7	1113.58	42.911	-84.35		9.71	1166.18	9.73	1222	9.73	-3169.59	9.71	1096.36	42.9163	-84.95		9.70011	2535.63	9.72011	2586	9.72011	-3492.35
9.71	1185.42	9.73	1182	9.73	-3421.04	9.71	1184.54	42.9415	-89.95		9.71	1160.66	9.73	1228	9.73	-3289.87	9.71	1160.49	42.9426	-87.6		9.71	1112.54	9.73	1129	9.73	-3219.31	9.71	1112.09	42.952	-84.35		9.72	1169.21	9.74	1227	9.74	-3171.21	9.72	1094.98	42.9504	-84.95		9.71011	2533.86	9.73011	2585	9.73011	-3491.72
9.72	1183.85	9.74	1174	9.74	-3427.48	9.72	1182.91	42.9601	-89.95		9.72	1159.09	9.74	1153	9.74	-3363.3	9.72	1158.92	42.9513	-87.6		9.72	1111.07	9.74	1133	9.74	-3213.84	9.72	1110.6	42.9669	-84.35		9.73	1173.52	9.75	1140	9.75	-3268.33	9.73	1093.6	42.977	-84.95		9.72011	2532.15	9.74011	2573	9.74011	-3502.17
9.73	1182.28	9.75	1167	9.75	-3432.95	9.73	1181.29	43.0159	-89.95		9.73	1157.53	9.75	1176	9.75	-3338.74	9.73	1157.34	43.0091	-87.6		9.73	1109.6	9.75	1146	9.75	-3199.37	9.73	1109.1	43.0192	-84.35		9.74	1180.14	9.76	1199	9.76	-3223.96	9.74	1092.23	42.9854	-84.95		9.73011	2530.52	9.75011	2581	9.75011	-3492.7
9.74	1180.72	9.76	1231	9.76	-3367.47	9.74	1179.66	43.0264	-89.95		9.74	1155.96	9.76	1167	9.76	-3346.19	9.74	1155.76	43.0263	-87.6		9.74	1108.13	9.76	1112	9.76	-3231.92	9.74	1107.61	43.0332	-84.35		9.75	1190.25	9.77	1154	9.77	-3288.41	9.75	1090.85	43.0629	-84.95		9.74011	2528.97	9.76011	2655	9.76011	-3417.31
9.75	1179.19	9.77	1189	9.77	-3408.04	9.75	1178.02	43.0729	-89.95		9.75	1154.4	9.77	1207	9.77	-3304.64	9.75	1154.18	43.0552	-87.6		9.75	1106.66	9.77	1068	9.77	-3274.48	9.75	1106.11	43.0647	-84.35		9.76	1204.89	9.78	1198	9.78	-3267.66	9.76	1089.47	43.0729	-84.95		9.75011	2527.5	9.77011	2652	9.77011	-3419
9.76	1177.71	9.78	1158	9.78	-3437.69	9.76	1176.39	43.1394	-89.95		9.76	1152.85	9.78	1162	9.78	-3348.11	9.76	1152.61	43.1392	-87.6		9.76	1105.21	9.78	1152	9.78	-3189.08	9.76	1104.61	43.1462	-84.35		9.77	1224.33	9.79	1151	9.79	-3339.13	9.77	1088.09	43.0897	-84.95		9.76011	2526.11	9.78011	2624	9.78011	-3445.77
9.77	1176.28	9.79	1199	9.79	-3395.39	9.77	1174.76	43.1529	-89.95		9.77	1151.3	9.79	1118	9.79	-3390.58	9.77	1151.02	43.1668	-87.6		9.77	1103.77	9.79	1069	9.79	-3270.7	9.77	1103.11	43.1772	-84.35		9.78	1247.59	9.8	1149	9.8	-3363.04	9.78	1086.71	43.1858	-84.95		9.77011	2524.8	9.79011	2662	9.79011	-3406.6
9.78	1174.93	9.8	1208	9.8	-3385.13	9.78	1173.12	43.2662	-89.95		9.78	1149.77	9.8	1152	9.8	-3355.06	9.78	1149.44	43.2801	-87.6		9.78	1102.37	9.8	1072	9.8	-3266.36	9.78	1101.6	43.2906	-84.35		9.79	1272.06	9.81	1117	9.81	-3410.51	9.79	1085.33	43.3993	-84.95		9.78011	2523.57	9.80011	2644	9.80011	-3423.51
9.79	1173.63	9.81	1150	9.81	-3441.87	9.79	1171.48	43.4239	-89.95		9.79	1148.24	9.81	1148	9.81	-3357.55	9.79	1147.86	43.4122	-87.6		9.79	1100.99	9.81	1098	9.81	-3239.03	9.79	1100.1	43.4194	-84.35		9.8	1293.97	9.82	1162	9.82	-3371.7	9.8	1083.95	43.4437	-84.95		9.79011	2522.41	9.81011	2606	9.81011	-3460.47
9.8	1172.37	9.82	1156	9.82	-3434.55	9.8	1169.84	43.4369	-89.95		9.8	1146.72	9.82	1142	9.82	-3362.03	9.8	1146.27	43.4177	-87.6		9.8	1099.65	9.82	1097	9.82	-3238.71	9.8	1098.6	43.4226	-84.35		9.81	1309.44	9.83	1128	9.83	-3401.58	9.81	1082.57	43.5132	-84.95		9.80011	2521.31	9.82011	2648	9.82011	-3417.49
9.81	1171.11	9.83	1199	9.83	-3390.12	9.81	1168.2	43.538	-89.95		9.81	1145.21	9.83	1158	9.83	-3344.5	9.81	1144.68	43.5262	-87.6		9.81	1098.32	9.83	1098	9.83	-3236.35	9.81	1097.09	43.5335	-84.35		9.82	1315.63	9.84	1174	9.84	-3341.91	9.82	1081.19	43.5576	-84.95		9.81011	2520.28	9.83011	2656	9.83011	-3408.55
9.82	1169.79	9.84	1161	9.84	-3426.55	9.82	1166.56	43.551	-89.95		9.82	1143.69	9.84	1154	9.84	-3346.95	9.82	1143.1	43.5317	-87.6		9.82	1097	9.84	1153	9.84	-3179.95	9.82	1095.58	43.5367	-84.35		9.83	1311.5	9.85	1140	9.85	-3354.86	9.83	1079.8	43.7817	-84.95		9.82011	2519.29	9.84011	2613	9.84011	-3450.66
9.83	1168.36	9.85	1115	9.85	-3470.84	9.83	1164.92	43.7538	-89.95		9.83	1142.16	9.85	1077	9.85	-3422.37	9.83	1141.51	43.7216	-87.6		9.83	1095.64	9.85	1055	9.85	-3276.47	9.83	1094.07	43.7288	-84.35		9.84	1297.84	9.86	1092	9.86	-3377.28	9.84	1078.42	43.8048	-84.95		9.83011	2518.36	9.85011	2731	9.85011	-3331.83
9.84	1166.79	9.86	1198	9.86	-3385.99	9.84	1163.28	43.8619	-89.95		9.84	1140.61	9.86	1134	9.86	-3363.77	9.84	1139.92	43.8366	-87.6		9.84	1094.24	9.86	1107	9.86	-3222.94	9.84	1092.56	43.8438	-84.35		9.85	1276.79	9.87	1152	9.87	-3289.99	9.85	1077.04	43.8578	-84.95		9.84011	2517.47	9.86011	2729	9.86011	-3333.06
9.85	1165.08	9.87	1166	9.87	-3416.04	9.85	1161.63	43.8688	-89.95		9.85	1139.03	9.87	1134	9.87	-3362.16	9.85	1138.32	43.869	-87.6		9.85	1092.76	9.87	1055	9.87	-3273.34	9.85	1091.05	43.8767	-84.35		9.86	1251.21	9.88	1113	9.88	-3302.38	9.86	1075.66	43.8967	-84.95		9.85011	2516.63	9.87011	2792	9.87011	-3269.39
9.86	1163.23	9.88	1149	9.88	-3431.04	9.86	1159.98	43.9187	-89.95		9.86	1137.43	9.88	1125	9.88	-3369.52	9.86	1136.73	43.8948	-87.6		9.86	1091.23	9.88	1022	9.88	-3304.7	9.86	1089.54	43.9024	-84.35		9.87	1223.92	9.89	1122	9.89	-3269.16	9.87	1074.28	43.9198	-84.95		9.86011	2515.87	9.88011	2717	9.88011	-3343.88
9.87	1161.28	9.89	1158	9.89	-3420.01	9.87	1158.34	43.9282	-89.95		9.87	1135.82	9.89	1160	9.89	-3332.88	9.87	1135.14	43.9367	-87.6		9.87	1089.63	9.89	1074	9.89	-3251.03	9.87	1088.02	43.9524	-84.35		9.88	1197.31	9.9	1096	9.9	-3274.32	9.88	1072.89	43.9257	-84.95		9.87011	2515.2	9.89011	2775	9.89011	-3285.62
9.88	1159.28	9.9	1191	9.9	-3385	9.88	1156.69	43.966	-89.95		9.88	1134.18	9.9	1120	9.9	-3371.24	9.88	1133.54	43.9458	-87.6		9.88	1087.99	9.9	1126	9.9	-3197.36	9.88	1086.51	43.9531	-84.35		9.89	1173.08	9.91	1123	9.91	-3230.28	9.89	1071.51	43.9576	-84.95		9.88011	2514.69	9.90011	2711	9.90011	-3349.74
9.89	1157.25	9.91	1199	9.91	-3375.01	9.89	1155.04	43.9773	-89.95		9.89	1132.54	9.91	1133	9.91	-3356.6	9.89	1131.94	43.9844	-87.6		9.89	1086.32	9.91	1078	9.91	-3243.69	9.89	1084.99	43.9921	-84.35		9.9	1152.25	9.92	1150	9.92	-3189.98	9.9	1070.13	43.973	-84.95		9.89011	2514.43	9.91011	2749	9.91011	-3312.44
9.9	1155.23	9.92	1189	9.92	-3383.07	9.9	1153.39	44.0295	-89.95		9.9	1130.9	9.92	1140	9.92	-3347.97	9.9	1130.35	44.0103	-87.6		9.9	1084.65	9.92	1118	9.92	-3202.04	9.9	1083.47	44.0179	-84.35		9.91	1135.21	9.93	1117	9.93	-3213.07	9.91	1068.74	43.9857	-84.95		9.90011	2514.55	9.92011	2818	9.92011	-3244.94
9.91	1153.25	9.93	1162	9.93	-3408.18	9.91	1151.73	44.0343	-89.95		9.91	1129.26	9.93	1099	9.93	-3387.34	9.91	1128.75	44.0271	-87.6		9.91	1082.98	9.93	1113	9.93	-3205.41	9.91	1081.96	44.0324	-84.35		9.92	1121.91	9.94	1102	9.94	-3221.06	9.92	1067.36	44.041	-84.95		9.91011	2515.25	9.93011	2845	9.93011	-3220.47
9.92	1151.31	9.94	1121	9.94	-3447.34	9.92	1150.08	44.0438	-89.95		9.92	1127.63	9.94	1112	9.94	-3372.72	9.92	1127.15	44.0523	-87.6		9.92	1081.33	9.94	1091	9.94	-3225.81	9.92	1080.44	44.068	-84.35		9.93	1112	9.95	1122	9.95	-3196.43	9.93	1065.98	44.073	-84.95		9.92011	2516.74	9.94011	2962	9.94011	-3107.22
9.93	1149.42	9.95	1146	9.95	-3420.55	9.93	1148.43	44.0816	-89.95		9.93	1126	9.95	1111	9.95	-3372.1	9.93	1125.54	44.0614	-87.6		9.93	1079.7	9.95	1065	9.95	-3250.23	9.93	1078.91	44.0688	-84.35		9.94	1104.99	9.96	1117	9.96	-3198.67	9.94	1064.59	44.0962	-84.95		9.93011	2519.28	9.95011	3020	9.95011	-3054.19
9.94	1147.58	9.96	1154	9.96	-3410.79	9.94	1146.77	44.09	-89.95		9.94	1124.38	9.96	1109	9.96	-3372.49	9.94	1123.94	44.0652	-87.6		9.94	1078.1	9.96	1107	9.96	-3206.67	9.94	1077.39	44.0771	-84.35		9.95	1100.36	9.97	1119	9.97	-3195.35	9.95	1063.21	44.1012	-84.95		9.94011	2523.02	9.96011	3081	9.96011	-2999.11
9.95	1145.79	9.97	1221	9.97	-3342.06	9.95	1145.11	44.1204	-89.95		9.95	1122.76	9.97	1152	9.97	-3327.88	9.95	1122.34	44.1093	-87.6		9.95	1076.52	9.97	1084	9.97	-3228.12	9.95	1075.87	44.1246	-84.35		9.96	1097.6	9.98	1107	9.98	-3207.12	9.96	1061.82	44.1024	-84.95		9.95011	2527.99	9.97011	3187	9.97011	-2899.34
9.96	1144.03	9.98	1146	9.98	-3415.35	9.96	1143.46	44.1453	-89.95		9.96	1121.15	9.98	1128	9.98	-3350.28	9.96	1120.73	44.143	-87.6		9.96	1074.96	9.98	1076	9.98	-3234.59	9.96	1074.34	44.1483	-84.35		9.97	1096.28	9.99	1147	9.99	-3167.66	9.97	1060.44	44.1347	-84.95		9.96011	2533.91	9.98011	3280	9.98011	-2811.9
9.97	1142.3	9.99	1184	9.99	-3375.66	9.97	1141.8	44.1881	-89.95		9.97	1119.54	9.99	1110	9.99	-3366.68	9.97	1119.13	44.1739	-87.6		9.97	1073.41	9.99	1081	9.99	-3228.07	9.97	1072.82	44.1862	-84.35		9.98	1096.04	10	1081	10	-3234.74	9.98	1059.05	44.167	-84.95		9.97011	2540.14	9.99011	3362	9.99011	-2733.69
9.98	1140.59	10	1131	10	-3426.98	9.98	1140.14	44.2028	-89.95		9.98	1117.94	10	1180	10	-3295.08	9.98	1117.52	44.1811	-87.6		9.98	1071.88	10	1007	10	-3300.56	9.98	1071.29	44.1931	-84.35		9.99	1096.59	10.01	1075	10.01	-3242.14	9.99	1057.67	44.2121	-84.95		9.98011	2545.7	10.0001	3420	10.0001	-2676.77
9.99	1138.9	10.01	1132	10.01	-3424.32	9.99	1138.48	44.2061	-89.95		9.99	1116.34	10.01	1157	10.01	-3316.49	9.99	1115.91	44.2091	-87.6		9.99	1070.36	10.01	1063	10.01	-3243.05	9.99	1069.77	44.2208	-84.35		10	1097.67	10.02	1146	10.02	-3172.72	10	1056.28	44.2183	-84.95		9.99011	2549.5	10.0101	3383	10.0101	-2711.6
10	1137.22	10.02	1138	10.02	-3416.65	10	1136.82	44.2343	-89.95		10	1114.74	10.02	1120	10.02	-3351.89	10	1114.3	44.2157	-87.6		10	1068.85	10.02	1094	10.02	-3210.55	10	1068.24	44.2232	-84.35		10.01	1099.07	10.03	1106	10.03	-3214.41	10.01	1054.9	44.2223	-84.95		10.0001	2550.58	10.0201	3419	10.0201	-2670.15
10.01	1135.56	10.03	1120	10.03	-3432.99	10.01	1135.16	44.2365	-89.95		10.01	1113.15	10.03	1053	10.03	-3417.29	10.01	1112.69	44.2254	-87.6		10.01	1067.34	10.03	1086	10.03	-3217.05	10.01	1066.71	44.2408	-84.35		10.02	1100.65	10.04	1049	10.04	-3273.32	10.02	1053.51	44.2507	-84.95		10.0101	2548.41	10.0301	3205	10.0301	-2875.85
10.02	1133.89	10.04	1155	10.04	-3396.34	10.02	1133.49	44.3045	-89.95		10.02	1111.55	10.04	1183	10.04	-3285.7	10.02	1111.08	44.2902	-87.6		10.02	1065.84	10.04	1064	10.04	-3237.55	10.02	1065.18	44.3025	-84.35		10.03	1102.34	10.05	1120	10.05	-3204.73	10.03	1052.12	44.2831	-84.95		10.0201	2542.96	10.0401	3205	10.0401	-2865.46
10.03	1132.23	10.05	1147	10.05	-3402.68	10.03	1131.83	44.3191	-89.95		10.03	1109.95	10.05	1141	10.05	-3326.12	10.03	1109.47	44.3255	-87.6		10.03	1064.33	10.05	1103	10.05	-3197.07	10.03	1063.65	44.3372	-84.35		10.04	1104.25	10.06	1118	10.06	-3210.2	10.04	1050.74	44.3261	-84.95		10.0301	2534.66	10.0501	3173	10.0501	-2885.79
10.04	1130.58	10.06	1144	10.06	-3404.03	10.04	1130.16	44.3507	-89.95		10.04	1108.36	10.06	1163	10.06	-3302.54	10.04	1107.86	44.3321	-87.6		10.04	1062.84	10.06	1033	10.06	-3265.61	10.04	1062.11	44.3397	-84.35		10.05	1106.66	10.07	1063	10.07	-3270.45	10.05	1049.35	44.3385	-84.95		10.0401	2524.26	10.0601	2903	10.0601	-3143.65
10.05	1128.92	10.07	1156	10.07	-3390.37	10.05	1128.5	44.3989	-89.95		10.05	1106.78	10.07	1122	10.07	-3341.97	10.05	1106.24	44.4112	-87.6		10.05	1061.36	10.07	1055	10.07	-3242.18	10.05	1060.58	44.4245	-84.35		10.06	1110.13	10.08	1085	10.08	-3256.3	10.06	1047.96	44.3507	-84.95		10.0501	2512.6	10.0701	2867	10.0701	-3167.67
10.06	1127.27	10.08	1114	10.08	-3430.71	10.06	1126.83	44.4233	-89.95		10.06	1105.2	10.08	1112	10.08	-3350.42	10.06	1104.63	44.4319	-87.6		10.06	1059.9	10.08	1065	10.08	-3230.77	10.06	1059.05	44.4471	-84.35		10.07	1115.38	10.09	1053	10.09	-3299.33	10.07	1046.58	44.4426	-84.95		10.0601	2500.46	10.0801	2789	10.0801	-3234.28
10.07	1125.61	10.09	1153	10.09	-3390.05	10.07	1125.16	44.4667	-89.95		10.07	1103.63	10.09	1104	10.09	-3356.87	10.07	1103.01	44.4566	-87.6		10.07	1058.47	10.09	1106	10.09	-3188.38	10.07	1057.51	44.4638	-84.35		10.08	1123.23	10.1	1069	10.1	-3297.48	10.08	1045.19	44.4431	-84.95		10.0701	2488.47	10.0901	2695	10.0901	-3317.76
10.08	1123.95	10.1	1181	10.1	-3360.39	10.08	1123.5	44.5159	-89.95		10.08	1102.08	10.1	1067	10.1	-3392.33	10.08	1101.4	44.5281	-87.6		10.08	1057.06	10.1	1100	10.1	-3193.01	10.08	1055.97	44.5415	-84.35		10.09	1134.26	10.11	1058	10.11	-3324.69	10.09	1043.8	44.4673	-84.95		10.0801	2477.08	10.1001	2707	10.1001	-3296.25
10.09	1122.29	10.11	1181	10.11	-3358.73	10.09	1121.83	44.5403	-89.95		10.09	1100.53	10.11	1161	10.11	-3296.78	10.09	1099.78	44.5489	-87.6		10.09	1055.67	10.11	1076	10.11	-3215.62	10.09	1054.44	44.5642	-84.35		10.1	1148.41	10.12	1078	10.12	-3320.79	10.1	1042.42	44.5599	-84.95		10.0901	2466.57	10.1101	2628	10.1101	-3366.78
10.1	1120.63	10.12	1155	10.12	-3383.07	10.1	1120.16	44.5839	-89.95		10.1	1098.99	10.12	1159	10.12	-3297.21	10.1	1098.16	44.5737	-87.6		10.1	1054.3	10.12	1057	10.12	-3233.2	10.1	1052.9	44.581	-84.35		10.11	1164.62	10.13	1075	10.13	-3337	10.11	1041.03	44.671	-84.95		10.1001	2457.06	10.1201	2543	10.1201	-3444.29
10.11	1118.97	10.13	1156	10.13	-3380.41	10.11	1118.49	44.6757	-89.95		10.11	1097.44	10.13	1104	10.13	-3350.63	10.11	1096.54	44.6417	-87.6		10.11	1052.91	10.13	1082	10.13	-3206.73	10.11	1051.36	44.6494	-84.35		10.12	1180.72	10.14	1098	10.14	-3321.78	10.12	1039.64	44.6999	-84.95		10.1101	2448.58	10.1301	2455	10.1301	-3525.71
10.12	1117.31	10.14	1141	10.14	-3393.74	10.12	1116.82	44.6925	-89.95		10.12	1095.87	10.14	1111	10.14	-3342.01	10.12	1094.93	44.6828	-87.6		10.12	1051.49	10.14	1054	10.14	-3233.19	10.12	1049.82	44.6959	-84.35		10.13	1193.93	10.15	1054	10.15	-3366.55	10.13	1038.25	44.7885	-84.95		10.1201	2441.1	10.1401	2480	10.1401	-3494.91
10.13	1115.65	10.15	1141	10.15	-3392.08	10.13	1115.14	44.7934	-89.95		10.13	1094.29	10.15	1133	10.15	-3318.36	10.13	1093.31	44.7594	-87.6		10.13	1050.02	10.15	1054	10.15	-3231.58	10.13	1048.28	44.767	-84.35		10.14	1201.71	10.16	1100	10.16	-3314.04	10.14	1036.86	44.7909	-84.95		10.1301	2434.51	10.1501	2469	10.1501	-3500.79
10.14	1113.98	10.16	1141	10.16	-3390.41	10.14	1113.47	44.8103	-89.95		10.14	1092.67	10.16	1080	10.16	-3369.7	10.14	1091.68	44.8006	-87.6		10.14	1048.48	10.16	989	10.16	-3294.93	10.14	1046.74	44.8137	-84.35		10.15	1202.48	10.17	1120	10.17	-3281.18	10.15	1035.48	44.8057	-84.95		10.1401	2428.72	10.1601	2422	10.1601	-3543.22
10.15	1112.32	10.17	1116	10.17	-3413.74	10.15	1111.8	44.8266	-89.95		10.15	1091.02	10.17	1144	10.17	-3304.02	10.15	1090.06	44.824	-87.6		10.15	1046.87	10.17	1025	10.17	-3257.24	10.15	1045.2	44.8301	-84.35		10.16	1195.97	10.18	1058	10.18	-3325.7	10.16	1034.09	44.8175	-84.95		10.1501	2423.59	10.1701	2463	10.1701	-3498.1
10.16	1110.65	10.18	1089	10.18	-3439.08	10.16	1110.13	44.8865	-89.95		10.16	1089.36	10.18	1098	10.18	-3348.33	10.16	1088.44	44.9012	-87.6		10.16	1045.22	10.18	1026	10.18	-3254.53	10.16	1043.66	44.9131	-84.35		10.17	1183.1	10.19	1067	10.19	-3296.68	10.17	1032.7	44.9012	-84.95		10.1601	2419.02	10.1801	2569	10.1801	-3388.33
10.17	1108.98	10.19	1121	10.19	-3405.41	10.17	1108.45	44.9341	-89.95		10.17	1087.68	10.19	1101	10.19	-3343.64	10.17	1086.82	44.9246	-87.6		10.17	1043.53	10.19	1058	10.19	-3220.82	10.17	1042.11	44.9402	-84.35		10.18	1165.63	10.2	1046	10.2	-3297.03	10.18	1031.31	44.9087	-84.95		10.1701	2414.9	10.1901	2491	10.1901	-3462.84
10.18	1107.32	10.2	1114	10.2	-3410.74	10.18	1106.78	44.9448	-89.95		10.18	1085.99	10.2	1104	10.2	-3338.95	10.18	1085.19	44.9422	-87.6		10.18	1041.82	10.2	1085	10.2	-3192.12	10.18	1040.57	44.9483	-84.35		10.19	1145.61	10.21	1023	10.21	-3300.27	10.19	1029.92	44.9236	-84.95		10.1801	2411.14	10.2001	2457	10.2001	-3493.56
10.19	1105.65	10.21	1113	10.21	-3410.07	10.19	1105.1	45.0049	-89.95		10.19	1084.3	10.21	1124	10.21	-3317.27	10.19	1083.57	45.0196	-87.6		10.19	1040.11	10.21	1067	10.21	-3208.44	10.19	1039.03	45.0274	-84.35		10.2	1124.95	10.22	1048	10.22	-3257.43	10.2	1028.53	44.9747	-84.95		10.1901	2407.65	10.2101	2402	10.2101	-3545.43
10.2	1103.98	10.22	1111	10.22	-3410.4	10.2	1103.43	45.0223	-89.95		10.2	1082.61	10.22	1080	10.22	-3359.6	10.2	1081.95	45.022	-87.6		10.2	1038.41	10.22	1053	10.22	-3220.79	10.2	1037.48	45.0316	-84.35		10.21	1105.2	10.23	1061	10.23	-3229.04	10.21	1027.14	45.0194	-84.95		10.2001	2404.37	10.2201	2415	10.2201	-3529.41
10.21	1102.31	10.23	1091	10.23	-3428.74	10.21	1101.75	45.0527	-89.95		10.21	1080.93	10.23	1002	10.23	-3435.94	10.21	1080.32	45.0431	-87.6		10.21	1036.73	10.23	1050	10.23	-3222.15	10.21	1035.93	45.0587	-84.35		10.22	1087.35	10.24	1036	10.24	-3241.25	10.22	1025.76	45.0931	-84.95		10.2101	2401.24	10.2301	2519	10.2301	-3422.45
10.22	1100.64	10.24	1129	10.24	-3389.07	10.22	1100.07	45.084	-89.95		10.22	1079.26	10.24	1097	10.24	-3339.29	10.22	1078.69	45.0607	-87.6		10.22	1035.08	10.24	998	10.24	-3272.54	10.22	1034.39	45.0671	-84.35		10.23	1071.97	10.25	1125	10.25	-3141.94	10.23	1024.37	45.095	-84.95		10.2201	2398.21	10.2401	2389	10.2401	-3549.54
10.23	1098.98	10.25	1118	10.25	-3398.4	10.23	1098.4	45.1411	-89.95		10.23	1077.6	10.25	1023	10.25	-3411.65	10.23	1077.07	45.1408	-87.6		10.23	1033.44	10.25	1009	10.25	-3259.94	10.23	1032.84	45.1461	-84.35		10.24	1059.18	10.26	1080	10.26	-3178.8	10.24	1022.98	45.1528	-84.95		10.2301	2395.26	10.2501	2395	10.2501	-3540.65
10.24	1097.31	10.26	1084	10.26	-3430.73	10.24	1096.72	45.1789	-89.95		10.24	1075.95	10.26	1100	10.26	-3333.01	10.24	1075.44	45.1694	-87.6		10.24	1031.83	10.26	969	10.26	-3298.36	10.24	1031.29	45.1752	-84.35		10.25	1048.87	10.27	1037	10.27	-3215.46	10.25	1021.59	45.2138	-84.95		10.2401	2392.34	10.2601	2452	10.2601	-3480.76
10.25	1095.64	10.27	1086	10.27	-3427.06	10.25	1095.04	45.2029	-89.95		10.25	1074.31	10.27	1046	10.27	-3385.38	10.25	1073.81	45.1795	-87.6		10.25	1030.23	10.27	1073	10.27	-3192.79	10.25	1029.75	45.186	-84.35		10.26	1040.72	10.28	1025	10.28	-3222.56	10.26	1020.2	45.2717	-84.95		10.2501	2389.45	10.2701	2426	10.2701	-3503.87
10.26	1093.97	10.28	1115	10.28	-3396.4	10.26	1093.36	45.2951	-89.95		10.26	1072.67	10.28	1060	10.28	-3369.75	10.26	1072.19	45.2736	-87.6		10.26	1028.65	10.28	1009	10.28	-3255.23	10.26	1028.2	45.284	-84.35		10.27	1034.39	10.29	1053	10.29	-3190.77	10.27	1018.81	45.3006	-84.95		10.2601	2386.57	10.2801	2412	10.2801	-3514.97
10.27	1092.3	10.29	1060	10.29	-3449.73	10.27	1091.68	45.2981	-89.95		10.27	1071.04	10.29	1083	10.29	-3345.13	10.27	1070.56	45.2886	-87.6		10.27	1027.08	10.29	1053	10.29	-3209.67	10.27	1026.65	45.2944	-84.35		10.28	1029.49	10.3	1054	10.3	-3186.8	10.28	1017.42	45.3288	-84.95		10.2701	2383.68	10.2901	2452	10.2901	-3472.05
10.28	1090.64	10.3	1099	10.3	-3409.06	10.28	1090	45.3536	-89.95		10.28	1069.41	10.3	1059	10.3	-3367.51	10.28	1068.93	45.3394	-87.6		10.28	1025.52	10.3	1035	10.3	-3226.12	10.28	1025.1	45.3482	-84.35		10.29	1025.7	10.31	1073	10.31	-3165.43	10.29	1016.03	45.3897	-84.95		10.2801	2380.77	10.3001	2337	10.3001	-3584.12
10.29	1088.97	10.31	1113	10.31	-3393.39	10.29	1088.32	45.3905	-89.95		10.29	1067.79	10.31	1052	10.31	-3372.88	10.29	1067.3	45.372	-87.6		10.29	1023.96	10.31	1010	10.31	-3249.57	10.29	1023.55	45.378	-84.35		10.3	1022.73	10.32	1022	10.32	-3214.48	10.3	1014.64	45.3898	-84.95		10.2901	2377.86	10.3101	2337	10.3101	-3581.17
10.3	1087.3	10.32	1090	10.32	-3414.73	10.3	1086.64	45.4094	-89.95		10.3	1066.17	10.32	1043	10.32	-3380.26	10.3	1065.67	45.3931	-87.6		10.3	1022.41	10.32	1012	10.32	-3246.03	10.3	1022	45.4036	-84.35		10.31	1020.36	10.33	1089	10.33	-3145.82	10.31	1013.25	45.4042	-84.95		10.3001	2374.93	10.3201	2308	10.3201	-3607.21
10.31	1085.63	10.33	1115	10.33	-3388.06	10.31	1084.96	45.4147	-89.95		10.31	1064.54	10.33	1059	10.33	-3362.65	10.31	1064.04	45.3956	-87.6		10.31	1020.86	10.33	1034	10.33	-3222.49	10.31	1020.45	45.4107	-84.35		10.32	1018.41	10.34	1068	10.34	-3165.35	10.32	1011.86	45.42	-84.95		10.3101	2371.98	10.3301	2467	10.3301	-3445.23
10.32	1083.97	10.34	1089	10.34	-3412.4	10.32	1083.28	45.4672	-89.95		10.32	1062.92	10.34	1059	10.34	-3361.03	10.32	1062.41	45.4567	-87.6		10.32	1019.32	10.34	995	10.34	-3259.94	10.32	1018.89	45.4625	-84.35		10.33	1016.75	10.35	1034	10.35	-3197.97	10.33	1010.47	45.4351	-84.95		10.3201	2369.01	10.3401	2405	10.3401	-3504.24
10.33	1082.3	10.35	1058	10.35	-3441.73	10.33	1081.6	45.4705	-89.95		10.33	1061.31	10.35	1092	10.35	-3326.41	10.33	1060.78	45.4591	-87.6		10.33	1017.78	10.35	1009	10.35	-3244.4	10.33	1017.34	45.4679	-84.35		10.34	1015.28	10.36	1026	10.36	-3204.64	10.34	1009.08	45.4482	-84.95		10.3301	2366.04	10.3501	2391	10.3501	-3515.24
10.34	1080.64	10.36	1177	10.36	-3321.07	10.34	1079.92	45.4734	-89.95		10.34	1059.69	10.36	1108	10.36	-3308.79	10.34	1059.15	45.478	-87.6		10.34	1016.23	10.36	1047	10.36	-3204.86	10.34	1015.79	45.4931	-84.35		10.35	1013.9	10.37	1062	10.37	-3167.32	10.35	1007.69	45.5093	-84.95		10.3401	2363.05	10.3601	2368	10.3601	-3535.24
10.35	1078.97	10.37	1066	10.37	-3430.4	10.35	1078.24	45.5104	-89.95		10.35	1058.07	10.37	1027	10.37	-3388.17	10.35	1057.52	45.4918	-87.6		10.35	1014.69	10.37	1088	10.37	-3162.32	10.35	1014.24	45.4978	-84.35		10.36	1012.57	10.38	1019	10.38	-3208.98	10.36	1006.3	45.5094	-84.95		10.3501	2360.05	10.3701	2310	10.3701	-3590.23
10.36	1077.31	10.38	1093	10.38	-3401.74	10.36	1076.56	45.5293	-89.95		10.36	1056.45	10.38	1049	10.38	-3364.56	10.36	1055.88	45.5155	-87.6		10.36	1013.15	10.38	1014	10.38	-3234.77	10.36	1012.68	45.5306	-84.35		10.37	1011.25	10.39	1058	10.39	-3168.6	10.37	1004.91	45.5239	-84.95		10.3601	2357.04	10.3801	2336	10.3801	-3561.21
10.37	1075.64	10.39	1068	10.39	-3425.08	10.37	1074.88	45.5873	-89.95		10.37	1054.83	10.39	1067	10.39	-3344.94	10.37	1054.25	45.5767	-87.6		10.37	1011.61	10.39	1010	10.39	-3237.23	10.37	1011.13	45.5826	-84.35		10.38	1009.91	10.4	1025	10.4	-3200.19	10.38	1003.52	45.5549	-84.95		10.3701	2354.03	10.3901	2270	10.3901	-3624.19
10.38	1073.98	10.4	1063	10.4	-3428.42	10.38	1073.19	45.5906	-89.95		10.38	1053.22	10.4	1078	10.4	-3332.32	10.38	1052.62	45.5946	-87.6		10.38	1010.06	10.4	979	10.4	-3266.69	10.38	1009.58	45.6	-84.35		10.39	1008.53	10.41	1055	10.41	-3168.73	10.39	1002.13	45.5648	-84.95		10.3801	2351.02	10.4001	2389	10.4001	-3502.17
10.39	1072.32	10.41	1048	10.41	-3441.76	10.39	1071.51	45.6016	-89.95		10.39	1051.6	10.41	1057	10.41	-3351.71	10.39	1050.99	45.5981	-87.6		10.39	1008.52	10.41	1018	10.41	-3226.14	10.39	1008.02	45.6132	-84.35		10.4	1007.12	10.42	1034	10.42	-3188.24	10.4	1000.74	45.5997	-84.95		10.3901	2348	10.4101	2409	10.4101	-3479.15
10.4	1070.66	10.42	1071	10.42	-3417.1	10.4	1069.83	45.6391	-89.95		10.4	1049.98	10.42	985	10.42	-3422.09	10.4	1049.35	45.6308	-87.6		10.4	1006.98	10.42	1004	10.42	-3238.6	10.4	1006.47	45.6367	-84.35		10.41	1005.66	10.43	1010	10.43	-3210.72	10.41	999.354	45.6299	-84.95		10.4001	2344.98	10.4201	2272	10.4201	-3613.12
10.41	1069	10.43	1099	10.43	-3387.44	10.41	1068.15	45.6611	-89.95		10.41	1048.36	10.43	1032	10.43	-3373.47	10.41	1047.72	45.6508	-87.6		10.41	1005.43	10.43	1014	10.43	-3227.06	10.41	1004.91	45.6609	-84.35		10.42	1004.17	10.44	1017	10.44	-3202.18	10.42	997.964	45.6371	-84.95		10.4101	2341.95	10.4301	2422	10.4301	-3460.1
10.42	1067.34	10.44	1032	10.44	-3452.78	10.42	1066.47	45.6749	-89.95		10.42	1046.75	10.44	987	10.44	-3416.86	10.42	1046.09	45.6677	-87.6		10.42	1003.89	10.44	973	10.44	-3266.51	10.42	1003.36	45.6785	-84.35		10.43	1002.65	10.45	1025	10.45	-3192.62	10.43	996.574	45.6498	-84.95		10.4201	2338.93	10.4401	2390	10.4401	-3489.08
10.43	1065.68	10.45	1044	10.45	-3439.12	10.43	1064.78	45.7169	-89.95		10.43	1045.13	10.45	1032	10.45	-3370.24	10.43	1044.45	45.7151	-87.6		10.43	1002.34	10.45	1017	10.45	-3220.97	10.43	1001.8	45.7205	-84.35		10.44	1001.11	10.46	1001	10.46	-3215.05	10.44	995.185	45.6849	-84.95		10.4301	2335.91	10.4501	2315	10.4501	-3561.05
10.44	1064.02	10.46	1083	10.46	-3398.47	10.44	1063.1	45.722	-89.95		10.44	1043.52	10.46	942	10.46	-3458.63	10.44	1042.82	45.7153	-87.6		10.44	1000.8	10.46	988	10.46	-3248.43	10.44	1000.25	45.7222	-84.35		10.45	999.546	10.47	1037	10.47	-3177.48	10.45	993.795	45.7119	-84.95		10.4401	2332.88	10.4601	2416	10.4601	-3457.02
10.45	1062.36	10.47	1065	10.47	-3414.81	10.45	1061.42	45.7353	-89.95		10.45	1041.9	10.47	1031	10.47	-3368.01	10.45	1041.19	45.7229	-87.6		10.45	999.259	10.47	1022	10.47	-3212.89	10.45	998.69	45.7297	-84.35		10.46	997.978	10.48	1038	10.48	-3174.91	10.46	992.406	45.7199	-84.95		10.4501	2329.86	10.4701	2356	10.4701	-3514
10.46	1060.71	10.48	1090	10.48	-3388.16	10.46	1059.74	45.7597	-89.95		10.46	1040.29	10.48	1022	10.48	-3375.4	10.46	1039.55	45.7513	-87.6		10.46	997.716	10.48	1017	10.48	-3216.34	10.46	997.134	45.7572	-84.35		10.47	996.409	10.49	1007	10.49	-3204.34	10.47	991.016	45.7339	-84.95		10.4601	2326.83	10.4801	2386	10.4801	-3480.97
10.47	1059.05	10.49	1086	10.49	-3390.51	10.47	1058.05	45.7817	-89.95		10.47	1038.67	10.49	1063	10.49	-3332.79	10.47	1037.92	45.7714	-87.6		10.47	996.175	10.49	959	10.49	-3272.8	10.47	995.578	45.7816	-84.35		10.48	994.839	10.5	994	10.5	-3215.78	10.48	989.627	45.7502	-84.95		10.4701	2323.8	10.4901	2305	10.4901	-3558.94
10.48	1057.4	10.5	1071	10.5	-3403.86	10.48	1056.37	45.7956	-89.95		10.48	1037.06	10.5	1063	10.5	-3331.18	10.48	1036.29	45.7884	-87.6		10.48	994.634	10.5	945	10.5	-3285.27	10.48	994.022	45.7992	-84.35		10.49	993.271	10.51	1019	10.51	-3189.22	10.49	988.238	45.7574	-84.95		10.4801	2320.77	10.5001	2357	10.5001	-3503.91
10.49	1055.75	10.51	1075	10.51	-3398.21	10.49	1054.69	45.8004	-89.95		10.49	1035.45	10.51	999	10.51	-3393.57	10.49	1034.65	45.7891	-87.6		10.49	993.094	10.51	995	10.51	-3233.73	10.49	992.465	45.8001	-84.35		10.5	991.706	10.52	1020	10.52	-3186.66	10.5	986.848	45.7701	-84.95		10.4901	2317.75	10.5101	2398	10.5101	-3459.88
10.5	1054.1	10.52	1071	10.52	-3400.57	10.5	1053.01	45.8188	-89.95		10.5	1033.84	10.52	1058	10.52	-3332.97	10.5	1033.02	45.815	-87.6		10.5	991.555	10.52	1002	10.52	-3225.19	10.5	990.908	45.8251	-84.35		10.51	990.145	10.53	1026	10.53	-3179.11	10.51	985.459	45.8271	-84.95		10.5001	2314.72	10.5201	2326	10.5201	-3528.85
10.51	1052.45	10.53	1000	10.53	-3469.93	10.51	1051.33	45.8378	-89.95		10.51	1032.23	10.53	1009	10.53	-3380.36	10.51	1031.38	45.8361	-87.6		10.51	990.016	10.53	1032	10.53	-3193.65	10.51	989.352	45.843	-84.35		10.52	988.59	10.54	971	10.54	-3232.57	10.52	984.07	45.8325	-84.95		10.5101	2311.68	10.5301	2319	10.5301	-3532.81
10.52	1050.81	10.54	1018	10.54	-3450.28	10.52	1049.64	45.8562	-89.95		10.52	1030.63	10.54	1061	10.54	-3326.76	10.52	1029.75	45.8412	-87.6		10.52	988.479	10.54	1008	10.54	-3216.12	10.52	987.795	45.8482	-84.35		10.53	987.041	10.55	1006	10.55	-3196.04	10.53	982.681	45.8545	-84.95		10.5201	2308.65	10.5401	2379	10.5401	-3469.78
10.53	1049.16	10.55	1089	10.55	-3377.65	10.53	1047.96	45.8659	-89.95		10.53	1029.02	10.55	992	10.55	-3394.16	10.53	1028.12	45.8437	-87.6		10.53	986.943	10.55	1001	10.55	-3221.58	10.53	986.238	45.8506	-84.35		10.54	985.5	10.56	978	10.56	-3222.51	10.54	981.292	45.8746	-84.95		10.5301	2305.62	10.5501	2359	10.5501	-3486.74
10.54	1047.52	10.56	1040	10.56	-3425.01	10.54	1046.28	45.9215	-89.95		10.54	1027.42	10.56	1011	10.56	-3373.56	10.54	1026.48	45.9101	-87.6		10.54	985.408	10.56	949	10.56	-3272.05	10.54	984.681	45.9212	-84.35		10.55	983.967	10.57	1052	10.57	-3147	10.55	979.904	45.948	-84.95		10.5401	2302.58	10.5601	2300	10.5601	-3542.7
10.55	1045.89	10.57	1039	10.57	-3424.38	10.55	1044.6	45.9399	-89.95		10.55	1025.82	10.57	982	10.57	-3400.96	10.55	1024.85	45.9361	-87.6		10.55	983.874	10.57	970	10.57	-3249.52	10.55	983.124	45.9462	-84.35		10.56	982.442	10.58	1032	10.58	-3165.49	10.56	978.515	45.9519	-84.95		10.5501	2299.54	10.5701	2286	10.5701	-3553.66
10.56	1044.25	10.58	1033	10.58	-3428.75	10.56	1042.92	45.9872	-89.95		10.56	1024.22	10.58	1045	10.58	-3336.36	10.56	1023.21	45.9623	-87.6		10.56	982.341	10.58	1027	10.58	-3190.99	10.56	981.567	45.9694	-84.35		10.57	980.925	10.59	1011	10.59	-3184.99	10.57	977.127	45.9642	-84.95		10.5601	2296.5	10.5801	2325	10.5801	-3511.61
10.57	1042.62	10.59	1019	10.59	-3441.12	10.57	1041.24	46.0144	-89.95		10.57	1022.62	10.59	1040	10.59	-3339.77	10.57	1021.58	46.0123	-87.6		10.57	980.81	10.59	986	10.59	-3230.46	10.57	980.009	46.0234	-84.35		10.58	979.415	10.6	1012	10.6	-3182.49	10.58	975.738	45.9957	-84.95		10.5701	2293.46	10.5901	2319	10.5901	-3514.57
10.58	1040.99	10.6	1002	10.6	-3456.49	10.58	1039.56	46.0308	-89.95		10.58	1021.02	10.6	1024	10.6	-3354.18	10.58	1019.95	46.0179	-87.6		10.58	979.28	10.6	981	10.6	-3233.94	10.58	978.452	46.0351	-84.35		10.59	977.914	10.61	992	10.61	-3201	10.59	974.35	46.0296	-84.95		10.5801	2290.42	10.6001	2253	10.6001	-3577.52
10.59	1039.36	10.61	1033	10.61	-3423.87	10.59	1037.88	46.046	-89.95		10.59	1019.43	10.61	1037	10.61	-3339.59	10.59	1018.31	46.0348	-87.6		10.59	977.752	10.61	968	10.61	-3245.41	10.59	976.895	46.0525	-84.35		10.6	976.42	10.62	1016	10.62	-3175.52	10.6	972.962	46.0647	-84.95		10.5901	2287.37	10.6101	2296	10.6101	-3531.55
10.6	1037.73	10.62	1011	10.62	-3444.26	10.6	1036.2	46.079	-89.95		10.6	1017.84	10.62	1043	10.62	-3332	10.6	1016.68	46.0746	-87.6		10.6	976.226	10.62	999	10.62	-3212.89	10.6	975.338	46.0891	-84.35		10.61	974.932	10.63	993	10.63	-3197.05	10.61	971.574	46.0731	-84.95		10.6001	2284.33	10.6201	2254	10.6201	-3570.66
10.61	1036.11	10.63	1053	10.63	-3400.65	10.61	1034.52	46.1362	-89.95		10.61	1016.25	10.63	999	10.63	-3374.42	10.61	1015.05	46.1339	-87.6		10.61	974.702	10.63	952	10.63	-3258.37	10.61	973.781	46.1451	-84.35		10.62	973.451	10.64	950	10.64	-3238.58	10.62	970.186	46.0855	-84.95		10.6101	2281.36	10.6301	2274	10.6301	-3547.84
10.62	1034.5	10.64	1001	10.64	-3451.04	10.62	1032.84	46.1525	-89.95		10.62	1014.66	10.64	983	10.64	-3388.84	10.62	1013.41	46.1396	-87.6		10.62	973.18	10.64	986	10.64	-3222.85	10.62	972.225	46.1569	-84.35		10.63	971.977	10.65	925	10.65	-3262.12	10.63	968.799	46.1264	-84.95		10.6201	2278.47	10.6401	2221	10.6401	-3598.11
10.63	1032.89	10.65	1064	10.65	-3386.44	10.63	1031.16	46.1678	-89.95		10.63	1013.08	10.65	1050	10.65	-3320.27	10.63	1011.78	46.1566	-87.6		10.63	971.66	10.65	939	10.65	-3268.34	10.63	970.668	46.1743	-84.35		10.64	970.509	10.66	992	10.66	-3193.66	10.64	967.411	46.1511	-84.95		10.6301	2275.65	10.6501	2257	10.6501	-3559.46
10.64	1031.28	10.66	1048	10.66	-3400.84	10.64	1029.48	46.1879	-89.95		10.64	1011.5	10.66	1035	10.66	-3333.7	10.64	1010.15	46.1791	-87.6		10.64	970.143	10.66	961	10.66	-3244.83	10.64	969.111	46.1887	-84.35		10.65	969.047	10.67	984	10.67	-3200.21	10.65	966.024	46.1534	-84.95		10.6401	2272.92	10.6601	2231	10.6601	-3582.88
10.65	1029.68	10.67	1022	10.67	-3425.25	10.65	1027.8	46.2009	-89.95		10.65	1009.93	10.67	1060	10.67	-3307.13	10.65	1008.52	46.1964	-87.6		10.65	968.628	10.67	953	10.67	-3251.32	10.65	967.555	46.211	-84.35		10.66	967.59	10.68	998	10.68	-3184.77	10.66	964.637	46.1863	-84.95		10.6501	2270.27	10.6701	2272	10.6701	-3539.34
10.66	1028.08	10.68	1013	10.68	-3432.67	10.66	1026.12	46.2027	-89.95		10.66	1008.36	10.68	1041	10.68	-3324.57	10.66	1006.88	46.2092	-87.6		10.66	967.117	10.68	985	10.68	-3217.82	10.66	965.998	46.2196	-84.35		10.67	966.139	10.69	956	10.69	-3225.32	10.67	963.25	46.2482	-84.95		10.6601	2267.69	10.6801	2302	10.6801	-3506.82
10.67	1026.49	10.69	984	10.69	-3460.1	10.67	1024.44	46.3101	-89.95		10.67	1006.79	10.69	1008	10.69	-3356.02	10.67	1005.25	46.2872	-87.6		10.67	965.609	10.69	933	10.69	-3268.32	10.67	964.442	46.2944	-84.35		10.68	964.693	10.7	995	10.7	-3184.89	10.68	961.864	46.2752	-84.95		10.6701	2265.15	10.6901	2335	10.6901	-3471.3
10.68	1024.91	10.7	1031	10.7	-3411.54	10.68	1022.77	46.3164	-89.95		10.68	1005.23	10.7	982	10.7	-3380.47	10.68	1003.62	46.3012	-87.6		10.68	964.105	10.7	986	10.7	-3213.82	10.68	962.886	46.3109	-84.35		10.69	963.253	10.71	975	10.71	-3203.46	10.69	960.477	46.3355	-84.95		10.6801	2262.63	10.7001	2360	10.7001	-3443.76
10.69	1023.34	10.71	1002	10.71	-3438.98	10.69	1021.09	46.3249	-89.95		10.69	1003.68	10.71	1045	10.71	-3315.93	10.69	1001.99	46.3314	-87.6		10.69	962.605	10.71	969	10.71	-3229.33	10.69	961.33	46.3419	-84.35		10.7	961.818	10.72	968	10.72	-3209.04	10.7	959.091	46.3956	-84.95		10.6901	2260.11	10.7101	2306	10.7101	-3495.18
10.7	1021.78	10.72	1049	10.72	-3390.45	10.7	1019.41	46.439	-89.95		10.7	1002.13	10.72	981	10.72	-3378.4	10.7	1000.36	46.4097	-87.6		10.7	961.11	10.72	924	10.72	-3272.85	10.7	959.775	46.4169	-84.35		10.71	960.388	10.73	953	10.73	-3222.62	10.71	957.705	46.4579	-84.95		10.7001	2257.57	10.7201	2212	10.7201	-3586.54
10.71	1020.22	10.73	1051	10.73	-3386.92	10.71	1017.74	46.4591	-89.95		10.71	1000.59	10.73	1018	10.73	-3339.89	10.71	998.73	46.4606	-87.6		10.71	959.62	10.73	923	10.73	-3272.37	10.71	958.219	46.4675	-84.35		10.72	958.964	10.74	938	10.74	-3236.21	10.72	956.319	46.5181	-84.95		10.7101	2254.99	10.7301	2252	10.7301	-3543.82
10.72	1018.68	10.74	1072	10.74	-3364.42	10.72	1016.06	46.5822	-89.95		10.72	999.064	10.74	991	10.74	-3365.38	10.72	997.1	46.5836	-87.6		10.72	958.137	10.74	932	10.74	-3261.91	10.72	956.664	46.5905	-84.35		10.73	957.546	10.75	1001	10.75	-3171.8	10.73	954.934	46.7102	-84.95		10.7201	2252.35	10.7401	2219	10.7401	-3573.99
10.73	1017.16	10.75	992	10.75	-3442.94	10.73	1014.39	46.6964	-89.95		10.73	997.546	10.75	1022	10.75	-3332.89	10.73	995.471	46.658	-87.6		10.73	956.662	10.75	935	10.75	-3257.45	10.73	955.109	46.6668	-84.35		10.74	956.134	10.76	998	10.76	-3173.4	10.74	953.549	46.7289	-84.95		10.7301	2249.63	10.7501	2318	10.7501	-3472.09
10.74	1015.66	10.76	998	10.76	-3435.48	10.74	1012.71	46.7117	-89.95		10.74	996.042	10.76	1048	10.76	-3305.43	10.74	993.842	46.6922	-87.6		10.74	955.195	10.76	947	10.76	-3244.01	10.74	953.555	46.6991	-84.35		10.75	954.729	10.77	1012	10.77	-3158.01	10.75	952.163	46.7907	-84.95		10.7401	2246.8	10.7601	2304	10.7601	-3483.16
10.75	1014.18	10.77	1020	10.77	-3412.06	10.75	1011.04	46.7638	-89.95		10.75	994.554	10.77	980	10.77	-3371.98	10.75	992.213	46.7289	-87.6		10.75	953.739	10.77	945	10.77	-3244.58	10.75	952.001	46.7389	-84.35		10.76	953.331	10.78	946	10.78	-3222.63	10.76	950.779	46.8041	-84.95		10.7501	2243.9	10.7701	2226	10.7701	-3558.18
10.76	1012.72	10.78	1025	10.78	-3405.67	10.76	1009.37	46.8201	-89.95		10.76	993.085	10.78	1005	10.78	-3345.56	10.76	990.585	46.7816	-87.6		10.76	952.296	10.78	986	10.78	-3202.17	10.76	950.447	46.7904	-84.35		10.77	951.942	10.79	974	10.79	-3193.26	10.77	949.394	46.8058	-84.95		10.7601	2240.96	10.7801	2231	10.7801	-3550.18
10.77	1011.3	10.79	1009	10.79	-3420.34	10.77	1007.69	46.8355	-89.95		10.77	991.64	10.79	1012	10.79	-3337.18	10.77	988.957	46.8159	-87.6		10.77	950.868	10.79	939	10.79	-3247.78	10.77	948.893	46.8228	-84.35		10.78	950.562	10.8	947	10.8	-3218.91	10.78	948.01	46.8337	-84.95		10.7701	2237.99	10.7901	2210	10.7901	-3568.17
10.78	1009.91	10.8	1012	10.8	-3416.05	10.78	1006.02	46.8736	-89.95		10.78	990.223	10.8	973	10.8	-3374.83	10.78	987.33	46.8527	-87.6		10.78	949.458	10.8	964	10.8	-3221.42	10.78	947.34	46.8627	-84.35		10.79	949.193	10.81	927	10.81	-3237.57	10.79	946.626	46.851	-84.95		10.7801	2234.98	10.8001	2284	10.8001	-3491.17
10.79	1008.58	10.81	957	10.81	-3469.84	10.79	1004.35	46.8877	-89.95		10.79	988.839	10.81	1039	10.81	-3307.54	10.79	985.703	46.8768	-87.6		10.79	948.071	10.81	963	10.81	-3221.09	10.79	945.787	46.8902	-84.35		10.8	947.837	10.82	970	10.82	-3193.24	10.8	945.242	46.8524	-84.95		10.7901	2231.98	10.8101	2242	10.8101	-3530.17
10.8	1007.29	10.82	1007	10.82	-3418.69	10.8	1002.68	46.8956	-89.95		10.8	987.494	10.82	1078	10.82	-3267.29	10.8	984.077	46.8839	-87.6		10.8	946.711	10.82	977	10.82	-3205.8	10.8	944.235	46.8933	-84.35		10.81	946.495	10.83	980	10.83	-3181.93	10.81	943.859	46.9145	-84.95		10.8001	2228.98	10.8201	2177	10.8201	-3592.16
10.81	1006.08	10.83	1023	10.83	-3401.63	10.81	1001.01	46.9046	-89.95		10.81	986.196	10.83	1006	10.83	-3338.11	10.81	982.451	46.9012	-87.6		10.81	945.382	10.83	943	10.83	-3238.55	10.81	942.683	46.9147	-84.35		10.82	945.169	10.84	974	10.84	-3186.65	10.82	942.476	46.9279	-84.95		10.8101	2225.97	10.8301	2223	10.8301	-3543.16
10.82	1004.93	10.84	991	10.84	-3432.66	10.82	999.34	46.92	-89.95		10.82	984.951	10.84	998	10.84	-3344.99	10.82	980.826	46.9106	-87.6		10.82	944.091	10.84	908	10.84	-3272.36	10.82	941.131	46.9214	-84.35		10.83	943.862	10.85	944	10.85	-3215.39	10.83	941.093	46.9296	-84.95		10.8201	2222.97	10.8401	2234	10.8401	-3529.15
10.83	1003.87	10.85	1038	10.85	-3384.8	10.83	997.672	46.9507	-89.95		10.83	983.766	10.85	996	10.85	-3345.95	10.83	979.202	46.9191	-87.6		10.83	942.844	10.85	918	10.85	-3261.22	10.83	939.58	46.9283	-84.35		10.84	942.577	10.86	986	10.86	-3172.15	10.84	939.711	46.9388	-84.95		10.8301	2219.96	10.8501	2282	10.8501	-3478.15
10.84	1002.9	10.86	1015	10.86	-3407.05	10.84	996.004	46.9979	-89.95		10.84	982.651	10.86	975	10.86	-3366	10.84	977.578	47.001	-87.6		10.84	941.648	10.86	950	10.86	-3228.14	10.84	938.029	47.0145	-84.35		10.85	941.314	10.87	984	10.87	-3172.94	10.85	938.329	46.9575	-84.95		10.8401	2216.96	10.8601	2198	10.8601	-3559.15
10.85	1002.04	10.87	1041	10.87	-3380.43	10.85	994.337	47.02	-89.95		10.85	981.612	10.87	960	10.87	-3380.13	10.85	975.955	47.0081	-87.6		10.85	940.508	10.87	961	10.87	-3216.14	10.85	936.479	47.0176	-84.35		10.86	940.077	10.88	910	10.88	-3245.76	10.86	936.947	46.9749	-84.95		10.8501	2213.96	10.8701	2261	10.8701	-3493.14
10.86	1001.29	10.88	1004	10.88	-3416.93	10.86	992.67	47.029	-89.95		10.86	980.657	10.88	960	10.88	-3379.36	10.86	974.332	47.0255	-87.6		10.86	939.432	10.88	979	10.88	-3197.21	10.86	934.929	47.0391	-84.35		10.87	938.866	10.89	959	10.89	-3195.6	10.87	935.565	47.063	-84.95		10.8601	2210.95	10.8801	2154	10.8801	-3597.14
10.87	1000.67	10.89	924	10.89	-3496.56	10.87	991.005	47.0444	-89.95		10.87	979.79	10.89	1003	10.89	-3335.68	10.87	972.71	47.035	-87.6		10.87	938.426	10.89	991	10.89	-3184.35	10.87	933.38	47.0458	-84.35		10.88	937.684	10.9	958	10.9	-3195.48	10.88	934.184	47.0655	-84.95		10.8701	2207.95	10.8901	2179	10.8901	-3569.14
10.88	1000.17	10.9	1038	10.9	-3382.33	10.88	989.34	47.0707	-89.95		10.88	979.018	10.9	974	10.9	-3364.11	10.88	971.089	47.0434	-87.6		10.88	937.496	10.9	895	10.9	-3279.58	10.88	931.831	47.0527	-84.35		10.89	936.531	10.91	996	10.91	-3156.38	10.89	932.804	47.0817	-84.95		10.8801	2204.95	10.9001	2214	10.9001	-3531.14
10.89	999.801	10.91	1015	10.91	-3405.24	10.89	987.676	47.0752	-89.95		10.89	978.342	10.91	951	10.91	-3386.63	10.89	969.468	47.0454	-87.6		10.89	936.644	10.91	1006	10.91	-3167.9	10.89	930.283	47.0592	-84.35		10.9	935.407	10.92	1003	10.92	-3148.32	10.9	931.423	47.1096	-84.95		10.8901	2201.95	10.9101	2246	10.9101	-3496.14
10.9	999.569	10.92	1032	10.92	-3388.29	10.9	986.013	47.1242	-89.95		10.9	977.767	10.92	951	10.92	-3386.27	10.9	967.848	47.1076	-87.6		10.9	935.874	10.92	958	10.92	-3215.3	10.9	928.735	47.1147	-84.35		10.91	934.313	10.93	965	10.93	-3185.28	10.91	930.043	47.1346	-84.95		10.9001	2198.95	10.9201	2264	10.9201	-3475.14
10.91	999.476	10.93	1056	10.93	-3364.49	10.91	984.351	47.166	-89.95		10.91	977.294	10.93	958	10.93	-3379.01	10.91	966.229	47.1512	-87.6		10.91	935.189	10.93	903	10.93	-3269.79	10.91	927.188	47.161	-84.35		10.92	933.248	10.94	929	10.94	-3220.28	10.92	928.664	47.1386	-84.95		10.9101	2195.95	10.9301	2261	10.9301	-3475.15
10.92	999.527	10.94	992	10.94	-3428.86	10.92	982.689	47.1956	-89.95		10.92	976.927	10.94	987	10.94	-3349.87	10.92	964.61	47.1701	-87.6		10.92	934.588	10.94	954	10.94	-3218.36	10.92	925.642	47.184	-84.35		10.93	932.212	10.95	973	10.95	-3175.3	10.93	927.284	47.1477	-84.95		10.9201	2192.95	10.9401	2228	10.9401	-3505.15
10.93	999.73	10.95	978	10.95	-3443.39	10.93	981.029	47.2043	-89.95		10.93	976.672	10.95	986	10.95	-3350.86	10.93	962.993	47.1978	-87.6		10.93	934.076	10.95	945	10.95	-3227.04	10.93	924.096	47.2039	-84.35		10.94	931.205	10.96	966	10.96	-3181.35	10.94	925.905	47.1597	-84.95		10.9301	2189.95	10.9501	2206	10.9501	-3524.16
10.94	1000.09	10.96	1002	10.96	-3420.1	10.94	979.369	47.2066	-89.95		10.94	976.535	10.96	981	10.96	-3355.98	10.94	961.376	47.2008	-87.6		10.94	933.654	10.96	974	10.96	-3197.81	10.94	922.551	47.2125	-84.35		10.95	930.228	10.97	980	10.97	-3166.43	10.95	924.527	47.1901	-84.95		10.9401	2186.96	10.9601	2133	10.9601	-3594.17
10.95	1000.63	10.97	974	10.97	-3448.97	10.95	977.711	47.2131	-89.95		10.95	976.523	10.97	950	10.97	-3387.22	10.95	959.759	47.206	-87.6		10.95	933.326	10.97	966	10.97	-3205.68	10.95	921.006	47.2172	-84.35		10.96	929.28	10.98	989	10.98	-3156.53	10.96	923.149	47.1973	-84.95		10.9501	2183.96	10.9701	2173	10.9701	-3551.18
10.96	1001.34	10.98	996	10.98	-3428	10.96	976.053	47.2334	-89.95		10.96	976.64	10.98	981	10.98	-3356.58	10.96	958.144	47.2325	-87.6		10.96	933.097	10.98	925	10.98	-3246.64	10.96	919.462	47.2397	-84.35		10.97	928.358	10.99	998	10.99	-3146.65	10.97	921.771	47.2343	-84.95		10.9601	2180.97	10.9801	2123	10.9801	-3598.19
10.97	1002.21	10.99	1051	10.99	-3374.14	10.97	974.396	47.2492	-89.95		10.97	976.884	10.99	977	10.99	-3361.03	10.97	956.529	47.2429	-87.6		10.97	932.967	10.99	923	10.99	-3248.69	10.97	917.919	47.2528	-84.35		10.98	927.457	11	970	11	-3173.79	10.98	920.394	47.2594	-84.95		10.9701	2177.98	10.9901	2166	10.9901	-3552.21
10.98	1003.24	11	983	11	-3443.38	10.98	972.741	47.2912	-89.95		10.98	977.241	11	993	11	-3345.55	10.98	954.916	47.2763	-87.6		10.98	932.933	11	927	11	-3244.81	10.98	916.376	47.2861	-84.35		10.99	926.576	11.01	961	11.01	-3181.96	10.99	919.017	47.2634	-84.95		10.9801	2175	11.0001	2160	11.0001	-3555.23
10.99	1004.38	11.01	1000	11.01	-3427.74	10.99	971.086	47.3295	-89.95		10.99	977.689	11.01	958	11.01	-3381.14	10.99	953.303	47.323	-87.6		10.99	932.983	11.01	939	11.01	-3232.99	10.99	914.834	47.3291	-84.35		11	925.716	11.02	933	11.02	-3209.21	11	917.641	47.2725	-84.95		10.9901	2172.01	11.0101	2181	11.0101	-3531.25
11	1005.62	11.02	976	11.02	-3453.33	11	969.432	47.3318	-89.95		11	978.207	11.02	986	11.02	-3353.85	11	951.691	47.326	-87.6		11	933.103	11.02	921	11.02	-3251.25	11	913.293	47.3377	-84.35		11.01	924.892	11.03	981	11.03	-3160.61	11.01	916.265	47.2845	-84.95		11.0001	2169.03	11.0201	2236	11.0201	-3473.27
11.01	1006.98	11.03	998	11.03	-3433.38	11.01	967.78	47.3384	-89.95		11.01	978.796	11.03	968	11.03	-3372.84	11.01	950.08	47.3313	-87.6		11.01	933.284	11.03	904	11.03	-3268.66	11.01	911.753	47.3424	-84.35		11.02	924.142	11.04	949	11.04	-3192.23	11.02	914.889	47.3223	-84.95		11.0101	2166.05	11.0301	2240	11.0301	-3466.3
11.02	1008.57	11.04	1040	11.04	-3394.3	11.02	966.128	47.3588	-89.95		11.02	979.51	11.04	997	11.04	-3345.36	11.02	948.47	47.3682	-87.6		11.02	933.542	11.04	954	11.04	-3219.37	11.02	910.213	47.3782	-84.35		11.03	923.534	11.05	929	11.05	-3212.22	11.03	913.514	47.3794	-84.95		11.0201	2163.08	11.0401	2278	11.0401	-3425.34
11.03	1010.62	11.05	1030	11.05	-3408.61	11.03	964.477	47.4345	-89.95		11.03	980.496	11.05	971	11.05	-3373.81	11.03	946.86	47.4195	-87.6		11.03	933.949	11.05	945	11.05	-3229.64	11.03	908.674	47.4259	-84.35		11.04	923.162	11.06	949	11.06	-3192.66	11.04	912.14	47.4197	-84.95		11.0301	2160.11	11.0501	2196	11.0501	-3504.37
11.04	1013.54	11.06	990	11.06	-3454.91	11.04	962.828	47.4532	-89.95		11.04	982.021	11.06	958	11.06	-3390.64	11.04	945.252	47.4574	-87.6		11.04	934.659	11.06	900	11.06	-3276.79	11.04	907.136	47.472	-84.35		11.05	923.148	11.07	981	11.07	-3161.57	11.05	910.766	47.4323	-84.95		11.0401	2157.14	11.0601	2186	11.0601	-3511.41
11.05	1017.85	11.07	1019	11.07	-3434.6	11.05	961.18	47.4911	-89.95		11.05	984.471	11.07	952	11.07	-3402.26	11.05	943.645	47.4657	-87.6		11.05	935.925	11.07	955	11.07	-3225.19	11.05	905.599	47.4737	-84.35		11.06	923.586	11.08	940	11.08	-3203.83	11.06	909.392	47.4765	-84.95		11.0501	2154.18	11.0701	2156	11.0701	-3538.46
11.06	1024.15	11.08	1005	11.08	-3459.67	11.06	959.532	47.5024	-89.95		11.06	988.303	11.08	1005	11.08	-3356.8	11.06	942.038	47.476	-87.6		11.06	938.082	11.08	1006	11.08	-3179.06	11.06	904.062	47.4836	-84.35		11.07	924.499	11.09	1024	11.09	-3121.15	11.07	908.019	47.4992	-84.95		11.0601	2151.22	11.0801	2208	11.0801	-3483.51
11.07	1032.84	11.09	977	11.09	-3500.37	11.07	957.886	47.5067	-89.95		11.07	993.917	11.09	1031	11.09	-3339.95	11.07	940.433	47.5086	-87.6		11.07	941.479	11.09	953	11.09	-3238.32	11.07	902.526	47.5159	-84.35		11.08	925.76	11.1	950	11.1	-3196.09	11.08	906.646	47.5049	-84.95		11.0701	2148.26	11.0901	2231	11.0901	-3457.56
11.08	1043.91	11.1	1046	11.1	-3444.19	11.08	956.241	47.5457	-89.95		11.08	1001.46	11.1	994	11.1	-3386.76	11.08	938.828	47.5168	-87.6		11.08	946.346	11.1	1033	11.1	-3165.42	11.08	900.991	47.5306	-84.35		11.09	927.074	11.11	994	11.11	-3152.27	11.09	905.274	47.5213	-84.95		11.0801	2145.31	11.1001	2126	11.1001	-3559.63
11.09	1056.61	11.11	1037	11.11	-3464.07	11.09	954.597	47.5536	-89.95		11.09	1010.61	11.11	1027	11.11	-3362.78	11.09	937.225	47.5453	-87.6		11.09	952.606	11.11	1014	11.11	-3191.35	11.09	899.457	47.5517	-84.35		11.1	928.021	11.12	1031	11.12	-3114.39	11.1	903.903	47.5454	-84.95		11.0901	2142.37	11.1101	2129	11.1101	-3553.69
11.1	1069.43	11.12	965	11.12	-3543.04	11.1	952.955	47.5605	-89.95		11.1	1020.42	11.12	1036	11.12	-3360.39	11.1	935.623	47.5588	-87.6		11.1	959.713	11.12	967	11.12	-3243.79	11.1	897.924	47.5756	-84.35		11.11	928.195	11.13	968	11.13	-3175.39	11.11	902.531	47.5489	-84.95		11.1001	2139.43	11.1201	2135	11.1201	-3544.77
11.11	1080.31	11.13	1023	11.13	-3486.71	11.11	951.313	47.5792	-89.95		11.11	1029.44	11.13	1020	11.13	-3379.3	11.11	934.021	47.5834	-87.6		11.11	966.635	11.13	903	11.13	-3310.61	11.11	896.392	47.598	-84.35		11.12	927.323	11.14	966	11.14	-3174.37	11.12	901.161	47.5579	-84.95		11.1101	2136.5	11.1301	2176	11.1301	-3500.85
11.12	1087.28	11.14	985	11.14	-3520.59	11.12	949.673	47.6172	-89.95		11.12	1036.05	11.14	1011	11.14	-3386.81	11.12	932.421	47.5917	-87.6		11.12	972.083	11.14	948	11.14	-3265.08	11.12	894.861	47.5997	-84.35		11.13	925.323	11.15	982	11.15	-3154.58	11.13	899.791	47.6023	-84.95		11.1201	2133.57	11.1401	2110	11.1401	-3563.93
11.13	1088.95	11.15	1009	11.15	-3487.07	11.13	948.034	47.6266	-89.95		11.13	1038.96	11.15	966	11.15	-3425.94	11.13	930.822	47.6002	-87.6		11.13	974.899	11.15	964	11.15	-3245.06	11.13	893.33	47.6097	-84.35		11.14	922.301	11.16	965	11.16	-3167.33	11.14	898.421	47.6189	-84.95		11.1301	2130.65	11.1501	2216	11.1501	-3455.03
11.14	1084.83	11.16	1005	11.16	-3477.29	11.14	946.396	47.6286	-89.95		11.14	1037.47	11.16	970	11.16	-3412.34	11.14	929.224	47.6021	-87.6		11.14	974.367	11.16	985	11.16	-3216.95	11.14	891.801	47.6113	-84.35		11.15	918.505	11.17	913	11.17	-3214.93	11.15	897.052	47.6222	-84.95		11.1401	2127.74	11.1601	2219	11.1601	-3449.13
11.15	1075.31	11.17	1054	11.17	-3411.76	11.15	944.76	47.6308	-89.95		11.15	1031.6	11.17	966	11.17	-3404.08	11.15	927.627	47.6045	-87.6		11.15	970.347	11.17	962	11.17	-3230.54	11.15	890.272	47.6123	-84.35		11.16	914.254	11.18	894	11.18	-3229.64	11.16	895.684	47.6251	-84.95		11.1501	2124.83	11.1701	2130	11.1701	-3535.24
11.16	1061.53	11.18	1062	11.18	-3386.05	11.16	943.124	47.6328	-89.95		11.16	1022	11.18	987	11.18	-3369.38	11.16	926.031	47.6347	-87.6		11.16	963.238	11.18	909	11.18	-3272.81	11.16	888.745	47.6421	-84.35		11.17	909.856	11.19	943	11.19	-3176.63	11.17	894.316	47.6378	-84.95		11.1601	2121.94	11.1801	2091	11.1801	-3571.36
11.17	1044.99	11.19	993	11.19	-3437.53	11.17	941.491	47.6583	-89.95		11.17	1009.74	11.19	958	11.19	-3384.38	11.17	924.436	47.6369	-87.6		11.17	953.832	11.19	912	11.19	-3258.69	11.17	887.218	47.6442	-84.35		11.18	905.566	11.2	912	11.2	-3204.01	11.18	892.949	47.6473	-84.95		11.1701	2119.05	11.1901	2168	11.1901	-3491.49
11.18	1027.29	11.2	987	11.2	-3427.23	11.18	939.858	47.6719	-89.95		11.18	996.041	11.2	1017	11.2	-3311.98	11.18	922.843	47.643	-87.6		11.18	943.098	11.2	910	11.2	-3249.94	11.18	885.692	47.6568	-84.35		11.19	901.561	11.21	903	11.21	-3209.8	11.19	891.582	47.6749	-84.95		11.1801	2116.17	11.2001	2072	11.2001	-3584.63
11.19	1009.77	11.21	1007	11.21	-3392.76	11.19	938.227	47.6799	-89.95		11.19	982.038	11.21	996	11.21	-3320.81	11.19	921.251	47.6851	-87.6		11.19	931.975	11.21	852	11.21	-3298.1	11.19	884.168	47.702	-84.35		11.2	897.936	11.22	891	11.22	-3218.98	11.2	890.216	47.7222	-84.95		11.1901	2113.3	11.2101	2073	11.2101	-3580.78
11.2	993.469	11.22	967	11.22	-3420.42	11.2	936.597	47.7531	-89.95		11.2	968.643	11.22	940	11.22	-3366.21	11.2	919.66	47.7266	-87.6		11.2	921.23	11.22	886	11.22	-3255.46	11.2	882.644	47.7378	-84.35		11.21	894.725	11.23	919	11.23	-3188.52	11.21	888.85	47.7247	-84.95		11.2001	2110.44	11.2201	2150	11.2201	-3500.94
11.21	979.004	11.23	989	11.23	-3388.21	11.21	934.968	47.7573	-89.95		11.21	956.474	11.23	924	11.23	-3373.26	11.21	918.07	47.731	-87.6		11.21	911.391	11.23	890	11.23	-3244.12	11.21	881.122	47.7387	-84.35		11.22	891.911	11.24	930	11.24	-3175.35	11.22	887.485	47.7451	-84.95		11.2101	2107.59	11.2301	2178	11.2301	-3470.11
11.22	966.663	11.24	924	11.24	-3444.96	11.22	933.341	47.7678	-89.95		11.22	945.868	11.24	934	11.24	-3355.89	11.22	916.481	47.7585	-87.6		11.22	902.753	11.24	878	11.24	-3250.03	11.22	879.6	47.7707	-84.35		11.23	889.449	11.25	898	11.25	-3205.42	11.23	886.121	47.7484	-84.95		11.2201	2104.75	11.2401	2081	11.2401	-3564.3
11.23	956.453	11.25	994	11.25	-3368.39	11.23	931.715	47.7849	-89.95		11.23	936.919	11.25	941	11.25	-3342.92	11.23	914.894	47.7634	-87.6		11.23	895.412	11.25	912	11.25	-3211.04	11.23	878.08	47.7743	-84.35		11.24	887.281	11.26	885	11.26	-3216.67	11.24	884.757	47.764	-84.95		11.2301	2101.92	11.2501	2109	11.2501	-3533.5
11.24	948.2	11.26	966	11.26	-3391.19	11.24	930.091	47.792	-89.95		11.24	929.549	11.26	933	11.26	-3346.18	11.24	913.307	47.7922	-87.6		11.24	889.317	11.26	884	11.26	-3234.98	11.24	876.561	47.8048	-84.35		11.25	885.348	11.27	899	11.27	-3201.05	11.25	883.394	47.8263	-84.95		11.2401	2099.1	11.2601	2180	11.2601	-3459.71
11.25	941.627	11.27	974	11.27	-3379.14	11.25	928.468	47.8547	-89.95		11.25	923.581	11.27	942	11.27	-3333.43	11.25	911.723	47.8372	-87.6		11.25	884.33	11.27	932	11.27	-3183.66	11.25	875.042	47.8441	-84.35		11.26	883.594	11.28	912	11.28	-3186.52	11.26	882.032	47.8487	-84.95		11.2501	2096.3	11.2701	2169	11.2701	-3467.93
11.26	936.431	11.28	940	11.28	-3409.96	11.26	926.846	47.8947	-89.95		11.26	918.839	11.28	872	11.28	-3400.45	11.26	910.139	47.8854	-87.6		11.26	880.268	11.28	869	11.28	-3243.9	11.26	873.525	47.8957	-84.35		11.27	881.975	11.29	922	11.29	-3175.07	11.27	880.67	47.8513	-84.95		11.2601	2093.51	11.2801	2083	11.2801	-3551.18
11.27	932.375	11.29	947	11.29	-3400.45	11.27	925.226	47.8981	-89.95		11.27	915.089	11.29	887	11.29	-3383.07	11.27	908.557	47.8878	-87.6		11.27	876.945	11.29	878	11.29	-3232.57	11.27	872.009	47.8997	-84.35		11.28	880.453	11.3	925	11.3	-3170.66	11.28	879.309	47.8519	-84.95		11.2701	2090.74	11.2901	2125	11.2901	-3506.43
11.28	929.203	11.3	941	11.3	-3404.44	11.28	923.607	47.9034	-89.95		11.28	912.107	11.3	853	11.3	-3415.14	11.28	906.976	47.8907	-87.6		11.28	874.192	11.3	919	11.3	-3189.58	11.28	870.495	47.9013	-84.35		11.29	879	11.31	929	11.31	-3165.29	11.29	877.948	47.8678	-84.95		11.2801	2087.98	11.3001	2119	11.3001	-3509.71
11.29	926.689	11.31	960	11.31	-3383.81	11.29	921.99	47.919	-89.95		11.29	909.726	11.31	909	11.31	-3357.54	11.29	905.396	47.9192	-87.6		11.29	871.863	11.31	929	11.31	-3177.87	11.29	868.981	47.9318	-84.35		11.3	877.593	11.32	858	11.32	-3234.93	11.3	876.588	47.9531	-84.95		11.2901	2085.24	11.3101	2098	11.3101	-3528
11.3	924.681	11.32	928	11.32	-3414.43	11.3	920.375	47.9819	-89.95		11.3	907.799	11.32	925	11.32	-3340.16	11.3	903.818	47.9643	-87.6		11.3	869.865	11.32	845	11.32	-3260.39	11.3	867.468	47.9712	-84.35		11.31	876.216	11.33	887	11.33	-3204.58	11.31	875.229	47.9586	-84.95		11.3001	2082.51	11.3201	2093	11.3201	-3530.45
11.31	923.045	11.33	984	11.33	-3357.21	11.31	918.76	48.0209	-89.95		11.31	906.196	11.33	958	11.33	-3305.91	11.31	902.241	48.015	-87.6		11.31	868.162	11.33	885	11.33	-3219.06	11.31	865.957	48.023	-84.35		11.32	874.857	11.34	860	11.34	-3230.29	11.32	873.87	47.9788	-84.95		11.3101	2079.81	11.3301	2064	11.3301	-3557.15
11.32	921.665	11.34	976	11.34	-3364.09	11.32	917.148	48.0255	-89.95		11.32	904.815	11.34	951	11.34	-3311.75	11.32	900.665	48.018	-87.6		11.32	866.676	11.34	834	11.34	-3268.87	11.32	864.447	48.027	-84.35		11.33	873.506	11.35	933	11.35	-3156.08	11.33	872.512	47.9944	-84.95		11.3201	2077.26	11.3401	2070	11.3401	-3549.05
11.33	920.45	11.35	966	11.35	-3372.99	11.33	915.537	48.0308	-89.95		11.33	903.575	11.35	918	11.35	-3343.61	11.33	899.091	48.022	-87.6		11.33	865.348	11.35	820	11.35	-3281.77	11.33	862.938	48.0385	-84.35		11.34	872.215	11.36	922	11.36	-3165.95	11.34	871.155	47.9948	-84.95		11.3301	2074.95	11.3501	2073	11.3501	-3544.17
11.34	919.326	11.36	932	11.36	-3405.89	11.34	913.927	48.0605	-89.95		11.34	902.411	11.36	875	11.36	-3385.45	11.34	897.518	48.0301	-87.6		11.34	864.156	11.36	852	11.36	-3248.73	11.34	861.43	48.0389	-84.35		11.35	871.011	11.37	854	11.37	-3232.88	11.35	869.799	48.0652	-84.95		11.3401	2072.85	11.3601	2141	11.3601	-3474.55
11.35	918.235	11.37	976	11.37	-3360.74	11.35	912.319	48.0683	-89.95		11.35	901.27	11.37	937	11.37	-3322.24	11.35	895.947	48.0712	-87.6		11.35	863.059	11.37	821	11.37	-3278.71	11.35	859.924	48.0893	-84.35		11.36	869.876	11.38	879	11.38	-3206.9	11.36	868.443	48.0859	-84.95		11.3501	2070.98	11.3701	2059	11.3701	-3555.13
11.36	917.131	11.38	952	11.38	-3383.5	11.36	910.713	48.1236	-89.95		11.36	900.111	11.38	911	11.38	-3346.95	11.36	894.377	48.1085	-87.6		11.36	862.016	11.38	899	11.38	-3199.68	11.36	858.419	48.1169	-84.35		11.37	868.81	11.39	894	11.39	-3190.97	11.37	867.088	48.0877	-84.95		11.3601	2069.35	11.3801	2061	11.3801	-3551.87
11.37	915.977	11.39	962	11.39	-3372.17	11.37	909.108	48.1404	-89.95		11.37	898.9	11.39	914	11.39	-3342.57	11.37	892.808	48.1378	-87.6		11.37	860.997	11.39	903	11.39	-3194.63	11.37	856.915	48.148	-84.35		11.38	867.826	11.4	909	11.4	-3175.08	11.38	865.733	48.0936	-84.95		11.3701	2067.94	11.3901	2177	11.3901	-3434.72
11.38	914.743	11.4	967	11.4	-3365.73	11.38	907.505	48.1486	-89.95		11.38	897.608	11.4	954	11.4	-3301.15	11.38	891.241	48.1497	-87.6		11.38	859.971	11.4	948	11.4	-3148.52	11.38	855.412	48.1662	-84.35		11.39	866.901	11.41	887	11.41	-3196.21	11.39	864.38	48.1217	-84.95		11.3801	2066.68	11.4001	2174	11.4001	-3436.62
11.39	913.406	11.41	954	11.41	-3377.25	11.39	905.903	48.1883	-89.95		11.39	896.231	11.41	926	11.41	-3327.68	11.39	889.676	48.1578	-87.6		11.39	858.917	11.41	882	11.41	-3213.35	11.39	853.911	48.1667	-84.35		11.4	866.012	11.42	854	11.42	-3228.32	11.4	863.027	48.1927	-84.95		11.3901	2065.52	11.4101	2132	11.4101	-3477.52
11.4	911.973	11.42	941	11.42	-3388.71	11.4	904.304	48.1961	-89.95		11.4	894.81	11.42	955	11.42	-3297.17	11.4	888.112	48.1991	-87.6		11.4	857.812	11.42	886	11.42	-3208.09	11.4	852.411	48.2172	-84.35		11.41	865.137	11.43	882	11.43	-3199.41	11.41	861.675	48.1996	-84.95		11.4001	2064.42	11.4201	2070	11.4201	-3538.38
11.41	910.488	11.43	959	11.43	-3369.12	11.41	902.705	48.2418	-89.95		11.41	893.341	11.43	886	11.43	-3364.63	11.41	886.549	48.2346	-87.6		11.41	856.639	11.43	852	11.43	-3240.73	11.41	850.912	48.2402	-84.35		11.42	864.252	11.44	928	11.44	-3152.44	11.42	860.323	48.2153	-84.95		11.4101	2063.33	11.4301	2092	11.4301	-3515.14
11.42	908.95	11.44	954	11.44	-3372.52	11.42	901.109	48.2517	-89.95		11.42	891.827	11.44	894	11.44	-3355.09	11.42	884.988	48.2364	-87.6		11.42	855.378	11.44	846	11.44	-3245.33	11.42	849.415	48.2449	-84.35		11.43	863.335	11.45	881	11.45	-3198.38	11.43	858.973	48.2212	-84.95		11.4201	2062.19	11.4401	2137	11.4401	-3468.76
11.43	907.364	11.45	885	11.45	-3439.91	11.43	899.514	48.2685	-89.95		11.43	890.294	11.45	892	11.45	-3355.54	11.43	883.429	48.2483	-87.6		11.43	854.023	11.45	854	11.45	-3235.9	11.43	847.919	48.2598	-84.35		11.44	862.363	11.46	901	11.46	-3177.24	11.44	857.623	48.309	-84.95		11.4301	2060.95	11.4501	2079	11.4501	-3525.18
11.44	905.762	11.46	932	11.46	-3391.3	11.44	897.921	48.2865	-89.95		11.44	888.75	11.46	918	11.46	-3327.98	11.44	881.871	48.2658	-87.6		11.44	852.623	11.46	852	11.46	-3236.43	11.44	846.424	48.2761	-84.35		11.45	861.313	11.47	889	11.47	-3188.04	11.45	856.274	48.3276	-84.95		11.4401	2059.57	11.4601	2070	11.4601	-3532.43
11.45	904.151	11.47	956	11.47	-3365.68	11.45	896.329	48.3702	-89.95		11.45	887.198	11.47	867	11.47	-3377.42	11.45	880.315	48.3629	-87.6		11.45	851.188	11.47	862	11.47	-3224.94	11.45	844.931	48.3686	-84.35		11.46	860.164	11.48	866	11.48	-3209.82	11.46	854.925	48.3817	-84.95		11.4501	2057.98	11.4701	2067	11.4701	-3533.66
11.46	902.535	11.48	896	11.48	-3424.06	11.46	894.739	48.4126	-89.95		11.46	885.642	11.48	913	11.48	-3329.87	11.46	878.76	48.3767	-87.6		11.46	849.716	11.48	811	11.48	-3274.46	11.46	843.439	48.3882	-84.35		11.47	858.97	11.49	841	11.49	-3233.56	11.47	853.578	48.4137	-84.95		11.4601	2056.24	11.4801	2110	11.4801	-3488.85
11.47	900.917	11.49	874	11.49	-3444.45	11.47	893.151	48.415	-89.95		11.47	884.084	11.49	872	11.49	-3369.31	11.47	877.207	48.3956	-87.6		11.47	848.231	11.49	818	11.49	-3265.98	11.47	841.949	48.4057	-84.35		11.48	857.749	11.5	883	11.5	-3190.29	11.48	852.231	48.4373	-84.95		11.4701	2054.47	11.4901	2107	11.4901	-3490.01
11.48	899.301	11.5	920	11.5	-3396.84	11.48	891.565	48.4302	-89.95		11.48	882.527	11.5	866	11.5	-3373.76	11.48	875.655	48.4108	-87.6		11.48	846.748	11.5	837	11.5	-3245.51	11.48	840.46	48.4196	-84.35		11.49	856.491	11.51	853	11.51	-3219.02	11.49	850.885	48.4425	-84.95		11.4801	2052.66	11.5001	2090	11.5001	-3505.22
11.49	897.688	11.51	910	11.51	-3405.24	11.49	889.981	48.4945	-89.95		11.49	880.973	11.51	890	11.51	-3348.22	11.49	874.105	48.4921	-87.6		11.49	845.269	11.51	864	11.51	-3217.04	11.49	838.972	48.4983	-84.35		11.5	855.216	11.52	829	11.52	-3241.75	11.5	849.54	48.5101	-84.95		11.4901	2050.81	11.5101	2064	11.5101	-3529.5
11.5	896.082	11.52	874	11.52	-3439.65	11.5	888.398	48.5415	-89.95		11.5	879.423	11.52	897	11.52	-3339.68	11.5	872.557	48.5244	-87.6		11.5	843.795	11.52	880	11.52	-3199.57	11.5	837.486	48.5345	-84.35		11.51	853.945	11.53	856	11.53	-3213.49	11.51	848.195	48.534	-84.95		11.5001	2049.03	11.5201	2108	11.5201	-3483.86
11.51	894.482	11.53	877	11.53	-3435.07	11.51	886.817	48.5591	-89.95		11.51	877.878	11.53	870	11.53	-3365.15	11.51	871.01	48.5397	-87.6		11.51	842.326	11.53	870	11.53	-3208.12	11.51	836.001	48.5485	-84.35		11.52	852.679	11.54	849	11.54	-3219.23	11.52	846.852	48.5423	-84.95		11.5101	2047.31	11.5301	2125	11.5301	-3465.31
11.52	892.89	11.54	918	11.54	-3392.49	11.52	885.238	48.571	-89.95		11.52	876.34	11.54	899	11.54	-3334.63	11.52	869.465	48.5632	-87.6		11.52	840.864	11.54	861	11.54	-3215.67	11.52	834.518	48.5748	-84.35		11.53	851.418	11.55	851	11.55	-3215.98	11.53	845.509	48.5712	-84.95		11.5201	2045.67	11.5401	2153	11.5401	-3435.84
11.53	891.307	11.55	891	11.55	-3417.93	11.53	883.661	48.5964	-89.95		11.53	874.81	11.55	871	11.55	-3361.11	11.53	867.921	48.5736	-87.6		11.53	839.408	11.55	875	11.55	-3200.23	11.53	833.036	48.5876	-84.35		11.54	850.161	11.56	907	11.56	-3158.73	11.54	844.167	48.5772	-84.95		11.5301	2044.11	11.5501	2119	11.5501	-3468.46
11.54	889.734	11.56	889	11.56	-3418.38	11.54	882.085	48.6237	-89.95		11.54	873.287	11.56	920	11.56	-3310.61	11.54	866.38	48.6212	-87.6		11.54	837.959	11.56	836	11.56	-3237.79	11.54	831.556	48.6274	-84.35		11.55	848.909	11.57	853	11.57	-3211.49	11.55	842.826	48.652	-84.95		11.5401	2042.64	11.5602	2053	11.5602	-3533.19
11.55	888.17	11.57	854	11.57	-3451.83	11.55	880.512	48.6728	-89.95		11.55	871.772	11.57	862	11.57	-3367.11	11.55	864.84	48.6552	-87.6		11.55	836.518	11.57	878	11.57	-3194.37	11.55	830.077	48.6703	-84.35		11.56	847.662	11.58	831	11.58	-3232.25	11.56	841.486	48.6629	-84.95		11.5501	2041.27	11.5702	2090	11.5702	-3495.04
11.56	886.615	11.58	894	11.58	-3410.3	11.56	878.94	48.7003	-89.95		11.56	870.265	11.58	848	11.58	-3379.62	11.56	863.301	48.6925	-87.6		11.56	835.083	11.58	849	11.58	-3221.95	11.56	828.6	48.7041	-84.35		11.57	846.419	11.59	887	11.59	-3175.02	11.57	840.147	48.7063	-84.95		11.5602	2040	11.5802	2109	11.5802	-3475.01
11.57	885.071	11.59	865	11.59	-3437.77	11.57	877.37	48.7258	-89.95		11.57	868.766	11.59	903	11.59	-3323.13	11.57	861.765	48.703	-87.6		11.57	833.656	11.59	811	11.59	-3258.53	11.57	827.124	48.717	-84.35		11.58	845.182	11.6	841	11.6	-3219.79	11.58	838.808	48.7813	-84.95		11.5702	2038.84	11.5902	2068	11.5902	-3515.12
11.58	883.535	11.6	854	11.6	-3447.25	11.58	875.802	48.8024	-89.95		11.58	867.276	11.6	853	11.6	-3371.66	11.58	860.23	48.7848	-87.6		11.58	832.237	11.6	858	11.6	-3210.13	11.58	825.65	48.7999	-84.35		11.59	843.949	11.61	836	11.61	-3223.57	11.59	837.471	48.9085	-84.95		11.5802	2037.81	11.6002	2085	11.6002	-3497.39
11.59	882.01	11.61	910	11.61	-3389.75	11.59	874.236	48.8843	-89.95		11.59	865.793	11.61	838	11.61	-3385.19	11.59	858.697	48.8434	-87.6		11.59	830.824	11.61	831	11.61	-3235.73	11.59	824.177	48.8534	-84.35		11.6	842.722	11.62	897	11.62	-3161.35	11.6	836.134	48.9114	-84.95		11.5902	2036.92	11.6102	2004	11.6102	-3577.83
11.6	880.493	11.62	857	11.62	-3441.25	11.6	872.671	48.9565	-89.95		11.6	864.319	11.62	843	11.62	-3378.74	11.6	857.165	48.9221	-87.6		11.6	829.419	11.62	822	11.62	-3243.34	11.6	822.706	48.9307	-84.35		11.61	841.5	11.63	905	11.63	-3152.14	11.61	834.798	48.9611	-84.95		11.6002	2036.19	11.6202	2080	11.6202	-3501.46
11.61	878.986	11.63	839	11.63	-3457.76	11.61	871.109	48.9612	-89.95		11.61	862.853	11.63	827	11.63	-3393.29	11.61	855.636	48.9456	-87.6		11.61	828.021	11.63	856	11.63	-3207.96	11.61	821.237	48.9545	-84.35		11.62	840.283	11.64	892	11.64	-3163.94	11.62	833.463	48.9628	-84.95		11.6102	2035.63	11.6302	2007	11.6302	-3574.33
11.62	877.488	11.64	942	11.64	-3353.28	11.62	869.549	48.9699	-89.95		11.62	861.395	11.64	861	11.64	-3357.84	11.62	854.108	48.9458	-87.6		11.62	826.63	11.64	868	11.64	-3194.58	11.62	819.769	48.9552	-84.35		11.63	839.071	11.65	857	11.65	-3197.74	11.63	832.129	48.9831	-84.95		11.6202	2035.27	11.6402	1956	11.6402	-3625.45
11.63	876	11.65	858	11.65	-3435.81	11.63	867.99	48.9737	-89.95		11.63	859.945	11.65	820	11.65	-3397.41	11.63	852.582	48.9458	-87.6		11.63	825.247	11.65	789	11.65	-3272.21	11.63	818.303	48.9573	-84.35		11.64	837.865	11.66	839	11.66	-3214.54	11.64	830.796	49.0218	-84.95		11.6302	2035.13	11.6502	2047	11.6502	-3534.88
11.64	874.52	11.66	831	11.66	-3461.35	11.64	866.434	48.9996	-89.95		11.64	858.503	11.66	840	11.66	-3375.98	11.64	851.057	48.9636	-87.6		11.64	823.87	11.66	786	11.66	-3273.85	11.64	816.838	48.972	-84.35		11.65	836.664	11.67	874	11.67	-3178.35	11.65	829.464	49.0386	-84.95		11.6402	2035.26	11.6602	2043	11.6602	-3539.65
11.65	873.049	11.67	885	11.67	-3405.9	11.65	864.879	49.0147	-89.95		11.65	857.069	11.67	860	11.67	-3354.57	11.65	849.535	48.9736	-87.6		11.65	822.501	11.67	831	11.67	-3227.49	11.65	815.375	48.9836	-84.35		11.66	835.47	11.68	848	11.68	-3203.17	11.66	828.132	49.0414	-84.95		11.6502	2035.68	11.6702	2079	11.6702	-3504.83
11.66	871.588	11.68	884	11.68	-3405.45	11.66	863.327	49.087	-89.95		11.66	855.644	11.68	849	11.68	-3364.16	11.66	848.014	49.0525	-87.6		11.66	821.139	11.68	796	11.68	-3261.15	11.66	813.914	49.0612	-84.35		11.67	834.281	11.69	823	11.69	-3226.99	11.67	826.802	49.0913	-84.95		11.6602	2036.45	11.6802	2061	11.6802	-3524.48
11.67	870.135	11.69	865	11.69	-3423.02	11.67	861.776	49.0918	-89.95		11.67	854.226	11.69	833	11.69	-3378.75	11.67	846.496	49.0761	-87.6		11.67	819.784	11.69	763	11.69	-3292.81	11.67	812.454	49.085	-84.35		11.68	833.098	11.7	836	11.7	-3212.82	11.68	825.473	49.0931	-84.95		11.6702	2037.63	11.6902	1967	11.6902	-3620.7
11.68	868.691	11.7	885	11.7	-3401.59	11.68	860.228	49.1004	-89.95		11.68	852.816	11.7	849	11.7	-3361.36	11.68	844.979	49.0763	-87.6		11.68	818.437	11.7	783	11.7	-3271.48	11.68	810.996	49.0857	-84.35		11.69	831.922	11.71	851	11.71	-3196.66	11.69	824.144	49.1134	-84.95		11.6802	2039.29	11.7002	2081	11.7002	-3509.56
11.69	867.257	11.71	861	11.71	-3424.18	11.69	858.681	49.1043	-89.95		11.69	851.414	11.71	873	11.71	-3335.98	11.69	843.464	49.0763	-87.6		11.69	817.097	11.71	844	11.71	-3209.15	11.69	809.539	49.0878	-84.35		11.7	830.752	11.72	854	11.72	-3192.51	11.7	822.817	49.1182	-84.95		11.6902	2041.5	11.7102	2028	11.7102	-3566.19
11.7	865.831	11.72	875	11.72	-3408.77	11.7	857.137	49.1302	-89.95		11.7	850.021	11.72	913	11.72	-3294.6	11.7	841.95	49.0941	-87.6		11.7	815.765	11.72	819	11.72	-3232.83	11.7	808.085	49.1026	-84.35		11.71	829.589	11.73	837	11.73	-3208.36	11.71	821.49	49.1186	-84.95		11.7002	2044.37	11.7202	2073	11.7202	-3525.7
11.71	864.415	11.73	811	11.73	-3471.37	11.71	855.594	49.1563	-89.95		11.71	848.636	11.73	920	11.73	-3286.23	11.71	840.439	49.1271	-87.6		11.71	814.44	11.73	767	11.73	-3283.52	11.71	806.632	49.1394	-84.35		11.72	828.433	11.74	825	11.74	-3219.21	11.72	820.164	49.1522	-84.95		11.7102	2048	11.7302	2036	11.7302	-3568.23
11.72	863.008	11.74	841	11.74	-3439.98	11.72	854.054	49.1581	-89.95		11.72	847.26	11.74	867	11.74	-3337.87	11.72	838.93	49.1452	-87.6		11.72	813.123	11.74	821	11.74	-3228.22	11.72	805.18	49.1526	-84.35		11.73	827.284	11.75	801	11.75	-3242.08	11.73	818.84	49.1621	-84.95		11.7202	2052.51	11.7402	2063	11.7402	-3547.92
11.73	861.61	11.75	872	11.75	-3407.6	11.73	852.515	49.1781	-89.95		11.73	845.892	11.75	795	11.75	-3408.52	11.73	837.422	49.1788	-87.6		11.73	811.815	11.75	767	11.75	-3280.93	11.73	803.731	49.188	-84.35		11.74	826.143	11.76	826	11.76	-3215.96	11.74	817.516	49.2489	-84.95		11.7302	2058.04	11.7502	2101	11.7502	-3517.91
11.74	860.223	11.76	820	11.76	-3458.24	11.74	850.979	49.2874	-89.95		11.74	844.533	11.76	856	11.76	-3346.18	11.74	835.917	49.2581	-87.6		11.74	810.514	11.76	837	11.76	-3209.65	11.74	802.283	49.2705	-84.35		11.75	825.009	11.77	857	11.77	-3183.84	11.75	816.194	49.2493	-84.95		11.7402	2064.72	11.7602	2061	11.7602	-3567.37
11.75	858.845	11.77	849	11.77	-3427.88	11.75	849.445	49.2892	-89.95		11.75	843.183	11.77	845	11.77	-3355.85	11.75	834.413	49.2762	-87.6		11.75	809.222	11.77	820	11.77	-3225.37	11.75	800.837	49.2837	-84.35		11.76	823.884	11.78	807	11.78	-3232.73	11.76	814.872	49.2513	-84.95		11.7502	2072.72	11.7702	2094	11.7702	-3545.44
11.76	857.477	11.78	828	11.78	-3447.53	11.76	847.913	49.2918	-89.95		11.76	841.842	11.78	857	11.78	-3342.53	11.76	832.911	49.2774	-87.6		11.76	807.938	11.78	810	11.78	-3234.11	11.76	799.393	49.2902	-84.35		11.77	822.766	11.79	844	11.79	-3194.63	11.77	813.551	49.2929	-84.95		11.7602	2082.18	11.7802	2045	11.7802	-3607.26
11.77	856.119	11.79	834	11.79	-3440.2	11.77	846.383	49.3093	-89.95		11.77	840.511	11.79	808	11.79	-3390.22	11.77	831.412	49.31	-87.6		11.77	806.663	11.79	786	11.79	-3256.85	11.77	797.95	49.3192	-84.35		11.78	821.658	11.8	820	11.8	-3217.54	11.78	812.232	49.3253	-84.95		11.7702	2093.25	11.7902	2212	11.7902	-3454.96
11.78	854.771	11.8	811	11.8	-3461.87	11.78	844.855	49.3532	-89.95		11.78	839.189	11.8	867	11.8	-3329.92	11.78	829.914	49.3371	-87.6		11.78	805.398	11.8	809	11.8	-3232.6	11.78	796.509	49.3463	-84.35		11.79	820.558	11.81	826	11.81	-3210.46	11.79	810.913	49.3772	-84.95		11.7802	2106.07	11.8002	2111	11.8002	-3572.63
11.79	853.435	11.81	832	11.81	-3439.56	11.79	843.329	49.4234	-89.95		11.79	837.877	11.81	809	11.81	-3386.63	11.79	828.418	49.4089	-87.6		11.79	804.141	11.81	769	11.81	-3271.37	11.79	795.07	49.4218	-84.35		11.8	819.468	11.82	823	11.82	-3212.39	11.8	809.595	49.3824	-84.95		11.7902	2120.77	11.8102	2120	11.8102	-3582.34
11.8	852.11	11.82	812	11.82	-3458.25	11.8	841.805	49.458	-89.95		11.8	836.576	11.82	796	11.82	-3398.35	11.8	826.924	49.4663	-87.6		11.8	802.894	11.82	858	11.82	-3181.14	11.8	793.633	49.478	-84.35		11.81	818.387	11.83	789	11.83	-3245.33	11.81	808.279	49.4113	-84.95		11.8002	2137.43	11.8202	2160	11.8202	-3563.15
11.81	850.796	11.83	888	11.83	-3380.96	11.81	840.284	49.485	-89.95		11.81	835.285	11.83	839	11.83	-3354.08	11.81	825.433	49.4688	-87.6		11.81	801.658	11.83	767	11.83	-3270.93	11.81	792.197	49.4796	-84.35		11.82	817.317	11.84	744	11.84	-3289.28	11.82	806.963	49.4567	-84.95		11.8102	2156.15	11.8302	2154	11.8302	-3592.08
11.82	849.493	11.84	860	11.84	-3407.69	11.82	838.765	49.4917	-89.95		11.82	834.005	11.84	827	11.84	-3364.82	11.82	823.943	49.4949	-87.6		11.82	800.431	11.84	803	11.84	-3233.72	11.82	790.764	49.5109	-84.35		11.83	816.257	11.85	803	11.85	-3229.24	11.83	805.649	49.5087	-84.95		11.8202	2176.96	11.8402	2212	11.8402	-3559.15
11.83	848.203	11.85	800	11.85	-3466.42	11.83	837.247	49.5771	-89.95		11.83	832.737	11.85	802	11.85	-3388.58	11.83	822.455	49.5453	-87.6		11.83	799.215	11.85	776	11.85	-3259.53	11.83	789.332	49.5539	-84.35		11.84	815.209	11.86	806	11.86	-3225.22	11.84	804.335	49.5429	-84.95		11.8302	2199.89	11.8502	2218	11.8502	-3580.37
11.84	846.926	11.86	817	11.86	-3448.17	11.84	835.733	49.59	-89.95		11.84	831.48	11.86	793	11.86	-3396.34	11.84	820.969	49.5983	-87.6		11.84	798.01	11.86	779	11.86	-3255.35	11.84	787.902	49.6047	-84.35		11.85	814.172	11.87	804	11.87	-3226.21	11.85	803.023	49.5744	-84.95		11.8402	2224.95	11.8602	2153	11.8602	-3674.78
11.85	845.661	11.87	848	11.87	-3415.93	11.85	834.22	49.6107	-89.95		11.85	830.235	11.87	798	11.87	-3390.12	11.85	819.486	49.5983	-87.6		11.85	796.817	11.87	820	11.87	-3213.18	11.85	786.474	49.6117	-84.35		11.86	813.147	11.88	780	11.88	-3249.21	11.86	801.712	49.5794	-84.95		11.8502	2252.18	11.8702	2205	11.8702	-3654.46
11.86	844.41	11.88	837	11.88	-3425.71	11.86	832.709	49.6238	-89.95		11.86	829.003	11.88	836	11.88	-3350.92	11.86	818.004	49.627	-87.6		11.86	795.636	11.88	792	11.88	-3240.02	11.86	785.048	49.6431	-84.35		11.87	812.135	11.89	792	11.89	-3236.22	11.87	800.401	49.5827	-84.95		11.8602	2281.59	11.8802	2286	11.8802	-3607.54
11.87	843.173	11.89	811	11.89	-3450.5	11.87	831.201	49.6436	-89.95		11.87	827.784	11.89	821	11.89	-3364.73	11.87	816.524	49.6367	-87.6		11.87	794.467	11.89	809	11.89	-3221.88	11.87	783.624	49.6445	-84.35		11.88	811.137	11.9	829	11.9	-3198.25	11.88	799.092	49.6197	-84.95		11.8702	2313.27	11.8902	2233	11.8902	-3697.22
11.88	841.951	11.9	881	11.9	-3379.31	11.88	829.695	49.6571	-89.95		11.88	826.578	11.9	791	11.9	-3393.55	11.88	815.047	49.6395	-87.6		11.88	793.311	11.9	791	11.9	-3238.75	11.88	782.201	49.6468	-84.35		11.89	810.153	11.91	811	11.91	-3215.3	11.89	797.784	49.7065	-84.95		11.8802	2347.34	11.9002	2359	11.9002	-3610.85
11.89	840.743	11.91	796	11.91	-3463.14	11.89	828.191	49.7095	-89.95		11.89	825.387	11.91	828	11.91	-3355.39	11.89	813.571	49.6776	-87.6		11.89	792.168	11.91	741	11.91	-3287.64	11.89	780.78	49.6862	-84.35		11.9	809.183	11.92	807	11.92	-3218.36	11.9	796.477	49.7115	-84.95		11.8902	2384.03	11.9102	2325	11.9102	-3687.95
11.9	839.552	11.92	835	11.92	-3422.98	11.9	826.689	49.7201	-89.95		11.9	824.211	11.92	823	11.92	-3359.25	11.9	812.098	49.6879	-87.6		11.9	791.04	11.92	800	11.92	-3227.54	11.9	779.362	49.6972	-84.35		11.91	808.229	11.93	775	11.93	-3249.44	11.91	795.171	49.7148	-84.95		11.9002	2423.66	11.9202	2323	11.9202	-3737.36
11.91	838.377	11.93	789	11.93	-3467.84	11.91	825.189	49.7432	-89.95		11.91	823.05	11.93	821	11.93	-3360.12	11.91	810.627	49.7308	-87.6		11.91	789.926	11.93	745	11.93	-3281.46	11.91	777.945	49.7372	-84.35		11.92	807.292	11.94	820	11.94	-3203.54	11.92	793.866	49.7332	-84.95		11.9102	2466.76	11.9302	2296	11.9302	-3817.38
11.92	837.22	11.94	833	11.94	-3422.72	11.92	823.692	49.7763	-89.95		11.92	821.905	11.94	842	11.94	-3338.01	11.92	809.158	49.7693	-87.6		11.92	788.828	11.94	812	11.94	-3213.39	11.92	776.53	49.7771	-84.35		11.93	806.371	11.95	835	11.95	-3187.66	11.93	792.563	49.7519	-84.95		11.9202	2514.16	11.9402	2416	11.9402	-3757.99
11.93	836.08	11.95	832	11.95	-3422.62	11.93	822.197	49.7898	-89.95		11.93	820.778	11.95	874	11.95	-3304.92	11.93	807.691	49.7721	-87.6		11.93	787.746	11.95	760	11.95	-3264.34	11.93	775.117	49.7794	-84.35		11.94	805.469	11.96	803	11.96	-3218.8	11.94	791.26	49.7873	-84.95		11.9302	2567.18	11.9502	2486	11.9502	-3759.08
11.94	834.959	11.96	778	11.96	-3475.54	11.94	820.705	49.8227	-89.95		11.94	819.668	11.96	817	11.96	-3360.84	11.94	806.226	49.8051	-87.6		11.94	786.681	11.96	814	11.96	-3209.32	11.94	773.706	49.8134	-84.35		11.95	804.586	11.97	776	11.97	-3244.95	11.95	789.959	49.7923	-84.95		11.9402	2627.8	11.9602	2535	11.9602	-3795.46
11.95	833.859	11.97	841	11.97	-3411.48	11.95	819.214	49.8342	-89.95		11.95	818.576	11.97	824	11.97	-3352.79	11.95	804.763	49.8206	-87.6		11.95	785.634	11.97	783	11.97	-3239.31	11.95	772.297	49.83	-84.35		11.96	803.723	11.98	781	11.98	-3239.14	11.96	788.658	49.8657	-84.95		11.9502	2698.89	11.9702	2606	11.9702	-3828.64
11.96	832.779	11.98	837	11.98	-3414.45	11.96	817.726	49.8529	-89.95		11.96	817.505	11.98	851	11.98	-3324.76	11.96	803.302	49.8221	-87.6		11.96	784.605	11.98	747	11.98	-3274.32	11.96	770.89	49.8307	-84.35		11.97	802.882	11.99	788	11.99	-3231.34	11.97	787.359	49.8771	-84.95		11.9602	2784.26	11.9802	2676	11.9802	-3886.07
11.97	831.721	11.99	827	11.99	-3423.44	11.97	816.24	49.9375	-89.95		11.97	816.454	11.99	778	11.99	-3396.76	11.97	801.844	49.9224	-87.6		11.97	783.596	11.99	757	11.99	-3263.35	11.97	769.485	49.9303	-84.35		11.98	802.064	12	782	12	-3236.57	11.98	786.061	49.8889	-84.95		11.9702	2888.45	11.9902	2748	11.9902	-3967.45
11.98	830.686	12	839	12	-3410.45	11.98	814.757	49.9559	-89.95		11.98	815.424	12	781	12	-3392.78	11.98	800.388	49.9382	-87.6		11.98	782.608	12	793	12	-3226.41	11.98	768.082	49.9465	-84.35		11.99	801.269	12.01	776	12.01	-3241.83	11.99	784.764	49.9063	-84.95		11.9802	3015.88	12.0002	2823	12.0002	-4070.37
11.99	829.676	12.01	818	12.01	-3430.49	11.99	813.276	49.9615	-89.95		11.99	814.418	12.01	810	12.01	-3362.82	11.99	798.933	49.946	-87.6		11.99	781.642	12.01	765	12.01	-3253.49	11.99	766.681	49.96	-84.35		12	800.501	12.02	788	12.02	-3229.12	12	783.469	49.92	-84.95		11.9902	3169.25	12.0102	2931	12.0102	-4156.23
12	828.691	12.02	808	12.02	-3439.57	12	811.797	49.9674	-89.95		12	813.436	12.02	821	12.02	-3350.89	12	797.482	49.9552	-87.6		12	780.699	12.02	775	12.02	-3242.6	12	765.282	49.9639	-84.35		12.01	799.759	12.03	783	12.03	-3233.44	12.01	782.174	49.925	-84.95		12.0002	3347.17	12.0202	3105	12.0202	-4174.83
12.01	827.734	12.03	846	12.03	-3400.67	12.01	810.32	49.9789	-89.95		12.01	812.479	12.03	859	12.03	-3311.99	12.01	796.032	49.9652	-87.6		12.01	779.781	12.03	762	12.03	-3254.73	12.01	763.885	49.9801	-84.35		12.02	799.046	12.04	773	12.04	-3242.79	12.02	780.881	49.9841	-84.95		12.0102	3541.04	12.0302	3132	12.0302	-4315.56
12.02	826.805	12.04	812	12.04	-3433.8	12.02	808.846	49.9971	-89.95		12.02	811.55	12.04	784	12.04	-3386.12	12.02	794.584	50.0172	-87.6		12.02	778.888	12.04	792	12.04	-3223.9	12.02	762.49	50.034	-84.35		12.03	798.364	12.05	766	12.05	-3249.17	12.03	779.589	50.0018	-84.95		12.0202	3733.63	12.0402	3191	12.0402	-4375.42
12.03	825.907	12.05	803	12.05	-3441.97	12.03	807.375	50.071	-89.95		12.03	810.649	12.05	846	12.05	-3323.28	12.03	793.139	50.0384	-87.6		12.03	778.023	12.05	776	12.05	-3239.09	12.03	761.096	50.0474	-84.35		12.04	797.714	12.06	770	12.06	-3244.59	12.04	778.298	50.0101	-84.95		12.0302	3901.36	12.0502	3240	12.0502	-4378.85
12.04	825.042	12.06	851	12.06	-3393.18	12.04	805.905	50.0744	-89.95		12.04	809.778	12.06	817	12.06	-3351.48	12.04	791.696	50.0559	-87.6		12.04	777.187	12.06	784	12.06	-3230.32	12.04	759.705	50.0638	-84.35		12.05	797.1	12.07	779	12.07	-3235.06	12.05	777.008	50.022	-84.95		12.0402	4020.23	12.0602	3200	12.0602	-4397.87
12.05	824.211	12.07	827	12.07	-3416.42	12.05	804.438	50.0869	-89.95		12.05	808.941	12.07	810	12.07	-3357.71	12.05	790.255	50.0663	-87.6		12.05	776.382	12.07	790	12.07	-3223.58	12.05	758.316	50.0763	-84.35		12.06	796.523	12.08	772	12.08	-3241.56	12.06	775.719	50.0394	-84.95		12.0502	4072.66	12.0702	3188	12.0702	-4319.23
12.06	823.416	12.08	855	12.08	-3387.71	12.06	802.973	50.0951	-89.95		12.06	808.137	12.08	821	12.08	-3345.98	12.06	788.816	50.0795	-87.6		12.06	775.61	12.08	803	12.08	-3209.88	12.06	756.929	50.0936	-84.35		12.07	795.986	12.09	765	12.09	-3248.11	12.07	774.432	50.0592	-84.95		12.0602	4051.67	12.0802	3265	12.0802	-4094.26
12.07	822.661	12.09	824	12.09	-3418.04	12.07	801.511	50.1125	-89.95		12.07	807.37	12.09	846	12.09	-3320.3	12.07	787.38	50.0987	-87.6		12.07	774.874	12.09	787	12.09	-3225.23	12.07	755.544	50.1137	-84.35		12.08	795.491	12.1	794	12.1	-3218.71	12.08	773.146	50.0775	-84.95		12.0702	3961.04	12.0902	3091	12.0902	-4080.42
12.08	821.947	12.1	849	12.1	-3392.42	12.08	800.051	50.1183	-89.95		12.08	806.643	12.1	840	12.1	-3325.66	12.08	785.946	50.1369	-87.6		12.08	774.174	12.1	793	12.1	-3218.61	12.08	754.162	50.1549	-84.35		12.09	795.043	12.11	834	12.11	-3178.37	12.09	771.861	50.0793	-84.95		12.0802	3813.06	12.1002	2995	12.1002	-3967.5
12.09	821.278	12.11	864	12.11	-3376.85	12.09	798.594	50.1308	-89.95		12.09	805.958	12.11	812	12.11	-3353.07	12.09	784.514	50.1428	-87.6		12.09	773.515	12.11	767	12.11	-3244.04	12.09	752.781	50.1553	-84.35		12.1	794.643	12.12	762	12.12	-3250.08	12.1	770.577	50.0927	-84.95		12.0902	3625.22	12.1102	2842	12.1102	-3907.26
12.1	820.657	12.12	836	12.12	-3404.33	12.1	797.139	50.1472	-89.95		12.1	805.317	12.12	800	12.12	-3364.53	12.1	783.084	50.1453	-87.6		12.1	772.9	12.12	772	12.12	-3238.52	12.1	751.402	50.1583	-84.35		12.11	794.297	12.13	733	12.13	-3278.85	12.11	769.295	50.1043	-84.95		12.1002	3416.3	12.1202	2683	12.1202	-3861.59
12.11	820.087	12.13	821	12.13	-3418.88	12.11	795.686	50.1516	-89.95		12.11	804.725	12.13	841	12.13	-3323.04	12.11	781.657	50.1509	-87.6		12.11	772.33	12.13	745	12.13	-3265.05	12.11	750.026	50.1677	-84.35		12.12	794.008	12.14	768	12.14	-3243.69	12.12	768.013	50.1174	-84.95		12.1102	3203.07	12.1302	2584	12.1302	-3773.03
12.12	819.573	12.14	841	12.14	-3398.49	12.12	794.236	50.2029	-89.95		12.12	804.185	12.14	838	12.14	-3325.62	12.12	780.232	50.1722	-87.6		12.12	771.809	12.14	768	12.14	-3241.64	12.12	748.651	50.1812	-84.35		12.13	793.781	12.15	793	12.15	-3218.61	12.13	766.733	50.1205	-84.95		12.1202	2998.4	12.1402	2479	12.1402	-3712.45
12.13	819.118	12.15	852	12.15	-3387.17	12.13	792.788	50.2083	-89.95		12.13	803.701	12.15	816	12.15	-3347.26	12.13	778.809	50.2002	-87.6		12.13	771.343	12.15	757	12.15	-3252.3	12.13	747.279	50.2102	-84.35		12.14	793.621	12.16	775	12.16	-3236.6	12.14	765.455	50.1351	-84.95		12.1302	2810.84	12.1502	2352	12.1502	-3697.74
12.14	818.729	12.16	835	12.16	-3403.93	12.14	791.343	50.2209	-89.95		12.14	803.278	12.16	829	12.16	-3333.98	12.14	777.389	50.2132	-87.6		12.14	770.934	12.16	801	12.16	-3208.02	12.14	745.909	50.2231	-84.35		12.15	793.534	12.17	782	12.17	-3229.68	12.15	764.177	50.1876	-84.95		12.1402	2645.26	12.1602	2225	12.1602	-3706.56
12.15	818.41	12.17	810	12.17	-3428.77	12.15	789.9	50.238	-89.95		12.15	802.922	12.17	805	12.17	-3357.78	12.15	775.971	50.2557	-87.6		12.15	770.587	12.17	797	12.17	-3211.82	12.15	744.54	50.2731	-84.35		12.16	793.526	12.18	778	12.18	-3233.85	12.16	762.901	50.1927	-84.95		12.1502	2503.55	12.1702	2172	12.1702	-3663.2
12.16	818.168	12.18	796	12.18	-3442.71	12.16	788.46	50.2524	-89.95		12.16	802.638	12.18	823	12.18	-3339.66	12.16	774.555	50.271	-87.6		12.16	770.309	12.18	781	12.18	-3227.69	12.16	743.174	50.2891	-84.35		12.17	793.605	12.19	802	12.19	-3210.13	12.17	761.626	50.2111	-84.95		12.1602	2385.37	12.1802	2120	12.1802	-3638.28
12.17	818.011	12.19	846	12.19	-3392.75	12.17	787.022	50.2813	-89.95		12.17	802.435	12.19	814	12.19	-3348.65	12.17	773.142	50.2769	-87.6		12.17	770.105	12.19	761	12.19	-3247.66	12.17	741.811	50.2892	-84.35		12.18	793.78	12.2	833	12.2	-3179.53	12.18	760.352	50.2129	-84.95		12.1702	2289.01	12.1902	2169	12.1902	-3529.04
12.18	817.949	12.2	863	12.2	-3375.91	12.18	785.586	50.2858	-89.95		12.18	802.32	12.2	792	12.2	-3370.74	12.18	771.73	50.2794	-87.6		12.18	769.983	12.2	764	12.2	-3244.73	12.18	740.449	50.2894	-84.35		12.19	794.061	12.21	832	12.21	-3181.07	12.19	759.08	50.2264	-84.95		12.1802	2212.09	12.2002	2063	12.2002	-3588.7
12.19	817.992	12.21	878	12.21	-3361.21	12.19	784.153	50.2889	-89.95		12.19	802.305	12.21	818	12.21	-3344.97	12.19	770.322	50.2798	-87.6		12.19	769.952	12.21	809	12.21	-3199.92	12.19	739.089	50.2925	-84.35		12.2	794.461	12.22	844	12.22	-3169.75	12.2	757.809	50.2379	-84.95		12.1902	2151.85	12.2102	2007	12.2102	-3609.68
12.2	818.154	12.22	849	12.22	-3390.66	12.2	782.723	50.3008	-89.95		12.2	802.402	12.22	836	12.22	-3327.34	12.2	768.915	50.3019	-87.6		12.2	770.022	12.22	780	12.22	-3229.23	12.2	737.732	50.3121	-84.35		12.21	794.994	12.23	807	12.23	-3207.61	12.21	756.539	50.2543	-84.95		12.2002	2105.51	12.2202	1907	12.2202	-3683.71
12.21	818.451	12.23	792	12.23	-3448.3	12.21	781.295	50.3372	-89.95		12.21	802.627	12.23	820	12.23	-3343.88	12.21	767.511	50.3144	-87.6		12.21	770.205	12.23	773	12.23	-3236.69	12.21	736.377	50.3231	-84.35		12.22	795.68	12.24	865	12.24	-3150.68	12.22	755.27	50.2696	-84.95		12.2102	2070.49	12.2302	2011	12.2302	-3560.82
12.22	818.904	12.24	835	12.24	-3406.15	12.22	779.869	50.3456	-89.95		12.22	802.999	12.24	845	12.24	-3319.63	12.22	766.109	50.3475	-87.6		12.22	770.518	12.24	796	12.24	-3214.32	12.22	735.024	50.3574	-84.35		12.23	796.54	12.25	819	12.25	-3197.98	12.23	754.003	50.3038	-84.95		12.2202	2044.51	12.2402	2001	12.2402	-3557.4
12.23	819.539	12.25	850	12.25	-3392.25	12.23	778.446	50.3724	-89.95		12.23	803.542	12.25	881	12.25	-3284.61	12.23	764.71	50.3902	-87.6		12.23	770.98	12.25	819	12.25	-3192.16	12.23	733.673	50.4076	-84.35		12.24	797.604	12.26	855	12.26	-3163.57	12.24	752.737	50.3215	-84.95		12.2302	2025.63	12.2502	1960	12.2502	-3589.13
12.24	820.386	12.26	866	12.26	-3377.65	12.24	777.026	50.3952	-89.95		12.24	804.287	12.26	849	12.26	-3317.88	12.24	763.313	50.4061	-87.6		12.24	771.614	12.26	830	12.26	-3182.24	12.24	732.324	50.4181	-84.35		12.25	798.907	12.27	876	12.27	-3144.5	12.25	751.473	50.3355	-84.95		12.2402	2012.21	12.2602	1951	12.2602	-3591.94
12.25	821.486	12.27	891	12.27	-3354.41	12.25	775.608	50.4234	-89.95		12.25	805.27	12.27	846	12.27	-3322.48	12.25	761.918	50.4143	-87.6		12.25	772.45	12.27	803	12.27	-3210.6	12.25	730.978	50.4212	-84.35		12.26	800.495	12.28	798	12.28	-3224.84	12.26	750.209	50.3944	-84.95		12.2502	2002.93	12.2702	1933	12.2702	-3606
12.26	822.885	12.28	892	12.28	-3355.6	12.26	774.192	50.4284	-89.95		12.26	806.536	12.28	830	12.28	-3340.51	12.26	760.526	50.4144	-87.6		12.26	773.527	12.28	784	12.28	-3231.3	12.26	729.634	50.4238	-84.35		12.27	802.424	12.29	838	12.29	-3187.68	12.27	748.947	50.4038	-84.95		12.2602	1996.74	12.2802	1943	12.2802	-3593.69
12.27	824.645	12.29	861	12.29	-3389.3	12.27	772.78	50.4354	-89.95		12.27	808.141	12.29	862	12.29	-3311.18	12.27	759.136	50.4278	-87.6		12.27	774.889	12.29	822	12.29	-3195.42	12.27	728.292	50.4411	-84.35		12.28	804.765	12.3	891	12.3	-3138.12	12.28	747.687	50.4113	-84.95		12.2702	1992.81	12.2902	1917	12.2902	-3618.54
12.28	826.836	12.3	855	12.3	-3398.72	12.28	771.369	50.4422	-89.95		12.28	810.165	12.3	857	12.3	-3319.61	12.28	757.749	50.4365	-87.6		12.28	776.594	12.3	800	12.3	-3220.04	12.28	726.952	50.4467	-84.35		12.29	807.604	12.31	851	12.31	-3182.29	12.29	746.428	50.4178	-84.95		12.2802	1990.5	12.3002	1964	12.3002	-3571.23
12.29	829.544	12.31	941	12.31	-3317.08	12.29	769.961	50.4804	-89.95		12.29	812.837	12.31	853	12.31	-3327.88	12.29	756.364	50.449	-87.6		12.29	778.713	12.31	880	12.31	-3143.26	12.29	725.614	50.4577	-84.35		12.3	811.047	12.32	869	12.32	-3169.34	12.3	745.17	50.4381	-84.95		12.2902	1989.35	12.3102	1979	12.3102	-3556.54
12.3	832.955	12.32	955	12.32	-3308.5	12.3	768.556	50.4828	-89.95		12.3	816.27	12.32	901	12.32	-3285.12	12.3	754.981	50.4786	-87.6		12.3	781.33	12.32	853	12.32	-3174.19	12.3	724.279	50.4979	-84.35		12.31	815.22	12.33	855	12.33	-3189.45	12.31	743.913	50.4699	-84.95		12.3002	1989.04	12.3202	2032	12.3202	-3504.37
12.31	837.319	12.33	923	12.33	-3347.09	12.31	767.154	50.5301	-89.95		12.31	820.541	12.33	885	12.33	-3307.5	12.31	753.601	50.5102	-87.6		12.31	784.545	12.33	845	12.33	-3186.97	12.31	722.946	50.5188	-84.35		12.32	820.272	12.34	902	12.34	-3149.79	12.32	742.658	50.5289	-84.95		12.3102	1989.35	12.3302	1953	12.3302	-3584.67
12.32	842.737	12.34	894	12.34	-3384.06	12.32	765.753	50.5475	-89.95		12.32	825.785	12.34	892	12.34	-3308.1	12.32	752.224	50.541	-87.6		12.32	788.477	12.34	887	12.34	-3150.88	12.32	721.615	50.5531	-84.35		12.33	826.376	12.35	885	12.35	-3175.59	12.33	741.404	50.5406	-84.95		12.3202	1990.17	12.3402	2029	12.3402	-3510.47
12.33	849.329	12.35	870	12.35	-3417.56	12.33	764.356	50.5634	-89.95		12.33	832.16	12.35	869	12.35	-3340.04	12.33	750.848	50.5494	-87.6		12.33	793.259	12.35	865	12.35	-3180.16	12.33	720.286	50.5561	-84.35		12.34	833.723	12.36	901	12.36	-3170.06	12.34	740.152	50.5447	-84.95		12.3302	1991.47	12.3502	1951	12.3502	-3590.85
12.34	857.304	12.36	879	12.36	-3419.68	12.34	762.961	50.5732	-89.95		12.34	839.765	12.36	886	12.36	-3333.41	12.34	749.476	50.5543	-87.6		12.34	799.165	12.36	880	12.36	-3173.96	12.34	718.96	50.5676	-84.35		12.35	842.521	12.37	882	12.37	-3201.43	12.35	738.901	50.5459	-84.95		12.3402	1993.28	12.3602	1958	12.3602	-3586.92
12.35	866.799	12.37	961	12.37	-3350.54	12.35	761.569	50.5736	-89.95		12.35	848.701	12.37	926	12.37	-3305.31	12.35	748.105	50.5589	-87.6		12.35	806.451	12.37	856	12.37	-3208.43	12.35	717.636	50.5716	-84.35		12.36	852.99	12.38	895	12.38	-3203.08	12.36	737.651	50.5525	-84.95		12.3502	1995.65	12.3702	2031	12.3702	-3517.84
12.36	877.923	12.38	987	12.38	-3339.23	12.36	760.179	50.5773	-89.95		12.36	859.072	12.38	918	12.38	-3326.82	12.36	746.737	50.5627	-87.6		12.36	815.25	12.38	899	12.38	-3177.78	12.36	716.314	50.5762	-84.35		12.37	865.354	12.39	948	12.39	-3167.26	12.37	736.403	50.5629	-84.95		12.3602	1998.72	12.3802	2028	12.3802	-3525.79
12.37	890.781	12.39	895	12.39	-3447.82	12.37	758.792	50.618	-89.95		12.37	870.972	12.39	978	12.39	-3282.02	12.37	745.372	50.6137	-87.6		12.37	825.718	12.39	939	12.39	-3152.13	12.37	714.995	50.6331	-84.35		12.38	880.008	12.4	927	12.4	-3208.07	12.38	735.156	50.6757	-84.95		12.3702	2002.64	12.3902	2026	12.3902	-3533.98
12.38	905.468	12.4	964	12.4	-3397.38	12.38	757.407	50.6829	-89.95		12.38	884.483	12.4	949	12.4	-3327.95	12.38	744.009	50.6454	-87.6		12.38	838.071	12.4	876	12.4	-3231.56	12.38	713.678	50.6541	-84.35		12.39	897.187	12.41	996	12.41	-3161.65	12.39	733.911	50.6797	-84.95		12.3802	2007.59	12.4002	2093	12.4002	-3474.67
12.39	922.058	12.41	1003	12.41	-3378.95	12.39	756.025	50.7087	-89.95		12.39	899.676	12.41	925	12.41	-3370.67	12.39	742.648	50.6896	-87.6		12.39	852.422	12.41	906	12.41	-3220.13	12.39	712.363	50.703	-84.35		12.4	917.002	12.42	990	12.42	-3193.11	12.4	732.667	50.698	-84.95		12.3902	2013.79	12.4102	2112	12.4102	-3465.13
12.4	940.615	12.42	994	12.42	-3410.62	12.4	754.646	50.7091	-89.95		12.4	916.607	12.42	948	12.42	-3368.3	12.4	741.29	50.6942	-87.6		12.4	868.852	12.42	918	12.42	-3228.89	12.4	711.05	50.7071	-84.35		12.41	939.574	12.43	994	12.43	-3217.5	12.41	731.424	50.7261	-84.95		12.4002	2021.48	12.4202	2097	12.4202	-3491.66
12.41	961.194	12.43	1073	12.43	-3356.49	12.41	753.269	50.8429	-89.95		12.41	935.33	12.43	963	12.43	-3376.1	12.41	739.935	50.8593	-87.6		12.41	887.421	12.43	944	12.43	-3225.88	12.41	709.74	50.8783	-84.35		12.42	965.041	12.44	981	12.44	-3261.85	12.42	730.183	50.8458	-84.95		12.4102	2030.93	12.4302	2119	12.4302	-3483.59
12.42	983.861	12.44	1027	12.44	-3429.89	12.42	751.895	50.8923	-89.95		12.42	955.958	12.44	988	12.44	-3376.29	12.42	738.582	50.8804	-87.6		12.42	908.177	12.44	919	12.44	-3276.19	12.42	708.432	50.8877	-84.35		12.43	993.43	12.45	1038	12.45	-3239.25	12.43	728.943	50.8617	-84.95		12.4202	2042.46	12.4402	2070	12.4402	-3549.28
12.43	1008.73	12.45	1085	12.45	-3402.15	12.43	750.524	50.9087	-89.95		12.43	978.764	12.45	1027	12.45	-3365.12	12.43	737.231	50.8889	-87.6		12.43	931.171	12.45	1029	12.45	-3193.93	12.43	707.127	50.8987	-84.35		12.44	1024.78	12.46	1077	12.46	-3237.82	12.44	727.705	50.8909	-84.95		12.4302	2056.39	12.4502	2120	12.4502	-3519.1
12.44	1036.13	12.46	1073	12.46	-3447.56	12.44	749.155	50.9384	-89.95		12.44	1003.95	12.46	1057	12.46	-3365.97	12.44	735.883	50.9084	-87.6		12.44	956.477	12.46	1055	12.46	-3198.29	12.44	705.823	50.9176	-84.35		12.45	1059.18	12.47	1143	12.47	-3212.72	12.45	726.468	50.9094	-84.95		12.4402	2073.08	12.4602	2185	12.4602	-3477.45
12.45	1066.39	12.47	1205	12.47	-3352.51	12.45	747.788	50.9792	-89.95		12.45	1031.78	12.47	1117	12.47	-3340.2	12.45	734.537	50.9779	-87.6		12.45	984.218	12.47	1076	12.47	-3210.58	12.45	704.522	50.9975	-84.35		12.46	1096.74	12.48	1137	12.48	-3263.08	12.46	725.233	50.933	-84.95		12.4502	2092.91	12.4702	2127	12.4702	-3562.7
12.46	1099.8	12.48	1184	12.48	-3414.31	12.46	746.425	50.9812	-89.95		12.46	1062.63	12.48	1129	12.48	-3366.07	12.46	733.194	50.9956	-87.6		12.46	1014.58	12.48	1118	12.48	-3205.22	12.46	703.224	51.0146	-84.35		12.47	1137.65	12.49	1135	12.49	-3312.96	12.47	723.999	50.9385	-84.95		12.4602	2116.26	12.4802	2158	12.4802	-3563.23
12.47	1136.75	12.49	1253	12.49	-3390.09	12.47	745.064	51.0203	-89.95		12.47	1096.86	12.49	1167	12.49	-3369.65	12.47	731.854	51.0093	-87.6		12.47	1047.87	12.49	1194	12.49	-3169.41	12.47	701.927	51.0205	-84.35		12.48	1182.01	12.5	1262	12.5	-3237.39	12.48	722.766	50.9508	-84.95		12.4702	2143.51	12.4902	2193	12.4902	-3564.36
12.48	1177.55	12.5	1242	12.5	-3449.82	12.48	743.706	51.0287	-89.95		12.48	1134.73	12.5	1211	12.5	-3370.9	12.48	730.516	51.0168	-87.6		12.48	1084.51	12.5	1144	12.5	-3263.22	12.48	700.633	51.0241	-84.35		12.49	1229.89	12.51	1245	12.51	-3309.75	12.49	721.535	50.9687	-84.95		12.4802	2175.03	12.5002	2321	12.5002	-3477.41
12.49	1222.33	12.51	1288	12.51	-3456.48	12.49	742.35	51.0351	-89.95		12.49	1176.31	12.51	1205	12.51	-3425.68	12.49	729.18	51.0253	-87.6		12.49	1124.7	12.51	1183	12.51	-3271.73	12.49	699.342	51.0352	-84.35		12.5	1281.32	12.52	1284	12.52	-3330.84	12.5	720.306	50.9818	-84.95		12.4902	2211.17	12.5102	2327	12.5102	-3517.61
12.5	1271.06	12.52	1388	12.52	-3413.41	12.5	740.997	51.0452	-89.95		12.5	1221.56	12.52	1319	12.52	-3364.18	12.5	727.847	51.0354	-87.6		12.5	1168.51	12.52	1259	12.52	-3247.06	12.5	698.053	51.0459	-84.35		12.51	1336.68	12.53	1377	12.53	-3304.67	12.51	719.077	51.0046	-84.95		12.5002	2252.22	12.5202	2313	12.5202	-3583.16
12.51	1323.72	12.53	1388	12.53	-3475.86	12.51	739.647	51.0585	-89.95		12.51	1270.34	12.53	1373	12.53	-3367.44	12.51	726.517	51.0449	-87.6		12.51	1216.02	12.53	1323	12.53	-3238.81	12.51	696.766	51.0541	-84.35		12.52	1396.77	12.54	1536	12.54	-3223.38	12.52	717.851	51.027	-84.95		12.5102	2298.42	12.5302	2411	12.5302	-3542.2
12.52	1380.65	12.54	1556	12.54	-3378.71	12.52	738.299	51.0706	-89.95		12.52	1322.84	12.54	1436	12.54	-3368.97	12.52	725.189	51.0664	-87.6		12.52	1267.35	12.54	1390	12.54	-3233.69	12.52	695.481	51.0728	-84.35		12.53	1463.6	12.55	1661	12.55	-3193.56	12.53	716.626	51.0456	-84.95		12.5202	2349.97	12.5402	2464	12.5402	-3551.86
12.53	1443.1	12.55	1639	12.55	-3379.83	12.53	736.954	51.0749	-89.95		12.53	1380.1	12.55	1546	12.55	-3335.27	12.53	723.864	51.0754	-87.6		12.53	1323.1	12.55	1470	12.55	-3225.19	12.53	694.199	51.0915	-84.35		12.54	1541.31	12.56	1713	12.56	-3262.75	12.54	715.402	51.0473	-84.95		12.5302	2407.01	12.5502	2470	12.5502	-3614.3
12.54	1513.95	12.56	1756	12.56	-3367.02	12.54	735.612	51.1089	-89.95		12.54	1444.63	12.56	1595	12.56	-3380.85	12.54	722.541	51.1009	-87.6		12.54	1384.98	12.56	1547	12.56	-3234.88	12.54	692.919	51.1076	-84.35		12.55	1636.48	12.57	1856	12.57	-3275.49	12.55	714.18	51.0692	-84.95		12.5402	2469.66	12.5602	2597	12.5602	-3561.76
12.55	1598.07	12.57	1942	12.57	-3312.78	12.55	734.273	51.1179	-89.95		12.55	1520.93	12.57	1809	12.57	-3287.29	12.55	721.221	51.1146	-87.6		12.55	1456.48	12.57	1719	12.57	-3171.97	12.55	691.642	51.1343	-84.35		12.56	1757.68	12.58	2185	12.58	-3141.12	12.56	712.959	51.0747	-84.95		12.5502	2538.11	12.5702	2649	12.5702	-3590.5
12.56	1702.26	12.58	2147	12.58	-3272.69	12.56	732.936	51.1571	-89.95		12.56	1615.51	12.58	1983	12.58	-3265.91	12.56	719.903	51.1461	-87.6		12.56	1543.17	12.58	1833	12.58	-3196.68	12.56	690.367	51.1574	-84.35		12.57	1913.42	12.59	2462	12.59	-3092.01	12.57	711.74	51.0871	-84.95		12.5602	2612.56	12.5802	2723	12.5802	-3603.95
12.57	1834.02	12.59	2392	12.59	-3225.39	12.57	731.602	51.1719	-89.95		12.57	1735.95	12.59	2225	12.59	-3210.22	12.57	718.588	51.1722	-87.6		12.57	1652.26	12.59	2057	12.59	-3144.85	12.57	689.095	51.1828	-84.35		12.58	2108.05	12.6	2848	12.6	-2947.04	12.58	710.522	51.1051	-84.95		12.5702	2693.3	12.5902	2751	12.5902	-3670.75
12.58	1998.93	12.6	2735	12.6	-3102.48	12.58	730.27	51.1954	-89.95		12.58	1888.57	12.6	2539	12.6	-3108.76	12.58	717.276	51.2033	-87.6		12.58	1790.97	12.6	2403	12.6	-3000.49	12.58	687.825	51.2098	-84.35		12.59	2335.94	12.61	3209	12.61	-2807.06	12.59	709.306	51.141	-84.95		12.5802	2780.75	12.6002	2887	12.6002	-3637.8
12.59	2196.63	12.61	3179	12.61	-2878.94	12.59	728.941	51.2076	-89.95		12.59	2074.88	12.61	2953	12.61	-2914.83	12.59	715.966	51.2124	-87.6		12.59	1963.14	12.61	2769	12.61	-2850.08	12.59	686.557	51.2286	-84.35		12.6	2576.96	12.62	3433	12.62	-2747.63	12.6	708.092	51.1761	-84.95		12.5902	2875.56	12.6102	2972	12.6102	-3665.35
12.6	2416.72	12.62	3572	12.62	-2676.96	12.6	727.615	51.246	-89.95		12.6	2287.42	12.62	3384	12.62	-2683.82	12.6	714.658	51.2379	-87.6		12.6	2164.77	12.62	3190	12.62	-2632.12	12.6	685.292	51.2447	-84.35		12.61	2797.99	12.63	3605	12.63	-2656.18	12.61	706.878	51.1839	-84.95		12.6002	2978.6	12.6202	3122	12.6202	-3639.31
12.61	2637.18	12.63	3758	12.63	-2623.39	12.61	726.292	51.2635	-89.95		12.61	2507.49	12.63	3495	12.63	-2723.43	12.61	713.354	51.2412	-87.6		12.61	2380.37	12.63	3441	12.63	-2540.79	12.61	684.029	51.2584	-84.35		12.62	2962.56	12.64	3539	12.64	-2706.34	12.62	705.667	51.1903	-84.95		12.6102	3091.16	12.6302	3285	12.6302	-3614.49
12.62	2828.2	12.64	3683	12.64	-2751.79	12.62	724.971	51.3013	-89.95		12.62	2707.48	12.64	3684	12.64	-2612.87	12.62	712.052	51.2843	-87.6		12.62	2583.41	12.64	3484	12.64	-2588.47	12.62	682.768	51.296	-84.35		12.63	3043.11	12.65	3384	12.65	-2751.79	12.63	704.457	51.2367	-84.95		12.6202	3215.11	12.6402	3455	12.6402	-3601.16
12.63	2960.63	12.65	3650	12.65	-2751.11	12.63	723.653	51.3087	-89.95		12.63	2858.09	12.65	3492	12.65	-2799.61	12.63	710.752	51.3208	-87.6		12.63	2743.08	12.65	3452	12.65	-2628.1	12.63	681.51	51.3363	-84.35		12.64	3027.27	12.66	3038	12.66	-2909.9	12.64	703.248	51.2795	-84.95		12.6302	3353.3	12.6502	3627	12.6502	-3610.47
12.64	3014.03	12.66	3444	12.66	-2840.63	12.64	722.338	51.3101	-89.95		12.64	2936.53	12.66	3304	12.66	-2899.24	12.64	709.455	51.3287	-87.6		12.64	2833.76	12.66	3241	12.66	-2762.41	12.64	680.254	51.3466	-84.35		12.65	2917.72	12.67	2687	12.67	-3019.15	12.65	702.041	51.3131	-84.95		12.6402	3509.97	12.6602	3836	12.6602	-3615.8
12.65	2980.35	12.67	2955	12.67	-3145.14	12.65	721.025	51.4011	-89.95		12.65	2931.27	12.67	3090	12.67	-2953.22	12.65	708.161	51.3786	-87.6		12.65	2841.39	12.67	3064	12.67	-2788.67	12.65	679.001	51.396	-84.35		12.66	2729.82	12.68	2310	12.68	-3128.45	12.66	700.836	51.3273	-84.95		12.6502	3691.27	12.6702	3987	12.6702	-3722.5
12.66	2863.87	12.68	2524	12.68	-3345.44	12.66	719.716	51.439	-89.95		12.66	2842.9	12.68	2616	12.68	-3214.98	12.66	706.869	51.4219	-87.6		12.66	2764.7	12.68	2560	12.68	-3086.97	12.66	677.75	51.4336	-84.35		12.67	2488.08	12.69	1911	12.69	-3259.23	12.67	699.632	51.3739	-84.95		12.6602	3905.61	12.6802	4317	12.6802	-3704.43
12.67	2679.38	12.69	2115	12.69	-3501.51	12.67	718.409	51.4464	-89.95		12.67	2682.88	12.69	2200	12.69	-3389.53	12.67	705.58	51.4585	-87.6		12.67	2613.96	12.69	2233	12.69	-3176.87	12.67	676.502	51.4741	-84.35		12.68	2220.38	12.7	1636	12.7	-3284.7	12.68	698.43	51.4154	-84.95		12.6702	4163.3	12.6902	4651	12.6902	-3744.71
12.68	2448.68	12.7	1907	12.7	-3456.1	12.68	717.104	51.4478	-89.95		12.68	2470.64	12.7	2000	12.7	-3340.97	12.68	704.293	51.4665	-87.6		12.68	2408.26	12.7	1840	12.7	-3324.39	12.68	675.256	51.4844	-84.35		12.69	1952.16	12.71	1441	12.71	-3260.81	12.69	697.229	51.4168	-84.95		12.6802	4475.23	12.7002	5041	12.7002	-3791.17
12.69	2195.75	12.71	1559	12.71	-3567.02	12.69	715.803	51.4914	-89.95		12.69	2229.19	12.71	1607	12.71	-3496.31	12.69	703.009	51.487	-87.6		12.69	2171.16	12.71	1593	12.71	-3336.36	12.69	674.013	51.4982	-84.35		12.7	1702.63	12.72	1224	12.72	-3294.97	12.7	696.03	51.5422	-84.95		12.6902	4849.51	12.7102	5428	12.7102	-3887.24
12.7	1942.34	12.72	1299	12.72	-3617.16	12.7	714.504	51.6195	-89.95		12.7	1980.63	12.72	1344	12.72	-3545.07	12.7	701.728	51.6215	-87.6		12.7	1925.68	12.72	1306	12.72	-3411.75	12.7	672.772	51.6302	-84.35		12.71	1483.74	12.73	1102	12.73	-3270.51	12.71	694.833	51.5426	-84.95		12.7002	5285.98	12.7202	5933	12.7202	-3875.7
12.71	1705.26	12.73	1208	12.73	-3530.9	12.71	713.208	51.6252	-89.95		12.71	1742.97	12.73	1105	12.73	-3600.23	12.71	700.449	51.6253	-87.6		12.71	1690.65	12.73	1175	12.73	-3361.66	12.71	671.533	51.6337	-84.35		12.72	1300.9	12.74	1002	12.74	-3257.48	12.72	693.637	51.5435	-84.95		12.7102	5769.04	12.7302	6502	12.7302	-3755.79
12.72	1495.4	12.74	1022	12.74	-3573.15	12.72	711.914	51.6297	-89.95		12.72	1528.73	12.74	1055	12.74	-3499.02	12.72	699.173	51.6261	-87.6		12.72	1479.03	12.74	951	12.74	-3437.32	12.72	670.297	51.6365	-84.35		12.73	1154.44	12.75	878	12.75	-3297.08	12.73	692.442	51.5445	-84.95		12.7202	6262.51	12.7402	6985	12.7402	-3616.42
12.73	1318.14	12.75	968	12.75	-3514.71	12.73	710.624	51.6549	-89.95		12.73	1344.89	12.75	1016	12.75	-3418.23	12.73	697.899	51.6444	-87.6		12.73	1297.95	12.75	946	12.75	-3325.37	12.73	669.064	51.6524	-84.35		12.74	1041.4	12.76	803	12.76	-3310.99	12.74	691.25	51.5531	-84.95		12.7302	6711.59	12.7502	7370	12.7502	-3420.06
12.74	1174.39	12.76	888	12.76	-3509.55	12.74	709.336	51.658	-89.95		12.74	1193.68	12.76	889	12.76	-3453.43	12.74	696.628	51.6675	-87.6		12.74	1149.61	12.76	882	12.76	-3300.24	12.74	667.833	51.6777	-84.35		12.75	957.011	12.77	780	12.77	-3291.05	12.75	690.058	51.6118	-84.95		12.7402	7055.23	12.7602	7662	12.7602	-3136.32
12.75	1061.95	12.77	886	12.77	-3448.9	12.75	708.051	51.6694	-89.95		12.75	1073.89	12.77	848	12.77	-3426.15	12.75	695.36	51.6729	-87.6		12.75	1032.66	12.77	811	12.77	-3305.4	12.75	666.604	51.6833	-84.35		12.76	895.914	12.78	830	12.78	-3211.77	12.76	688.869	51.6393	-84.95		12.7502	7243.86	12.7702	7515	12.7702	-3112.36
12.76	976.785	12.78	789	12.78	-3501.08	12.76	706.768	51.6821	-89.95		12.76	982.089	12.78	777	12.78	-3447.74	12.76	694.095	51.6736	-87.6		12.76	943.533	12.78	705	12.78	-3364.13	12.76	665.378	51.6931	-84.35		12.77	852.974	12.79	741	12.79	-3281.48	12.77	687.681	51.6803	-84.95		12.7602	7252.13	12.7802	7141	12.7802	-3159.53
12.77	914.144	12.79	825	12.79	-3433.88	12.77	705.489	51.7149	-89.95		12.77	913.81	12.79	789	12.79	-3400.89	12.77	692.832	51.6897	-87.6		12.77	877.687	12.79	771	12.79	-3265.15	12.77	664.154	51.7061	-84.35		12.78	823.7	12.8	686	12.8	-3324.26	12.78	686.495	51.6807	-84.95		12.7702	7081.16	12.7902	6610	12.7902	-3246.78
12.78	869.324	12.8	817	12.8	-3420.78	12.78	704.212	51.7582	-89.95		12.78	864.395	12.8	757	12.8	-3408.98	12.78	691.571	51.7602	-87.6		12.78	830.421	12.8	749	12.8	-3264.8	12.78	662.933	51.7689	-84.35		12.79	804.404	12.81	734	12.81	-3268.9	12.79	685.31	51.6816	-84.95		12.7802	6754.33	12.8002	5948	12.8002	-3394.32
12.79	838.117	12.81	796	12.81	-3427.99	12.79	702.938	51.7639	-89.95		12.79	829.554	12.81	745	12.81	-3405.04	12.79	690.314	51.7648	-87.6		12.79	797.435	12.81	709	12.81	-3290.17	12.79	661.714	51.7724	-84.35		12.8	792.19	12.82	735	12.82	-3263.73	12.8	684.127	51.6826	-84.95		12.7902	6310.59	12.8102	5304	12.8102	-3497.83
12.8	817.017	12.82	784	12.82	-3431.36	12.8	701.666	51.7879	-89.95		12.8	805.636	12.82	726	12.82	-3413.79	12.8	689.059	51.7703	-87.6		12.8	775.087	12.82	687	12.82	-3302.98	12.8	660.498	51.788	-84.35		12.81	784.832	12.83	715	12.83	-3281.51	12.81	682.945	51.7244	-84.95		12.8002	5796.12	12.8202	4480	12.8202	-3792.02
12.81	803.23	12.83	792	12.83	-3418.26	12.81	700.398	51.7937	-89.95		12.81	789.696	12.83	692	12.83	-3441.49	12.81	687.806	51.7831	-87.6		12.81	760.457	12.83	722	12.83	-3262.52	12.81	659.284	51.7912	-84.35		12.82	780.656	12.84	728	12.84	-3267.36	12.82	681.765	51.7429	-84.95		12.8102	5255.63	12.8302	4134	12.8302	-3644.92
12.82	794.601	12.84	751	12.84	-3456.47	12.82	699.132	51.7969	-89.95		12.82	779.446	12.84	725	12.84	-3404.84	12.82	686.557	51.8063	-87.6		12.82	751.273	12.84	710	12.84	-3271.5	12.82	658.073	51.8166	-84.35		12.83	778.435	12.85	686	12.85	-3308.66	12.83	680.587	51.7501	-84.95		12.8202	4725.82	12.8402	3517	12.8402	-3821.25
12.83	789.5	12.85	698	12.85	-3508.1	12.83	697.869	51.8082	-89.95		12.83	773.147	12.85	715	12.85	-3412.89	12.83	685.31	51.8117	-87.6		12.83	745.812	12.85	735	12.85	-3244.96	12.83	656.864	51.8221	-84.35		12.84	777.286	12.86	709	12.86	-3285.02	12.84	679.411	51.7777	-84.95		12.8302	4232.73	12.8502	3177	12.8502	-3780.21
12.84	786.712	12.86	733	12.86	-3472.5	12.84	696.609	51.821	-89.95		12.84	769.501	12.86	693	12.86	-3433.92	12.84	684.065	51.8125	-87.6		12.84	742.786	12.86	691	12.86	-3288.23	12.84	655.658	51.832	-84.35		12.85	776.592	12.87	705	12.87	-3288.18	12.85	678.236	51.808	-84.95		12.8402	3792.06	12.8602	2928	12.8602	-3708.77
12.85	785.34	12.87	724	12.87	-3481.22	12.85	695.351	51.8539	-89.95		12.85	767.546	12.87	746	12.87	-3380.45	12.85	682.823	51.8286	-87.6		12.85	741.25	12.87	660	12.87	-3318.83	12.85	654.455	51.845	-84.35		12.86	775.946	12.88	684	12.88	-3308.01	12.86	677.062	51.8258	-84.95		12.8502	3411.02	12.8702	2608	12.8702	-3765.66
12.86	784.739	12.88	741	12.88	-3463.95	12.86	694.097	51.8757	-89.95		12.86	766.581	12.88	704	12.88	-3422.12	12.86	681.584	51.8731	-87.6		12.86	740.521	12.88	697	12.88	-3281.45	12.86	653.253	51.89	-84.35		12.87	775.105	12.89	714	12.89	-3276.49	12.87	675.891	51.863	-84.95		12.8602	3090.57	12.8802	2323	12.8802	-3839.17
12.87	784.455	12.89	745	12.89	-3459.5	12.87	692.845	51.8891	-89.95		12.87	766.106	12.89	716	12.89	-3409.72	12.87	680.348	51.8824	-87.6		12.87	740.125	12.89	694	12.89	-3283.9	12.87	652.055	51.9015	-84.35		12.88	773.941	12.9	717	12.9	-3271.62	12.88	674.721	51.8644	-84.95		12.8702	2827.47	12.8902	2296	12.8902	-3699.35
12.88	784.185	12.9	723	12.9	-3480.79	12.88	691.596	51.9271	-89.95		12.88	765.778	12.9	717	12.9	-3408.11	12.88	679.114	51.9094	-87.6		12.88	739.744	12.9	663	12.9	-3314.06	12.88	650.858	51.9272	-84.35		12.89	772.415	12.91	691	12.91	-3295.45	12.89	673.553	51.8816	-84.95		12.8802	2615.97	12.9002	2093	12.9002	-3773.06
12.89	783.743	12.91	710	12.91	-3492.77	12.89	690.349	51.9505	-89.95		12.89	765.375	12.91	713	12.91	-3411.24	12.89	677.883	51.9507	-87.6		12.89	739.187	12.91	680	12.91	-3295.92	12.89	649.665	51.9694	-84.35		12.9	770.544	12.92	682	12.92	-3302.06	12.9	672.386	51.9469	-84.95		12.8902	2449.16	12.9102	1999	12.9102	-3768.48
12.9	783.03	12.92	703	12.92	-3498.46	12.9	689.106	51.9931	-89.95		12.9	764.768	12.92	709	12.92	-3414.09	12.9	676.655	51.9717	-87.6		12.9	738.354	12.92	644	12.92	-3330.49	12.9	648.474	51.9862	-84.35		12.91	768.378	12.93	647	12.93	-3334.52	12.91	671.221	51.9544	-84.95		12.9002	2319.87	12.9202	1942	12.9202	-3751.51
12.91	782.012	12.93	738	12.93	-3461.88	12.91	687.865	52.0152	-89.95		12.91	763.897	12.93	687	12.93	-3434.69	12.91	675.429	52.0125	-87.6		12.91	737.213	12.93	656	12.93	-3316.79	12.91	647.285	52.0295	-84.35		12.92	765.987	12.94	691	12.94	-3287.9	12.92	670.058	51.9648	-84.95		12.9102	2221.29	12.9302	1894	12.9302	-3744.86
12.92	780.697	12.94	729	12.94	-3469.1	12.92	686.627	52.0286	-89.95		12.92	762.749	12.94	729	12.94	-3391.07	12.92	674.206	52.0219	-87.6		12.92	735.775	12.94	705	12.94	-3265.9	12.92	646.099	52.0411	-84.35		12.93	763.446	12.95	697	12.95	-3279.26	12.93	668.896	52.0035	-84.95		12.9202	2147.31	12.9402	1883	12.9402	-3716.12
12.93	779.124	12.95	714	12.95	-3482.18	12.93	685.391	52.0902	-89.95		12.93	761.347	12.95	695	12.95	-3423.3	12.93	672.985	52.0903	-87.6		12.93	734.081	12.95	677	12.95	-3291.86	12.93	644.915	52.1092	-84.35		12.94	760.827	12.96	676	12.96	-3297.67	12.94	667.736	52.0937	-84.95		12.9302	2092.66	12.9502	1942	12.9502	-3628.69
12.94	777.345	12.96	732	12.96	-3462.16	12.94	684.159	52.133	-89.95		12.94	759.732	12.96	716	12.96	-3400.41	12.94	671.768	52.1114	-87.6		12.94	732.185	12.96	690	12.96	-3276.75	12.94	643.734	52.126	-84.35		12.95	758.193	12.97	687	12.97	-3284.16	12.95	666.578	52.1471	-84.95		12.9402	2052.93	12.9602	1839	12.9602	-3711.64
12.95	775.418	12.97	682	12.97	-3510.11	12.95	682.929	52.2155	-89.95		12.95	757.956	12.97	703	12.97	-3411.47	12.95	670.552	52.2077	-87.6		12.95	730.15	12.97	652	12.97	-3312.6	12.95	642.556	52.2231	-84.35		12.96	755.599	12.98	674	12.98	-3294.77	12.96	665.421	52.238	-84.95		12.9502	2024.49	12.9702	1888	12.9702	-3648.71
12.96	773.403	12.98	694	12.98	-3496.08	12.96	681.702	52.3489	-89.95		12.96	756.071	12.98	691	12.98	-3421.52	12.96	669.34	52.306	-87.6		12.96	728.035	12.98	675	12.98	-3287.49	12.96	641.38	52.3182	-84.35		12.97	753.089	12.99	646	12.99	-3320.51	12.97	664.267	52.2547	-84.95		12.9602	2004.45	12.9802	1806	12.9802	-3721.13
12.97	771.354	12.99	697	12.99	-3491.1	12.97	680.478	52.3512	-89.95		12.97	754.131	12.99	662	12.99	-3448.61	12.97	668.13	52.3482	-87.6		12.97	725.894	12.99	620	12.99	-3340.43	12.97	640.206	52.3622	-84.35		12.98	750.696	13	702	13	-3262.42	12.98	663.113	52.2638	-84.95		12.9702	1990.52	12.9902	1880	12.9902	-3640.58
12.98	769.321	13	704	13	-3482.21	12.98	679.257	52.3541	-89.95		12.98	752.182	13	671	13	-3437.76	12.98	666.923	52.3544	-87.6		12.98	723.775	13	670	13	-3288.46	12.98	639.035	52.3637	-84.35		12.99	748.443	13.01	679	13.01	-3283.49	12.99	661.962	52.2871	-84.95		12.9802	1980.93	13.0002	1827	13.0002	-3689.12
12.99	767.342	13.01	703	13.01	-3481.44	12.99	678.039	52.3561	-89.95		12.99	750.267	13.01	701	13.01	-3406.01	12.99	665.719	52.3665	-87.6		12.99	721.717	13.01	675	13.01	-3281.61	12.99	637.867	52.3831	-84.35		13	746.348	13.02	625	13.02	-3335.74	13	660.812	52.3131	-84.95		12.9902	1974.39	13.0102	1848	13.0102	-3665.12
13	765.452	13.02	721	13.02	-3461.79	13	676.823	52.3734	-89.95		13	748.42	13.02	684	13.02	-3421.37	13	664.517	52.3689	-87.6		13	719.75	13.02	681	13.02	-3273.89	13	636.701	52.3886	-84.35		13.01	744.421	13.03	676	13.03	-3283.17	13.01	659.664	52.3669	-84.95		13.0002	1969.93	13.0202	1925	13.0202	-3586.17
13.01	763.676	13.03	652	13.03	-3529.3	13.01	675.61	52.3772	-89.95		13.01	746.667	13.03	748	13.03	-3355.87	13.01	663.318	52.3868	-87.6		13.01	717.899	13.03	691	13.03	-3262.32	13.01	635.538	52.405	-84.35		13.02	742.669	13.04	671	13.04	-3286.77	13.02	658.518	52.3716	-84.95		13.0102	1966.93	13.0302	1934	13.0302	-3576.09
13.02	762.034	13.04	708	13.04	-3471.97	13.02	674.4	52.4687	-89.95		13.02	745.03	13.04	686	13.04	-3416.5	13.02	662.122	52.4468	-87.6		13.02	716.181	13.04	684	13.04	-3267.9	13.02	634.377	52.4591	-84.35		13.03	741.094	13.05	636	13.05	-3320.55	13.03	657.373	52.3782	-84.95		13.0202	1964.98	13.0402	1938	13.0402	-3571.84
13.03	760.54	13.05	749	13.05	-3429.8	13.03	673.192	52.4899	-89.95		13.03	743.525	13.05	682	13.05	-3419.3	13.03	660.929	52.472	-87.6		13.03	714.608	13.05	649	13.05	-3301.64	13.03	633.219	52.4823	-84.35		13.04	739.698	13.06	656	13.06	-3299.51	13.04	656.231	52.395	-84.95		13.0302	1963.9	13.0502	1888	13.0502	-3622.5
13.04	759.205	13.06	732	13.06	-3445.8	13.04	671.988	52.4922	-89.95		13.04	742.164	13.06	738	13.06	-3362.25	13.04	659.738	52.4802	-87.6		13.04	713.19	13.06	652	13.06	-3297.55	13.04	632.063	52.489	-84.35		13.05	738.479	13.07	686	13.07	-3268.65	13.05	655.089	52.4041	-84.95		13.0402	1963.65	13.0602	1884	13.0602	-3628.26
13.05	758.036	13.07	688	13.07	-3488.98	13.05	670.786	52.4951	-89.95		13.05	740.956	13.07	689	13.07	-3410.36	13.05	658.55	52.4953	-87.6		13.05	711.933	13.07	636	13.07	-3312.62	13.05	630.91	52.5032	-84.35		13.06	737.439	13.08	654	13.08	-3299.96	13.06	653.95	52.4536	-84.95		13.0502	1964.31	13.0702	1970	13.0702	-3545.36
13.06	757.039	13.08	723	13.08	-3453.33	13.06	669.587	52.5077	-89.95		13.06	739.906	13.08	710	13.08	-3388.64	13.06	657.364	52.5075	-87.6		13.06	710.839	13.08	634	13.08	-3313.86	13.06	629.76	52.5241	-84.35		13.07	736.577	13.09	686	13.09	-3267.45	13.07	652.812	52.4782	-84.95		13.0602	1966.06	13.0802	2022	13.0802	-3498.11
13.07	756.216	13.09	742	13.09	-3433.87	13.07	668.391	52.5144	-89.95		13.07	739.019	13.09	686	13.09	-3412.09	13.07	656.181	52.5099	-87.6		13.07	709.911	13.09	668	13.09	-3279.27	13.07	628.612	52.5297	-84.35		13.08	735.891	13.1	716	13.1	-3237.12	13.08	651.677	52.5075	-84.95		13.0702	1969.16	13.0902	2003	13.0902	-3523.88
13.08	755.57	13.1	722	13.1	-3453.58	13.08	667.198	52.5182	-89.95		13.08	738.298	13.1	689	13.1	-3408.71	13.08	655.001	52.5278	-87.6		13.08	709.152	13.1	634	13.1	-3312.85	13.08	627.466	52.5461	-84.35		13.09	735.383	13.11	728	13.11	-3224.98	13.09	650.542	52.5123	-84.95		13.0802	1973.92	13.1002	1982	13.1002	-3554.04
13.09	755.105	13.11	709	13.11	-3466.49	13.09	666.007	52.6004	-89.95		13.09	737.746	13.11	690	13.11	-3407.5	13.09	653.824	52.5886	-87.6		13.09	708.562	13.11	658	13.11	-3288.61	13.09	626.324	52.5958	-84.35		13.1	735.053	13.12	715	13.12	-3238.01	13.1	649.41	52.5418	-84.95		13.0902	1980.68	13.1102	1984	13.1102	-3564.02
13.1	754.824	13.12	715	13.12	-3460.58	13.1	664.819	52.61	-89.95		13.1	737.367	13.12	703	13.12	-3394.48	13.1	652.649	52.6133	-87.6		13.1	708.143	13.12	704	13.12	-3242.54	13.1	625.183	52.6236	-84.35		13.11	734.904	13.13	680	13.13	-3273.23	13.11	648.279	52.5829	-84.95		13.1002	1989.85	13.1202	2123	13.1202	-3440.25
13.11	754.729	13.13	740	13.13	-3435.88	13.11	663.634	52.6423	-89.95		13.11	737.163	13.13	685	13.13	-3412.64	13.11	651.477	52.6156	-87.6		13.11	707.898	13.13	684	13.13	-3262.65	13.11	624.046	52.6271	-84.35		13.12	734.939	13.14	686	13.14	-3267.65	13.12	647.15	52.6115	-84.95		13.1102	2001.83	13.1302	2047	13.1302	-3535.18
13.12	754.825	13.14	706	13.14	-3470.37	13.12	662.452	52.6491	-89.95		13.12	737.138	13.14	731	13.14	-3366.99	13.12	650.307	52.6215	-87.6		13.12	707.829	13.14	683	13.14	-3263.95	13.12	622.91	52.6304	-84.35		13.13	735.161	13.15	702	13.15	-3252.26	13.13	646.023	52.6136	-84.95		13.1202	2017.06	13.1402	2089	13.1402	-3516.24
13.13	755.116	13.15	681	13.15	-3496.07	13.13	661.273	52.6802	-89.95		13.13	737.297	13.15	738	13.15	-3360.53	13.13	649.141	52.6341	-87.6		13.13	707.94	13.15	665	13.15	-3282.43	13.13	621.778	52.645	-84.35		13.14	735.576	13.16	726	13.16	-3229.09	13.14	644.898	52.6192	-84.95		13.1302	2035.98	13.1502	2234	13.1502	-3398.86
13.14	755.61	13.16	729	13.16	-3449	13.14	660.096	52.6901	-89.95		13.14	737.645	13.16	704	13.16	-3395.28	13.14	647.977	52.6861	-87.6		13.14	708.236	13.16	681	13.16	-3267.12	13.14	620.648	52.7008	-84.35		13.15	736.191	13.17	709	13.17	-3247.13	13.15	643.774	52.6307	-84.95		13.1402	2059.04	13.1602	2244	13.1602	-3421.46
13.15	756.313	13.17	724	13.17	-3455.15	13.15	658.922	52.7016	-89.95		13.15	738.19	13.17	724	13.17	-3376.25	13.15	646.816	52.7141	-87.6		13.15	708.722	13.17	723	13.17	-3226.01	13.15	619.52	52.731	-84.35		13.16	737.014	13.18	714	13.18	-3243.4	13.16	642.652	52.6829	-84.95		13.1502	2086.67	13.1702	2317	13.1702	-3386.37
13.16	757.236	13.18	751	13.18	-3429.54	13.16	657.751	52.7184	-89.95		13.16	738.941	13.18	746	13.18	-3355.44	13.16	645.657	52.7297	-87.6		13.16	709.407	13.18	678	13.18	-3272.12	13.16	618.395	52.7375	-84.35		13.17	738.055	13.19	741	13.19	-3217.91	13.17	641.532	52.7012	-84.95		13.1602	2119.26	13.1802	2373	13.1802	-3373.93
13.17	758.388	13.19	724	13.19	-3458.2	13.17	656.583	52.7421	-89.95		13.17	739.907	13.19	705	13.19	-3397.88	13.17	644.501	52.7303	-87.6		13.17	710.299	13.19	722	13.19	-3229.46	13.17	617.273	52.741	-84.35		13.18	739.327	13.2	776	13.2	-3184.69	13.18	640.414	52.7199	-84.95		13.1702	2157.18	13.1902	2406	13.1902	-3390.38
13.18	759.785	13.2	751	13.2	-3433.14	13.18	655.418	52.7842	-89.95		13.18	741.101	13.2	715	13.2	-3389.58	13.18	643.348	52.7574	-87.6		13.18	711.41	13.2	706	13.2	-3247.05	13.18	616.153	52.7689	-84.35		13.19	740.841	13.21	744	13.21	-3218.74	13.19	639.298	52.7242	-84.95		13.1802	2200.73	13.2002	2455	13.2002	-3396.95
13.19	761.441	13.21	777	13.21	-3409.38	13.19	654.255	52.8215	-89.95		13.19	742.539	13.21	714	13.21	-3392.56	13.19	642.197	52.7759	-87.6		13.19	712.751	13.21	749	13.21	-3205.9	13.19	615.036	52.7869	-84.35		13.2	742.617	13.22	779	13.22	-3186.1	13.2	638.183	52.7529	-84.95		13.1902	2250.18	13.2102	2553	13.2102	-3360.85
13.2	763.377	13.22	818	13.22	-3370.95	13.2	653.095	52.8222	-89.95		13.2	744.239	13.22	738	13.22	-3370.86	13.2	641.05	52.7959	-87.6		13.2	714.338	13.22	768	13.22	-3189.04	13.2	613.921	52.8059	-84.35		13.21	744.672	13.23	756	13.23	-3211.79	13.21	637.07	52.755	-84.95		13.2002	2305.76	13.2202	2486	13.2202	-3496.29
13.21	765.617	13.23	771	13.23	-3420.89	13.21	651.938	52.8321	-89.95		13.21	746.224	13.23	761	13.23	-3350.51	13.21	639.905	52.8281	-87.6		13.21	716.191	13.23	742	13.23	-3217.5	13.21	612.809	52.8428	-84.35		13.22	747.032	13.24	806	13.24	-3164.85	13.22	635.959	52.7721	-84.95		13.2102	2367.65	13.2302	2650	13.2302	-3407.56
13.22	768.189	13.24	791	13.24	-3404.25	13.22	650.784	52.8388	-89.95		13.22	748.521	13.24	752	13.24	-3362.54	13.22	638.762	52.8517	-87.6		13.22	718.331	13.24	744	13.24	-3218.3	13.22	611.7	52.8725	-84.35		13.23	749.723	13.25	788	13.25	-3186.32	13.23	634.85	52.7761	-84.95		13.2202	2436.09	13.2402	2672	13.2402	-3468.06
13.23	771.131	13.25	794	13.25	-3405.07	13.23	649.633	52.8437	-89.95		13.23	751.165	13.25	756	13.25	-3362.02	13.23	637.623	52.8562	-87.6		13.23	720.786	13.25	750	13.25	-3215.49	13.23	610.593	52.8732	-84.35		13.24	752.782	13.26	792	13.26	-3186.26	13.24	633.742	52.787	-84.95		13.2302	2511.37	13.2502	2805	13.2502	-3425.37
13.24	774.486	13.26	808	13.26	-3395.43	13.24	648.484	52.8605	-89.95		13.24	754.199	13.26	815	13.26	-3307	13.24	636.486	52.8671	-87.6		13.24	723.589	13.26	780	13.26	-3189.13	13.24	609.488	52.8831	-84.35		13.25	756.251	13.27	776	13.27	-3206.72	13.25	632.636	52.8429	-84.95		13.2402	2593.87	13.2602	2898	13.2602	-3431.26
13.25	778.311	13.27	832	13.27	-3376.42	13.25	647.338	52.8667	-89.95		13.25	757.676	13.27	745	13.27	-3381.58	13.25	635.351	52.8718	-87.6		13.25	726.782	13.27	764	13.27	-3209.27	13.25	608.386	52.8848	-84.35		13.26	760.184	13.28	788	13.28	-3199.79	13.26	631.532	52.8616	-84.95		13.2502	2684.18	13.2702	3123	13.2702	-3314.78
13.26	782.674	13.28	820	13.28	-3394.14	13.26	646.195	52.9639	-89.95		13.26	761.661	13.28	789	13.28	-3342.85	13.26	634.22	52.9297	-87.6		13.26	730.417	13.28	752	13.28	-3226	13.26	607.287	52.9399	-84.35		13.27	764.646	13.29	792	13.29	-3201.59	13.27	630.43	52.9181	-84.95		13.2602	2783.06	13.2802	3129	13.2802	-3428.38
13.27	787.662	13.29	858	13.29	-3362.73	13.27	645.055	52.9733	-89.95		13.27	766.238	13.29	806	13.29	-3331.93	13.27	633.091	52.9382	-87.6		13.27	734.557	13.29	820	13.29	-3163.41	13.27	606.191	52.9483	-84.35		13.28	769.723	13.3	762	13.3	-3238.24	13.28	629.33	52.929	-84.95		13.2702	2891.59	13.2902	3411	13.2902	-3279.03
13.28	793.383	13.3	904	13.3	-3324.34	13.28	643.917	52.9813	-89.95		13.28	771.507	13.3	843	13.3	-3302.04	13.28	631.965	52.9942	-87.6		13.28	739.285	13.3	805	13.3	-3184.64	13.28	605.096	53.0151	-84.35		13.29	775.519	13.31	789	13.31	-3218.9	13.29	628.232	52.9921	-84.95		13.2802	3011.19	13.3002	3593	13.3002	-3245.59
13.29	799.968	13.31	844	13.31	-3393.18	13.29	642.783	53.0093	-89.95		13.29	777.594	13.31	821	13.31	-3332.35	13.29	630.841	53.0096	-87.6		13.29	744.701	13.31	832	13.31	-3164.84	13.29	604.005	53.0274	-84.35		13.3	782.167	13.32	873	13.32	-3143.79	13.3	627.135	52.9948	-84.95		13.2902	3143.84	13.3102	3851	13.3102	-3156.17
13.3	807.58	13.32	906	13.32	-3341.5	13.3	641.651	53.069	-89.95		13.3	784.695	13.32	807	13.32	-3356.08	13.3	629.72	53.0621	-87.6		13.3	750.93	13.32	866	13.32	-3139.19	13.3	602.916	53.076	-84.35		13.31	789.832	13.33	851	13.33	-3176.15	13.31	626.04	53.0596	-84.95		13.3002	3292.39	13.3202	4063	13.3202	-3138.73
13.31	816.416	13.33	867	13.33	-3392.63	13.31	640.522	53.111	-89.95		13.31	793.008	13.33	817	13.33	-3357.49	13.31	628.602	53.0725	-87.6		13.31	758.127	13.33	819	13.33	-3195.94	13.31	601.83	53.0827	-84.35		13.32	798.717	13.34	894	13.34	-3145.28	13.32	624.947	53.1328	-84.95		13.3102	3460.98	13.3302	4325	13.3302	-3105.33
13.32	826.743	13.34	904	13.34	-3369.88	13.32	639.395	53.1162	-89.95		13.32	802.741	13.34	894	13.34	-3293.87	13.32	627.487	53.0995	-87.6		13.32	766.484	13.34	790	13.34	-3236.35	13.32	600.746	53.1064	-84.35		13.33	809.074	13.35	854	13.35	-3199.53	13.33	623.856	53.1347	-84.95		13.3202	3655.53	13.3402	4541	13.3402	-3162.15
13.33	838.874	13.35	959	13.35	-3331.6	13.33	638.272	53.2114	-89.95		13.33	814.146	13.35	888	13.35	-3315.55	13.33	626.374	53.194	-87.6		13.33	776.23	13.35	835	13.35	-3204.74	13.33	599.664	53.2058	-84.35		13.34	821.203	13.36	923	13.36	-3147.34	13.34	622.767	53.1374	-84.95		13.3302	3884.14	13.3502	4851	13.3502	-3180.37
13.34	853.119	13.36	939	13.36	-3371.2	13.34	637.151	53.2122	-89.95		13.34	827.53	13.36	912	13.36	-3309.89	13.34	625.264	53.2052	-87.6		13.34	787.637	13.36	839	13.36	-3216.55	13.34	598.586	53.2192	-84.35		13.35	835.462	13.37	880	13.37	-3210.15	13.35	621.679	53.1391	-84.95		13.3402	4156.96	13.3602	5089	13.3602	-3335.17
13.35	869.837	13.37	944	13.37	-3389.13	13.35	636.033	53.2198	-89.95		13.35	843.215	13.37	890	13.37	-3353.25	13.35	624.156	53.2145	-87.6		13.35	801.033	13.37	882	13.37	-3192.18	13.35	597.51	53.2227	-84.35		13.36	852.264	13.38	899	13.38	-3214.49	13.36	620.593	53.1649	-84.95		13.3502	4485.18	13.3702	5334	13.3702	-3549.46
13.36	889.444	13.38	938	13.38	-3421.83	13.36	634.918	53.2544	-89.95		13.36	861.55	13.38	987	13.38	-3281.02	13.36	623.052	53.2275	-87.6		13.36	816.839	13.38	882	13.38	-3214.07	13.36	596.436	53.2388	-84.35		13.37	872.077	13.39	955	13.39	-3185.94	13.37	619.51	53.2024	-84.95		13.3602	4877.97	13.3802	5793	13.3802	-3603.68
13.37	912.373	13.39	1035	13.39	-3355.73	13.37	633.805	53.2581	-89.95		13.37	882.909	13.39	944	13.39	-3352.59	13.37	621.95	53.2428	-87.6		13.37	835.47	13.39	912	13.39	-3209.69	13.37	595.365	53.2498	-84.35		13.38	895.419	13.4	999	13.4	-3174.12	13.38	618.428	53.2631	-84.95		13.3702	5337.27	13.3902	6071	13.3902	-3859.29
13.38	939.067	13.4	1050	13.4	-3376.28	13.38	632.696	53.2675	-89.95		13.38	907.679	13.4	944	13.4	-3385.33	13.38	620.85	53.2721	-87.6		13.38	857.36	13.4	965	13.4	-3186.52	13.38	594.297	53.2873	-84.35		13.39	922.872	13.41	1065	13.41	-3145.56	13.39	617.347	53.2758	-84.95		13.3802	5850.49	13.4002	6353	13.4002	-4076.66
13.39	969.97	13.41	1076	13.41	-3390.88	13.39	631.589	53.3406	-89.95		13.39	936.249	13.41	1035	13.41	-3331.6	13.39	619.754	53.3027	-87.6		13.39	882.976	13.41	987	13.41	-3199.03	13.39	593.231	53.3125	-84.35		13.4	955.05	13.42	1101	13.42	-3152.77	13.4	616.269	53.2781	-84.95		13.3902	6384.1	13.4102	6607	13.4102	-4222.86
13.4	1005.52	13.42	1109	13.42	-3403.91	13.4	630.485	53.3468	-89.95		13.4	968.993	13.42	1059	13.42	-3349.72	13.4	618.66	53.3375	-87.6		13.4	912.81	13.42	1014	13.42	-3211.62	13.4	592.168	53.3494	-84.35		13.41	992.49	13.43	1101	13.43	-3202.21	13.41	615.193	53.2793	-84.95		13.4002	6883.47	13.4202	6883	13.4202	-4191.39
13.41	1046.12	13.43	1155	13.43	-3409.74	13.41	629.383	53.3551	-89.95		13.41	1006.26	13.43	1136	13.43	-3320.02	13.41	617.569	53.3427	-87.6		13.41	947.315	13.43	1014	13.43	-3256.7	13.41	591.107	53.3584	-84.35		13.42	1035.7	13.44	1128	13.44	-3231.29	13.42	614.118	53.2822	-84.95		13.4102	7283.66	13.4302	6996	13.4302	-4134.57
13.42	1092.15	13.44	1195	13.44	-3427.73	13.42	628.285	53.3558	-89.95		13.42	1048.38	13.44	1148	13.44	-3360.9	13.42	616.48	53.3514	-87.6		13.42	986.914	13.44	1032	13.44	-3289.61	13.42	590.049	53.363	-84.35		13.43	1085.14	13.45	1214	13.45	-3208.34	13.43	613.045	53.283	-84.95		13.4202	7528.2	13.4402	7184	13.4402	-3809.52
13.43	1143.98	13.45	1304	13.45	-3383.34	13.43	627.189	53.3635	-89.95		13.43	1095.68	13.45	1217	13.45	-3350.82	13.43	615.394	53.3581	-87.6		13.43	1031.99	13.45	1115	13.45	-3263.7	13.43	588.993	53.3663	-84.35		13.44	1141.22	13.46	1314	13.46	-3178.68	13.44	611.974	53.3074	-84.95		13.4302	7584.38	13.4502	6871	13.4502	-3811.08
13.44	1201.97	13.46	1341	13.46	-3418.21	13.44	626.096	53.3917	-89.95		13.44	1148.56	13.46	1220	13.46	-3413.37	13.44	614.311	53.3712	-87.6		13.44	1082.9	13.46	1167	13.46	-3275.37	13.44	587.94	53.3825	-84.35		13.45	1204.26	13.47	1337	13.47	-3233.72	13.45	610.905	53.308	-84.95		13.4402	7447.33	13.4602	6725	13.4602	-3507.68
13.45	1266.58	13.47	1452	13.47	-3387.17	13.45	625.006	53.4019	-89.95		13.45	1207.48	13.47	1252	13.47	-3454.39	13.45	613.23	53.3748	-87.6		13.45	1139.99	13.47	1247	13.47	-3266.14	13.45	586.89	53.3828	-84.35		13.46	1274.6	13.48	1392	13.48	-3265.02	13.46	609.838	53.3357	-84.95		13.4502	7135.88	13.4702	6126	13.4702	-3566.27
13.46	1338.45	13.48	1488	13.48	-3440.27	13.46	623.918	53.4113	-89.95		13.46	1273.03	13.48	1377	13.48	-3410.97	13.46	612.153	53.4159	-87.6		13.46	1203.66	13.48	1312	13.48	-3279.72	13.46	585.842	53.4312	-84.35		13.47	1352.65	13.49	1518	13.49	-3234.32	13.47	608.773	53.3369	-84.95		13.4602	6686.48	13.4802	5680	13.4802	-3429.53
13.47	1418.41	13.49	1536	13.49	-3491.8	13.47	622.833	53.4124	-89.95		13.47	1346.05	13.49	1470	13.49	-3409.35	13.47	611.077	53.4321	-87.6		13.47	1274.43	13.49	1399	13.49	-3280.1	13.47	584.797	53.4474	-84.35		13.48	1438.95	13.5	1639	13.5	-3218.51	13.48	607.71	53.4065	-84.95		13.4702	6146.08	13.4902	5301	13.4902	-3226
13.48	1507.51	13.5	1689	13.5	-3450.11	13.48	621.751	53.4288	-89.95		13.48	1427.63	13.5	1623	13.5	-3358.79	13.48	610.005	53.4411	-87.6		13.48	1353.01	13.5	1537	13.5	-3239.44	13.48	583.754	53.4565	-84.35		13.49	1534.24	13.51	1780	13.51	-3193.55	13.49	606.648	53.4073	-84.95		13.4802	5563.34	13.5002	4575	13.5002	-3401.56
13.49	1607.04	13.51	1762	13.51	-3501.38	13.49	620.672	53.4673	-89.95		13.49	1519.01	13.51	1772	13.51	-3324.33	13.49	608.935	53.4466	-87.6		13.49	1440.39	13.51	1505	13.51	-3379.93	13.49	582.714	53.4597	-84.35		13.5	1639.43	13.52	1966	13.52	-3135.41	13.5	605.588	53.4216	-84.95		13.4902	4980.81	13.5102	4034	13.5102	-3444.62
13.5	1718.34	13.52	1850	13.52	-3551.48	13.5	619.596	53.4847	-89.95		13.5	1621.45	13.52	1822	13.52	-3401.64	13.5	607.868	53.4518	-87.6		13.5	1537.73	13.52	1673	13.52	-3332.62	13.5	581.676	53.4609	-84.35		13.51	1755.48	13.53	2076	13.53	-3165.97	13.51	604.531	53.4227	-84.95		13.5002	4430.36	13.5202	3494	13.5202	-3549.74
13.51	1842.62	13.53	2071	13.53	-3482.98	13.51	618.522	53.4909	-89.95		13.51	1735.99	13.53	2020	13.53	-3344.03	13.51	606.803	53.4868	-87.6		13.51	1646.22	13.53	1806	13.53	-3333.35	13.51	580.641	53.5025	-84.35		13.52	1883.34	13.54	2293	13.54	-3103.36	13.52	603.475	53.4265	-84.95		13.5102	3932.42	13.5302	3112	13.5302	-3562.85
13.52	1980.72	13.54	2305	13.54	-3416.63	13.52	617.451	53.4999	-89.95		13.52	1863.3	13.54	2118	13.54	-3399.91	13.52	605.742	53.4955	-87.6		13.52	1766.91	13.54	2016	13.54	-3270.76	13.52	579.609	53.5071	-84.35		13.53	2023.9	13.55	2579	13.55	-2987.93	13.53	602.421	53.451	-84.95		13.5202	3497.55	13.5402	2788	13.5402	-3581.61
13.53	2133.22	13.55	2542	13.55	-3364.39	13.53	616.383	53.5359	-89.95		13.53	2003.69	13.55	2413	13.55	-3273.82	13.53	604.683	53.5189	-87.6		13.53	1900.64	13.55	2225	13.55	-3223.97	13.53	578.579	53.527	-84.35		13.54	2178.29	13.56	2781	13.56	-2977.69	13.54	601.369	53.4793	-84.95		13.5302	3128.65	13.5502	2552	13.5502	-3570.47
13.54	2300.87	13.56	2632	13.56	-3480.89	13.54	615.317	53.5567	-89.95		13.54	2157.57	13.56	2545	13.56	-3329.91	13.54	603.626	53.5765	-87.6		13.54	2048.05	13.56	2437	13.56	-3191.7	13.54	577.552	53.5918	-84.35		13.55	2348.86	13.57	3011	13.57	-2969.95	13.55	600.318	53.4805	-84.95		13.5402	2823.41	13.5602	2261	13.5602	-3665.19
13.55	2485.63	13.57	2930	13.57	-3420	13.55	614.255	53.5732	-89.95		13.55	2326.48	13.57	2808	13.57	-3282.44	13.55	602.572	53.5854	-87.6		13.55	2210.26	13.57	2648	13.57	-3183.83	13.55	576.527	53.6041	-84.35		13.56	2540.62	13.58	3331	13.58	-2917.37	13.56	599.27	53.5512	-84.95		13.5502	2576.27	13.5702	2134	13.5702	-3638.96
13.56	2692.13	13.58	3243	13.58	-3388.53	13.56	613.194	53.6118	-89.95		13.56	2514.57	13.58	3039	13.58	-3307.64	13.56	601.521	53.5962	-87.6		13.56	2389.98	13.58	2815	13.58	-3253.87	13.56	575.505	53.6053	-84.35		13.57	2762.87	13.59	3666	13.59	-2914.03	13.57	598.224	53.6034	-84.95		13.5602	2379.99	13.5802	2014	13.5802	-3641.19
13.57	2929.24	13.59	3622	13.59	-3353.06	13.57	612.137	53.6466	-89.95		13.57	2730.1	13.59	3296	13.59	-3364.81	13.57	600.472	53.6242	-87.6		13.57	2593.12	13.59	3079	13.59	-3276.13	13.57	574.485	53.6398	-84.35		13.58	3030.3	13.6	4188	13.6	-2806.71	13.58	597.179	53.6163	-84.95		13.5702	2226.76	13.5902	1903	13.5902	-3662.96
13.58	3210.77	13.6	4021	13.6	-3376.58	13.58	611.083	53.6897	-89.95		13.58	2986.3	13.6	3740	13.6	-3310.51	13.58	599.427	53.6755	-87.6		13.58	2830.15	13.6	3529	13.6	-3179.66	13.58	573.468	53.688	-84.35		13.59	3361.96	13.61	4478	13.61	-3023.21	13.59	596.137	53.634	-84.95		13.5802	2108.99	13.6002	1828	13.6002	-3671.28
13.59	3554.3	13.61	4606	13.61	-3301.23	13.59	610.031	53.6899	-89.95		13.59	3300.47	13.61	4206	13.61	-3320.17	13.59	598.383	53.6869	-87.6		13.59	3116.42	13.61	3944	13.61	-3200.31	13.59	572.453	53.7028	-84.35		13.6	3776.64	13.62	4952	13.62	-3132.63	13.6	595.096	53.7309	-84.95		13.5902	2019.77	13.6102	1795	13.6102	-3655.07
13.6	3976.82	13.62	5012	13.62	-3480.17	13.6	608.982	53.7916	-89.95		13.6	3690.17	13.62	4832	13.62	-3248.85	13.6	597.343	53.7692	-87.6		13.6	3469.95	13.62	4397	13.62	-3266.68	13.6	571.441	53.7848	-84.35		13.61	4283.14	13.63	5345	13.63	-3350.32	13.61	594.057	53.7478	-84.95		13.6002	1953.08	13.6202	1750	13.6202	-3664.18
13.61	4486.47	13.63	5498	13.63	-3613.39	13.61	607.935	53.8043	-89.95		13.61	4165.83	13.63	5116	13.63	-3564.98	13.61	596.305	53.7799	-87.6		13.61	3905.6	13.63	4840	13.63	-3403.39	13.61	570.432	53.7974	-84.35		13.62	4866.56	13.64	5464	13.64	-3788.38	13.62	593.02	53.7609	-84.95		13.6102	1903.87	13.6302	1765	13.6302	-3623.29
13.62	5071.41	13.64	5597	13.64	-4098.76	13.62	606.892	53.8062	-89.95		13.62	4720.51	13.64	5459	13.64	-3806.16	13.62	595.27	53.7938	-87.6		13.62	4424.97	13.64	5150	13.64	-3678.8	13.62	569.425	53.8061	-84.35		13.63	5477.25	13.65	5653	13.65	-4014.79	13.63	591.985	53.7786	-84.95		13.6202	1867.99	13.6402	1677	13.6402	-3692.75
13.63	5690.63	13.65	5958	13.65	-4206.3	13.63	605.851	53.8349	-89.95		13.63	5320.64	13.65	5768	13.65	-3988.86	13.63	594.237	53.8206	-87.6		13.63	5004.68	13.65	5474	13.65	-3868.19	13.63	568.421	53.8332	-84.35		13.64	6034.31	13.66	5744	13.66	-4132.64	13.64	590.952	53.7789	-84.95		13.6302	1842.09	13.6502	1780	13.6502	-3576.59
13.64	6275	13.66	6029	13.66	-4419.43	13.64	604.813	53.8351	-89.95		13.64	5904.82	13.66	5868	13.66	-4218.17	13.64	593.207	53.832	-87.6		13.64	5590.09	13.66	5829	13.66	-3876.99	13.64	567.419	53.848	-84.35		13.65	6449.72	13.67	5742	13.67	-4109.14	13.65	589.921	53.8251	-84.95		13.6402	1823.56	13.6602	1717	13.6602	-3630.36
13.65	6743.54	13.67	5968	13.67	-4540.41	13.65	603.777	53.9498	-89.95		13.65	6396.52	13.67	6016	13.67	-4191.46	13.65	592.18	53.9253	-87.6		13.65	6103.48	13.67	5886	13.67	-3980.13	13.65	566.419	53.9429	-84.35		13.66	6658.57	13.68	5763	13.68	-3833.87	13.66	588.891	53.8758	-84.95		13.6502	1810.4	13.6702	1663	13.6702	-3678
13.66	7027.67	13.68	6048	13.68	-4288.31	13.66	602.744	53.9517	-89.95		13.66	6725.83	13.68	5945	13.68	-4159.9	13.66	591.155	53.9393	-87.6		13.66	6467.28	13.68	5980	13.68	-3821.08	13.66	565.423	53.9516	-84.35		13.67	6633.07	13.69	5643	13.69	-3503.45	13.67	587.864	53.9239	-84.95		13.6602	1801.17	13.6802	1707	13.6802	-3629.77
13.67	7087.65	13.69	5872	13.69	-4080.7	13.67	601.714	53.9585	-89.95		13.67	6847.12	13.69	6072	13.69	-3718.91	13.67	590.133	53.9688	-87.6		13.67	6627.42	13.69	6016	13.69	-3503.39	13.67	564.428	53.9827	-84.35		13.68	6378.8	13.7	5412	13.7	-3142.42	13.68	586.838	53.9641	-84.95		13.6702	1794.81	13.6902	1733	13.6902	-3601.22
13.68	6915.55	13.7	5757	13.7	-3645.04	13.68	600.687	54.0107	-89.95		13.68	6744.56	13.7	5790	13.7	-3512.36	13.68	589.114	53.9751	-87.6		13.68	6562.37	13.7	5626	13.7	-3429.23	13.68	563.437	53.9899	-84.35		13.69	5928.38	13.71	4876	13.71	-3010.9	13.69	585.815	53.9703	-84.95		13.6802	1790.58	13.7002	1662	13.7002	-3671.1
13.69	6531.94	13.71	5352	13.71	-3392.26	13.69	599.662	54.0161	-89.95		13.69	6430.57	13.71	5393	13.71	-3300.5	13.69	588.097	54.0007	-87.6		13.69	6280.68	13.71	5226	13.71	-3236.4	13.69	562.448	54.01	-84.35		13.7	5336.35	13.72	4306	13.72	-2901.41	13.7	584.793	54.0094	-84.95		13.6902	1788.02	13.7102	1635	13.7102	-3698.33
13.7	5981.28	13.72	4940	13.72	-3102.67	13.7	598.64	54.0942	-89.95		13.7	5942.02	13.72	4840	13.72	-3184.95	13.7	587.083	54.0811	-87.6		13.7	5816.52	13.72	4573	13.72	-3230.51	13.7	561.461	54.0928	-84.35		13.71	4668.83	13.73	3713	13.73	-2853.14	13.71	583.774	54.0329	-84.95		13.7002	1786.91	13.7202	1698	13.7202	-3636.88
13.71	5323.5	13.73	4132	13.73	-3220.89	13.71	597.621	54.1016	-89.95		13.71	5333.16	13.73	4168	13.73	-3184.68	13.71	586.071	54.0857	-87.6		13.71	5223.69	13.73	4105	13.73	-3032.49	13.71	560.477	54.0937	-84.35		13.72	3989.34	13.74	3051	13.74	-2944.97	13.72	582.756	54.0361	-84.95		13.7102	1787.13	13.7302	1651	13.7302	-3686.83
13.72	4621.91	13.74	3571	13.74	-3145.51	13.72	596.604	54.1032	-89.95		13.72	4664.61	13.74	3573	13.74	-3147.74	13.72	585.062	54.0912	-87.6		13.72	4564.8	13.74	3455	13.74	-3055.81	13.72	559.495	54.0985	-84.35		13.73	3348.07	13.75	2484	13.75	-3029.49	13.73	581.74	54.0617	-84.95		13.7202	1788.69	13.7402	1722	13.7402	-3620.29
13.73	3932.13	13.75	2841	13.75	-3318.47	13.73	595.59	54.1045	-89.95		13.73	3992.34	13.75	2848	13.75	-3310.55	13.73	584.056	54.1149	-87.6		13.73	3898.78	13.75	2823	13.75	-3131.18	13.73	558.516	54.1287	-84.35		13.74	2777.9	13.76	2044	13.76	-3078.29	13.74	580.726	54.1097	-84.95		13.7302	1791.64	13.7502	1707	13.7502	-3641.37
13.74	3295.75	13.76	2302	13.76	-3391.52	13.74	594.579	54.1569	-89.95		13.74	3360.4	13.76	2293	13.76	-3388.43	13.74	583.052	54.1211	-87.6		13.74	3272.1	13.76	2227	13.76	-3256.28	13.74	557.54	54.136	-84.35		13.75	2295.42	13.77	1633	13.77	-3183.97	13.75	579.714	54.1552	-84.95		13.7402	1796.09	13.7602	1766	13.7602	-3590.22
13.75	2738.71	13.77	1776	13.77	-3543.33	13.75	593.571	54.1623	-89.95		13.75	2798.21	13.77	1914	13.77	-3379.09	13.75	582.051	54.1428	-87.6		13.75	2715.47	13.77	1788	13.77	-3313.59	13.75	556.566	54.1561	-84.35		13.76	1904.22	13.78	1369	13.78	-3217.89	13.76	578.704	54.1787	-84.95		13.7502	1802.17	13.7702	1733	13.7702	-3633
13.76	2272.76	13.78	1503	13.78	-3526.95	13.76	592.565	54.1805	-89.95		13.76	2321.09	13.78	1557	13.78	-3431.85	13.76	581.052	54.1468	-87.6		13.76	2244.57	13.78	1470	13.78	-3334.04	13.76	555.594	54.1575	-84.35		13.77	1598.9	13.79	1178	13.79	-3241.3	13.77	577.696	54.1791	-84.95		13.7602	1810.03	13.7802	1730	13.7802	-3647.88
13.77	1898.57	13.79	1233	13.79	-3581.2	13.77	591.562	54.2257	-89.95		13.77	1932.74	13.79	1260	13.79	-3498.95	13.77	580.057	54.1888	-87.6		13.77	1862.88	13.79	1240	13.79	-3340.43	13.77	554.625	54.199	-84.35		13.78	1368.82	13.8	1078	13.8	-3223.42	13.78	576.69	54.1819	-84.95		13.7702	1819.81	13.7902	1819	13.7902	-3573.05
13.78	1609.19	13.8	1109	13.8	-3550.29	13.78	590.561	54.2407	-89.95		13.78	1628.51	13.8	1117	13.8	-3474.37	13.78	579.063	54.2275	-87.6		13.78	1565.33	13.8	1089	13.8	-3329.41	13.78	553.659	54.2392	-84.35		13.79	1201.23	13.81	1063	13.81	-3158.71	13.79	575.686	54.202	-84.95		13.7802	1831.68	13.8002	1867	13.8002	-3541.77
13.79	1393.44	13.81	1151	13.81	-3401.75	13.79	589.563	54.2481	-89.95		13.79	1398.61	13.81	1055	13.81	-3418.82	13.79	578.073	54.2321	-87.6		13.79	1341.72	13.81	1009	13.81	-3296.58	13.79	552.695	54.2402	-84.35		13.8	1083.35	13.82	1013	13.82	-3157.48	13.8	574.683	54.2076	-84.95		13.7902	1845.86	13.8102	1790	13.8102	-3638.33
13.8	1238.53	13.82	1014	13.82	-3469.49	13.8	588.568	54.2497	-89.95		13.8	1231.02	13.82	1005	13.82	-3390.12	13.8	577.085	54.2331	-87.6		13.8	1179.7	13.82	944	13.82	-3286.69	13.8	551.734	54.2444	-84.35		13.81	1003.64	13.83	1035	13.83	-3105.02	13.81	573.683	54.2178	-84.95		13.8002	1862.58	13.8202	1892	13.8202	-3559.1
13.81	1131.99	13.83	1031	13.83	-3411.29	13.81	587.576	54.2612	-89.95		13.81	1113.48	13.83	1048	13.83	-3297.79	13.81	576.099	54.2335	-87.6		13.81	1066.86	13.83	895	13.83	-3289.26	13.81	550.775	54.245	-84.35		13.82	952.407	13.84	1028	13.84	-3096.44	13.82	572.684	54.227	-84.95		13.8102	1882.14	13.8302	1829	13.8302	-3648.53
13.82	1062.73	13.84	995	13.84	-3426.9	13.82	586.586	54.2708	-89.95		13.82	1034.78	13.84	1008	13.84	-3310.27	13.82	575.116	54.2376	-87.6		13.82	991.98	13.84	955	13.84	-3203.74	13.82	549.818	54.2468	-84.35		13.83	921.949	13.85	1066	13.85	-3053.47	13.83	571.688	54.2568	-84.95		13.8202	1904.9	13.8402	1868	13.8402	-3640.24
13.83	1021.53	13.85	995	13.85	-3421.89	13.83	585.599	54.3272	-89.95		13.83	985.45	13.85	1053	13.85	-3253.87	13.83	574.136	54.2893	-87.6		13.83	945.547	13.85	974	13.85	-3174.44	13.83	548.865	54.3041	-84.35		13.84	906.367	13.86	1057	13.86	-3065.26	13.84	570.693	54.2715	-84.95		13.8302	1931.34	13.8502	1952	13.8502	-3592.06
13.84	1001.14	13.86	1090	13.86	-3333.58	13.84	584.614	54.3296	-89.95		13.84	957.934	13.86	1041	13.86	-3266.59	13.84	573.158	54.3355	-87.6		13.84	920.031	13.86	944	13.86	-3205.24	13.84	547.913	54.3458	-84.35		13.85	901.395	13.87	1102	13.87	-3029.2	13.85	569.701	54.2749	-84.95		13.8402	1962.04	13.8602	1947	13.8602	-3639.17
13.85	996.129	13.87	1116	13.87	-3323.87	13.85	583.632	54.3469	-89.95		13.85	946.531	13.87	1046	13.87	-3271.95	13.85	572.183	54.3382	-87.6		13.85	909.725	13.87	995	13.87	-3163.56	13.85	546.964	54.3531	-84.35		13.86	904.192	13.88	1079	13.88	-3066.56	13.86	568.71	54.3254	-84.95		13.8502	1997.86	13.8702	1923	13.8702	-3713.25
13.86	1002.82	13.88	1096	13.88	-3368.89	13.86	582.653	54.3725	-89.95		13.86	947.25	13.88	1046	13.88	-3290.82	13.86	571.211	54.3461	-87.6		13.86	910.534	13.88	1011	13.88	-3164.08	13.86	546.018	54.3639	-84.35		13.87	913.126	13.89	1115	13.89	-3050.1	13.87	567.721	54.3483	-84.95		13.8602	2039.98	13.8802	2044	13.8802	-3652.51
13.87	1019.11	13.89	1129	13.89	-3369.59	13.87	581.676	54.3966	-89.95		13.87	957.612	13.89	1137	13.89	-3226.95	13.87	570.241	54.3799	-87.6		13.87	919.852	13.89	1072	13.89	-3126.47	13.87	545.074	54.3913	-84.35		13.88	927.488	13.9	1205	13.9	-2984.29	13.88	566.735	54.3643	-84.95		13.8702	2090.05	13.8902	2121	13.8902	-3648.7
13.88	1044.13	13.9	1166	13.9	-3374.98	13.88	580.702	54.4082	-89.95		13.88	976.482	13.9	1169	13.9	-3230.31	13.88	569.273	54.3804	-87.6		13.88	936.37	13.9	1060	13.9	-3168.89	13.88	544.133	54.3938	-84.35		13.89	947.032	13.91	1162	13.91	-3054.52	13.89	565.75	54.3735	-84.95		13.8802	2150.31	13.9002	2182	13.9002	-3676.71
13.89	1077.83	13.91	1183	13.91	-3408.02	13.89	579.731	54.4179	-89.95		13.89	1003.61	13.91	1196	13.91	-3246.28	13.89	568.308	54.406	-87.6		13.89	959.762	13.91	1083	13.91	-3183.15	13.89	543.194	54.4221	-84.35		13.9	971.22	13.92	1166	13.92	-3077.62	13.9	564.767	54.4034	-84.95		13.8902	2223.5	13.9102	2230	13.9102	-3735.72
13.9	1120.22	13.92	1233	13.92	-3412.55	13.9	578.762	54.4768	-89.95		13.9	1038.97	13.92	1194	13.92	-3296.59	13.9	567.346	54.4854	-87.6		13.9	990.181	13.92	1114	13.92	-3194.71	13.9	542.257	54.5004	-84.35		13.91	998.452	13.93	1147	13.93	-3119.08	13.91	563.786	54.4142	-84.95		13.9002	2312.52	13.9202	2396	13.9202	-3694.67
13.91	1170.26	13.93	1236	13.93	-3462.79	13.91	577.796	54.4942	-89.95		13.91	1081.94	13.93	1169	13.93	-3370.73	13.91	566.386	54.4933	-87.6		13.91	1027.44	13.93	1096	13.93	-3256.79	13.91	541.323	54.5112	-84.35		13.92	1025.55	13.94	1087	13.94	-3192.48	13.92	562.807	54.4181	-84.95		13.9102	2419.53	13.9302	2442	13.9302	-3787.26
13.92	1224.79	13.94	1165	13.94	-3578.28	13.92	576.833	54.5322	-89.95		13.92	1130.25	13.94	1130	13.94	-3453.37	13.92	565.429	54.5414	-87.6		13.92	1070	13.94	1130	13.94	-3262.57	13.92	540.392	54.5638	-84.35		13.93	1048.01	13.95	1114	13.95	-3166.98	13.93	561.83	54.4215	-84.95		13.9202	2544.47	13.9402	2362	13.9402	-4009.41
13.93	1278.03	13.95	1130	13.95	-3641.95	13.93	575.872	54.544	-89.95		13.93	1179.39	13.95	1109	13.95	-3505.94	13.93	564.475	54.5534	-87.6		13.93	1114.08	13.95	1123	13.95	-3298.62	13.93	539.463	54.5696	-84.35		13.94	1061.4	13.96	1102	13.96	-3167.74	13.94	560.855	54.5613	-84.95		13.9302	2683.07	13.9502	2452	13.9502	-4049.54
13.94	1322.52	13.96	1148	13.96	-3632.09	13.94	574.914	54.68	-89.95		13.94	1223.03	13.96	1180	13.96	-3449.47	13.94	563.523	54.6869	-87.6		13.94	1153.86	13.96	1162	13.96	-3272.86	13.94	538.537	54.697	-84.35		13.95	1062.9	13.97	1096	13.97	-3150.6	13.95	559.882	54.6302	-84.95		13.9402	2825.21	13.9602	2603	13.9602	-3999.04
13.95	1351.19	13.97	1109	13.97	-3657.01	13.95	573.958	54.7101	-89.95		13.95	1254.6	13.97	1116	13.97	-3508.49	13.95	562.573	54.6892	-87.6		13.95	1182.91	13.97	1152	13.97	-3277.84	13.95	537.613	54.7117	-84.35		13.96	1051.67	13.98	1111	13.98	-3102.65	13.96	558.911	54.6587	-84.95		13.9502	2955.34	13.9702	2611	13.9702	-4047.42
13.96	1359.33	13.98	1169	13.98	-3561.82	13.96	573.005	54.7461	-89.95		13.96	1269.13	13.98	1083	13.98	-3517.07	13.96	561.626	54.7339	-87.6		13.96	1196.15	13.98	1095	13.98	-3311.66	13.96	536.691	54.7426	-84.35		13.97	1028.53	13.99	1038	13.99	-3136.04	13.97	557.942	54.7333	-84.95		13.9602	3055.84	13.9802	2716	13.9802	-3947.07
13.97	1345.25	13.99	1142	13.99	-3535.88	13.97	572.055	54.7632	-89.95		13.97	1264.15	13.99	1091	13.99	-3467.54	13.97	560.682	54.755	-87.6		13.97	1191.13	13.99	1118	13.99	-3249.47	13.97	535.772	54.777	-84.35		13.98	995.579	14	1069	14	-3062.35	13.98	556.975	54.7459	-84.95		13.9702	3112.22	13.9902	2661	13.9902	-3954.73
13.98	1310.06	14	1083	14	-3529.43	13.98	571.107	54.8072	-89.95		13.98	1239.73	14	1098	14	-3405.99	13.98	559.74	54.7795	-87.6		13.98	1167.95	14	1074	14	-3242.19	13.98	534.855	54.7899	-84.35		13.99	955.966	14.01	977	14.01	-3111.89	13.99	556.01	54.7551	-84.95		13.9802	3116.88	14.0002	2613	14.0002	-3909.02
13.99	1257.12	14.01	1144	14.01	-3396.49	13.99	570.162	54.8182	-89.95		13.99	1198.2	14.01	1099	14.01	-3342.56	13.99	558.801	54.7956	-87.6		13.99	1128.76	14.01	1045	14.01	-3212.78	13.99	533.941	54.8093	-84.35		14	913.275	14.02	963	14.02	-3086.2	14	555.047	54.7563	-84.95		13.9902	3069.54	14.0102	2558	14.0102	-3833.91
14	1191.67	14.02	1050	14.02	-3417.75	14	569.219	54.8246	-89.95		14	1143.65	14.02	1079	14.02	-3297.52	14	557.864	54.8009	-87.6		14	1077.48	14.02	1087	14.02	-3110.29	14	533.029	54.8193	-84.35		14.01	870.82	14.03	990	14.03	-3023.87	14.01	554.085	54.7686	-84.95		14.0002	2975.83	14.0202	2504	14.0202	-3734.03
14.01	1119.73	14.03	1060	14.03	-3338.75	14.01	568.279	54.8585	-89.95		14.01	1081.22	14.03	1046	14.03	-3267.34	14.01	556.929	54.8353	-87.6		14.01	1019.07	14.03	1032	14.03	-3106.96	14.01	532.12	54.8454	-84.35		14.02	831.132	14.04	930	14.04	-3053.63	14.02	553.126	54.7779	-84.95		14.0102	2845.72	14.0302	2360	14.0302	-3713.34
14.02	1046.99	14.04	1041	14.04	-3295.6	14.02	567.341	54.8641	-89.95		14.02	1016.18	14.04	1025	14.04	-3230.26	14.02	555.998	54.8495	-87.6		14.02	958.581	14.04	877	14.04	-3208.79	14.02	531.213	54.8576	-84.35		14.03	795.799	14.05	901	14.05	-3057.55	14.03	552.169	54.8066	-84.95		14.0202	2691.84	14.0402	2143	14.0402	-3766.23
14.03	977.994	14.05	966	14.05	-3316.95	14.03	566.406	54.8779	-89.95		14.03	952.999	14.05	961	14.05	-3243.27	14.03	555.068	54.8823	-87.6		14.03	900.245	14.05	876	14.05	-3163.51	14.03	530.309	54.8912	-84.35		14.04	765.556	14.06	875	14.06	-3063.28	14.04	551.213	54.8073	-84.95		14.0302	2527.14	14.0502	2155	14.0502	-3599.3
14.04	915.844	14.06	965	14.06	-3273.24	14.04	565.474	54.8859	-89.95		14.04	894.925	14.06	897	14.06	-3264.19	14.04	554.142	54.8906	-87.6		14.04	847.076	14.06	887	14.06	-3113.74	14.04	529.407	54.9055	-84.35		14.05	740.479	14.07	895	14.07	-3027.2	14.05	550.26	54.8336	-84.95		14.0402	2363.04	14.0602	2117	14.0602	-3496.94
14.05	862.185	14.07	942	14.07	-3260.08	14.05	564.544	54.8946	-89.95		14.05	843.934	14.07	933	14.07	-3192.96	14.05	553.217	54.895	-87.6		14.05	800.795	14.07	860	14.07	-3109.31	14.05	528.508	54.9102	-84.35		14.06	720.204	14.08	853	14.08	-3056.62	14.06	549.308	54.8814	-84.95		14.0502	2208.1	14.0702	1890	14.0702	-3600.91
14.06	817.48	14.08	898	14.08	-3275.54	14.06	563.617	54.9118	-89.95		14.06	800.853	14.08	876	14.08	-3221.91	14.06	552.296	54.9036	-87.6		14.06	762.031	14.08	811	14.08	-3133.49	14.06	527.61	54.9256	-84.35		14.07	704.125	14.09	853	14.09	-3046.86	14.07	548.359	54.894	-84.95		14.0602	2067.75	14.0802	1822	14.0802	-3563.97
14.07	781.322	14.09	852	14.09	-3299.42	14.07	562.692	54.9559	-89.95		14.07	765.62	14.09	849	14.09	-3227.07	14.07	551.376	54.9281	-87.6		14.07	730.596	14.09	791	14.09	-3134.34	14.07	526.716	54.9385	-84.35		14.08	691.545	14.1	833	14.1	-3059.33	14.08	547.412	54.8989	-84.95		14.0702	1944.71	14.0902	1752	14.0902	-3546.52
14.08	752.777	14.1	886	14.1	-3248.5	14.08	561.77	54.9628	-89.95		14.08	737.572	14.1	831	14.1	-3228.34	14.08	550.46	54.9358	-87.6		14.08	705.784	14.1	790	14.1	-3120.81	14.08	525.824	54.9524	-84.35		14.09	681.789	14.11	823	14.11	-3063.55	14.09	546.466	54.9032	-84.95		14.0802	1839.77	14.1002	1653	14.1002	-3574.02
14.09	730.657	14.11	870	14.11	-3251.67	14.09	560.851	54.9669	-89.95		14.09	715.728	14.11	854	14.11	-3192.68	14.09	549.546	54.9442	-87.6		14.09	686.628	14.11	791	14.11	-3108.94	14.09	524.934	54.954	-84.35		14.1	674.26	14.12	778	14.12	-3104.16	14.1	545.523	54.9044	-84.95		14.0902	1752.32	14.1102	1628	14.1102	-3541.5
14.1	713.742	14.12	852	14.12	-3259.97	14.1	559.934	54.9733	-89.95		14.1	698.997	14.12	851	14.12	-3186.2	14.1	548.634	54.9444	-87.6		14.1	672.096	14.12	767	14.12	-3124.91	14.1	524.047	54.958	-84.35		14.11	668.479	14.13	773	14.13	-3105.92	14.11	544.581	54.9167	-84.95		14.1002	1680.83	14.1202	1551	14.1202	-3572.84
14.11	700.911	14.13	878	14.13	-3226.65	14.11	559.019	54.9734	-89.95		14.11	686.34	14.13	820	14.13	-3210.16	14.11	547.725	54.9496	-87.6		14.11	661.227	14.13	796	14.13	-3090.09	14.11	523.162	54.9681	-84.35		14.12	664.09	14.14	804	14.14	-3072.67	14.12	543.641	54.9556	-84.95		14.1102	1623.31	14.1302	1490	14.1302	-3598.03
14.12	691.214	14.14	842	14.14	-3257.12	14.12	558.107	55.0035	-89.95		14.12	676.857	14.14	839	14.14	-3186.03	14.12	546.818	54.9695	-87.6		14.12	653.203	14.14	818	14.14	-3064	14.12	522.279	54.9861	-84.35		14.13	660.847	14.15	791	14.15	-3084.29	14.13	542.704	54.9588	-84.95		14.1202	1577.65	14.1402	1457	14.1402	-3603.19
14.13	683.891	14.15	859	14.15	-3235.95	14.13	557.198	55.013	-89.95		14.13	669.823	14.15	854	14.15	-3167.4	14.13	545.913	54.9983	-87.6		14.13	647.382	14.15	787	14.15	-3092.33	14.13	521.399	55.0065	-84.35		14.14	658.594	14.16	797	14.16	-3077.65	14.14	541.768	54.9781	-84.95		14.1302	1541.83	14.1502	1467	14.1502	-3571.72
14.14	678.362	14.16	867	14.16	-3224.81	14.14	556.291	55.0269	-89.95		14.14	664.689	14.16	880	14.16	-3138.97	14.14	545.012	55.0395	-87.6		14.14	643.294	14.16	798	14.16	-3079.85	14.14	520.521	55.0545	-84.35		14.15	657.215	14.17	849	14.17	-3025.53	14.15	540.835	54.982	-84.95		14.1402	1514	14.1602	1463	14.1602	-3559.27
14.15	674.192	14.17	879	14.17	-3210.43	14.15	555.386	55.0349	-89.95		14.15	661.056	14.17	851	14.17	-3166.52	14.15	544.112	55.0439	-87.6		14.15	640.617	14.17	803	14.17	-3074.38	14.15	519.646	55.0592	-84.35		14.16	656.577	14.18	775	14.18	-3099.58	14.16	539.903	54.9965	-84.95		14.1502	1492.53	14.1702	1460	14.1702	-3549.57
14.16	671.05	14.18	855	14.18	-3232.58	14.16	554.484	55.0984	-89.95		14.16	658.632	14.18	851	14.18	-3165.79	14.16	543.215	55.0849	-87.6		14.16	639.136	14.18	780	14.18	-3097.72	14.16	518.773	55.1016	-84.35		14.17	656.456	14.19	811	14.19	-3063.39	14.17	538.973	55.0304	-84.95		14.1602	1476.07	14.1802	1422	14.1802	-3577.62
14.17	668.673	14.19	820	14.19	-3266.02	14.17	553.585	55.1121	-89.95		14.17	657.177	14.19	786	14.19	-3230.48	14.17	542.321	55.0879	-87.6		14.17	638.672	14.19	847	14.19	-3031.54	14.17	517.903	55.1032	-84.35		14.18	656.508	14.2	790	14.2	-3083.58	14.18	538.046	55.0475	-84.95		14.1702	1463.38	14.1902	1431	14.1902	-3560.67
14.18	666.821	14.2	822	14.2	-3262.52	14.18	552.688	55.1227	-89.95		14.18	656.445	14.2	829	14.2	-3187.27	14.18	541.429	55.0935	-87.6		14.18	639.011	14.2	844	14.2	-3035.38	14.18	517.035	55.1072	-84.35		14.19	656.314	14.21	757	14.21	-3114.94	14.19	537.12	55.1076	-84.95		14.1802	1453.42	14.2002	1405	14.2002	-3580.13
14.19	665.258	14.21	850	14.21	-3232.9	14.19	551.794	55.1331	-89.95		14.19	656.143	14.21	832	14.21	-3183.81	14.19	540.539	55.1008	-87.6		14.19	639.826	14.21	784	14.21	-3095.77	14.19	516.169	55.1117	-84.35		14.2	655.505	14.22	797	14.22	-3072.44	14.2	536.196	55.127	-84.95		14.1902	1445.48	14.2102	1434	14.2102	-3545.47
14.2	663.759	14.22	855	14.22	-3226.06	14.2	550.902	55.148	-89.95		14.2	655.931	14.22	832	14.22	-3182.86	14.2	539.652	55.1187	-87.6		14.2	640.673	14.22	812	14.22	-3067.31	14.2	515.306	55.1354	-84.35		14.21	653.87	14.23	790	14.23	-3076.14	14.21	535.274	55.1453	-84.95		14.2002	1438.94	14.2202	1419	14.2202	-3555.37
14.21	662.144	14.23	807	14.23	-3271.94	14.21	550.012	55.1529	-89.95		14.21	655.475	14.23	799	14.23	-3214.26	14.21	538.768	55.1294	-87.6		14.21	641.062	14.23	819	14.23	-3058.78	14.21	514.445	55.1417	-84.35		14.22	651.364	14.24	749	14.24	-3113.25	14.22	534.355	55.1551	-84.95		14.2102	1433.28	14.2302	1430	14.2302	-3539.66
14.22	660.296	14.24	823	14.24	-3253.56	14.22	549.126	55.1736	-89.95		14.22	654.517	14.24	794	14.24	-3217	14.22	537.885	55.1514	-87.6		14.22	640.597	14.24	735	14.24	-3140.15	14.22	513.586	55.1679	-84.35		14.23	648.071	14.25	783	14.25	-3075.03	14.23	533.437	55.1693	-84.95		14.2202	1428.18	14.2402	1425	14.2402	-3540.18
14.23	658.176	14.25	750	14.25	-3324.01	14.23	548.241	55.2186	-89.95		14.23	652.918	14.25	782	14.25	-3226.15	14.23	537.006	55.1875	-87.6		14.23	639.068	14.25	784	14.25	-3087.56	14.23	512.73	55.1969	-84.35		14.24	644.181	14.26	703	14.26	-3150.79	14.24	532.521	55.1794	-84.95		14.2302	1423.46	14.2502	1434	14.2502	-3526.83
14.24	655.803	14.26	787	14.26	-3284.39	14.24	547.359	55.2284	-89.95		14.24	650.657	14.26	837	14.26	-3167.9	14.24	536.128	55.194	-87.6		14.24	636.445	14.26	762	14.26	-3105.24	14.24	511.876	55.204	-84.35		14.25	639.962	14.27	718	14.27	-3131.78	14.25	531.607	55.1997	-84.95		14.2402	1418.98	14.2602	1393	14.2602	-3563.55
14.25	653.251	14.27	786	14.27	-3282.83	14.25	546.48	55.2481	-89.95		14.25	647.814	14.27	795	14.27	-3206.45	14.25	535.253	55.2375	-87.6		14.25	632.851	14.27	786	14.27	-3076.54	14.25	511.025	55.2569	-84.35		14.26	635.714	14.28	705	14.28	-3141.23	14.26	530.695	55.2002	-84.95		14.2502	1414.63	14.2702	1405	14.2702	-3547.36
14.26	650.63	14.28	754	14.28	-3312.47	14.26	545.603	55.2715	-89.95		14.26	644.557	14.28	792	14.28	-3206.06	14.26	534.381	55.2504	-87.6		14.26	628.535	14.28	742	14.28	-3115.82	14.26	510.176	55.2614	-84.35		14.27	631.709	14.29	714	14.29	-3129.26	14.27	529.785	55.211	-84.95		14.2602	1410.36	14.2802	1417	14.2802	-3531.23
14.27	648.072	14.29	763	14.29	-3301.41	14.27	544.728	55.2829	-89.95		14.27	641.111	14.29	701	14.29	-3293.95	14.27	533.511	55.253	-87.6		14.27	623.833	14.29	697	14.29	-3156.4	14.27	509.329	55.2646	-84.35		14.28	628.157	14.3	690	14.3	-3150.97	14.28	528.877	55.231	-84.95		14.2702	1406.16	14.2902	1404	14.2902	-3540.18
14.28	645.705	14.3	753	14.3	-3309.75	14.28	543.856	55.2931	-89.95		14.28	637.719	14.3	780	14.3	-3212.3	14.28	532.643	55.2782	-87.6		14.28	619.109	14.3	720	14.3	-3129.54	14.28	508.485	55.2899	-84.35		14.29	625.193	14.31	661	14.31	-3178.36	14.29	527.972	55.2408	-84.95		14.2802	1402.04	14.3002	1410	14.3002	-3530.23
14.29	643.645	14.31	745	14.31	-3316.56	14.29	542.986	55.2978	-89.95		14.29	634.606	14.31	752	14.31	-3238.25	14.29	531.778	55.2791	-87.6		14.29	614.69	14.31	722	14.31	-3124.4	14.29	507.643	55.2914	-84.35		14.3	622.894	14.32	659	14.32	-3179.46	14.3	527.068	55.3045	-84.95		14.2902	1397.99	14.3102	1375	14.3102	-3561.4
14.3	641.985	14.32	730	14.32	-3330.9	14.3	542.119	55.3235	-89.95		14.3	631.957	14.32	711	14.32	-3277.9	14.3	530.915	55.3012	-87.6		14.3	610.827	14.32	681	14.32	-3163.1	14.3	506.803	55.3178	-84.35		14.31	621.29	14.33	657	14.33	-3181.26	14.31	526.166	55.3188	-84.95		14.3002	1394.04	14.3202	1478	14.3202	-3454.69
14.31	640.798	14.33	690	14.33	-3370.83	14.31	541.254	55.3353	-89.95		14.31	629.907	14.33	683	14.33	-3305.31	14.31	530.055	55.3365	-87.6		14.31	607.695	14.33	692	14.33	-3150.69	14.31	505.966	55.3454	-84.35		14.32	620.39	14.34	635	14.34	-3203.78	14.32	525.266	55.3492	-84.95		14.3102	1390.2	14.3302	1457	14.3302	-3472.14
14.32	640.143	14.34	696	14.34	-3365.4	14.32	540.392	55.3687	-89.95		14.32	628.555	14.34	660	14.34	-3328.53	14.32	529.196	55.3374	-87.6		14.32	605.394	14.34	693	14.34	-3149.18	14.32	505.131	55.3469	-84.35		14.33	620.193	14.35	664	14.35	-3176.02	14.33	524.368	55.3498	-84.95		14.3202	1386.5	14.3402	1459	14.3402	-3466.77
14.33	640.072	14.35	717	14.35	-3345.67	14.33	539.532	55.3785	-89.95		14.33	627.967	14.35	682	14.35	-3307.61	14.33	528.341	55.3439	-87.6		14.33	603.978	14.35	655	14.35	-3187.6	14.33	504.298	55.354	-84.35		14.34	620.706	14.36	604	14.36	-3238.05	14.34	523.472	55.3606	-84.95		14.3302	1382.95	14.3502	1414	14.3502	-3508.58
14.34	640.64	14.36	689	14.36	-3375.7	14.34	538.674	55.3854	-89.95		14.34	628.191	14.36	652	14.36	-3339.6	14.34	527.487	55.3503	-87.6		14.34	603.471	14.36	649	14.36	-3194.96	14.34	503.468	55.3598	-84.35		14.35	621.952	14.37	628	14.37	-3216.92	14.35	522.578	55.3775	-84.95		14.3402	1379.57	14.3602	1469	14.3602	-3450.59
14.35	641.905	14.37	680	14.37	-3387.58	14.35	537.819	55.4217	-89.95		14.35	629.273	14.37	614	14.37	-3380.56	14.35	526.636	55.4031	-87.6		14.35	603.888	14.37	676	14.37	-3170.31	14.35	502.64	55.4148	-84.35		14.36	623.976	14.38	606	14.38	-3242.74	14.36	521.686	55.3806	-84.95		14.3502	1376.39	14.3702	1560	14.3702	-3356.82
14.36	643.938	14.38	686	14.38	-3385.42	14.36	536.967	55.4434	-89.95		14.36	631.261	14.38	677	14.38	-3321.55	14.36	525.788	55.4284	-87.6		14.36	605.251	14.38	652	14.38	-3197.7	14.36	501.814	55.4402	-84.35		14.37	626.851	14.39	681	14.39	-3172.63	14.37	520.796	55.3905	-84.95		14.3602	1373.4	14.3802	1527	14.3802	-3387.25
14.37	646.824	14.39	668	14.39	-3408.31	14.37	536.116	55.4857	-89.95		14.37	634.215	14.39	709	14.39	-3294.66	14.37	524.942	55.4612	-87.6		14.37	607.599	14.39	602	14.39	-3252.22	14.37	500.991	55.4698	-84.35		14.38	630.671	14.4	622	14.4	-3237.73	14.38	519.908	55.4455	-84.95		14.3702	1370.62	14.3902	1577	14.3902	-3334.9
14.38	650.658	14.4	691	14.4	-3391.37	14.38	535.269	55.486	-89.95		14.38	638.208	14.4	659	14.4	-3350.98	14.38	524.098	55.4869	-87.6		14.38	610.991	14.4	627	14.4	-3232.97	14.38	500.17	55.4959	-84.35		14.39	635.559	14.41	630	14.41	-3237.19	14.39	519.022	55.4545	-84.95		14.3802	1368.06	14.4002	1590	14.4002	-3319.74
14.39	655.549	14.41	692	14.41	-3397.74	14.39	534.423	55.5149	-89.95		14.39	643.319	14.41	641	14.41	-3376.61	14.39	523.256	55.5007	-87.6		14.39	615.51	14.41	619	14.41	-3248.06	14.39	499.351	55.5103	-84.35		14.4	641.656	14.42	667	14.42	-3209.18	14.4	518.138	55.5276	-84.95		14.3902	1365.7	14.4102	1664	14.4102	-3243.78
14.4	661.614	14.42	660	14.42	-3438.51	14.4	533.58	55.536	-89.95		14.4	649.643	14.42	653	14.42	-3373.65	14.4	522.417	55.5018	-87.6		14.4	621.258	14.42	619	14.42	-3256.62	14.4	498.534	55.5155	-84.35		14.41	649.118	14.43	728	14.43	-3158.86	14.41	517.255	55.5291	-84.95		14.4002	1363.55	14.4202	1640	14.4202	-3266
14.41	668.976	14.43	667	14.43	-3441.83	14.41	532.739	55.5597	-89.95		14.41	657.274	14.43	673	14.43	-3364.18	14.41	521.58	55.5216	-87.6		14.41	628.349	14.43	655	14.43	-3230.77	14.41	497.72	55.5359	-84.35		14.42	658.108	14.44	662	14.44	-3237.4	14.42	516.375	55.5719	-84.95		14.4102	1361.59	14.4302	1625	14.4302	-3279.4
14.42	677.754	14.44	735	14.44	-3385.79	14.42	531.901	55.5683	-89.95		14.42	666.308	14.44	702	14.44	-3347.31	14.42	520.746	55.5332	-87.6		14.42	636.907	14.44	628	14.44	-3269.64	14.42	496.908	55.5426	-84.35		14.43	668.793	14.45	693	14.45	-3220.94	14.43	515.497	55.5766	-84.95		14.4202	1359.8	14.4402	1658	14.4402	-3244.99
14.43	688.067	14.45	674	14.45	-3460.52	14.43	531.065	55.6369	-89.95		14.43	676.841	14.45	682	14.45	-3381.16	14.43	519.914	55.612	-87.6		14.43	647.058	14.45	656	14.45	-3255.34	14.43	496.099	55.6206	-84.35		14.44	681.33	14.46	697	14.46	-3233.61	14.44	514.621	55.5958	-84.95		14.4302	1358.21	14.4502	1667	14.4502	-3234.78
14.44	700.031	14.46	703	14.46	-3447.16	14.44	530.231	55.6561	-89.95		14.44	688.972	14.46	704	14.46	-3374.87	14.44	519.084	55.6163	-87.6		14.44	658.928	14.46	671	14.46	-3256.01	14.44	495.292	55.6285	-84.35		14.45	695.865	14.47	712	14.47	-3237.55	14.45	513.747	55.6048	-84.95		14.4402	1356.8	14.4602	1584	14.4602	-3316.79
14.45	713.763	14.47	784	14.47	-3383.87	14.45	529.4	55.6659	-89.95		14.45	702.818	14.47	778	14.47	-3318.65	14.45	518.257	55.6497	-87.6		14.45	672.634	14.47	709	14.47	-3235.8	14.45	494.487	55.6633	-84.35		14.46	712.535	14.48	718	14.48	-3252.91	14.46	512.875	55.6373	-84.95		14.4502	1355.59	14.4702	1553	14.4702	-3347.04
14.46	729.399	14.48	794	14.48	-3393.9	14.46	528.571	55.6843	-89.95		14.46	718.528	14.48	783	14.48	-3333.78	14.46	517.432	55.6528	-87.6		14.46	688.303	14.48	728	14.48	-3236.89	14.46	493.684	55.6665	-84.35		14.47	731.475	14.49	804	14.49	-3190.9	14.47	512.004	55.6649	-84.95		14.4602	1354.6	14.4802	1528	14.4802	-3371.56
14.47	747.112	14.49	835	14.49	-3375.56	14.47	527.745	55.6918	-89.95		14.47	736.307	14.49	775	14.49	-3364.64	14.47	516.609	55.6726	-87.6		14.47	706.088	14.49	787	14.49	-3200.56	14.47	492.883	55.6869	-84.35		14.48	752.843	14.5	789	14.5	-3232.74	14.48	511.136	55.6728	-84.95		14.4702	1353.85	14.4902	1456	14.4902	-3443.38
14.48	767.141	14.5	852	14.5	-3384.26	14.48	526.921	55.708	-89.95		14.48	756.439	14.5	776	14.5	-3389.67	14.48	515.788	55.6783	-87.6		14.48	726.184	14.5	772	14.5	-3241.16	14.48	492.085	55.688	-84.35		14.49	776.824	14.51	842	14.51	-3209.78	14.49	510.27	55.6796	-84.95		14.4802	1353.37	14.5002	1521	14.5002	-3378.52
14.49	789.801	14.51	823	14.51	-3442.46	14.49	526.099	55.7109	-89.95		14.49	779.296	14.51	819	14.51	-3376.37	14.49	514.97	55.6842	-87.6		14.49	748.853	14.51	806	14.51	-3236.12	14.49	491.289	55.6936	-84.35		14.5	803.668	14.52	809	14.52	-3276.42	14.5	509.406	55.6873	-84.95		14.4902	1353.18	14.5102	1440	14.5102	-3460.03
14.5	815.497	14.52	852	14.52	-3446.66	14.5	525.279	55.7194	-89.95		14.5	805.33	14.52	798	14.52	-3431.2	14.5	514.154	55.6961	-87.6		14.5	774.448	14.52	823	14.52	-3251.92	14.5	490.496	55.7067	-84.35		14.51	833.707	14.53	900	14.53	-3223.09	14.51	508.543	55.7226	-84.95		14.5002	1353.33	14.5202	1474	14.5202	-3426.94
14.51	844.7	14.53	901	14.53	-3435.3	14.51	524.462	55.8075	-89.95		14.51	835.032	14.53	887	14.53	-3380.53	14.51	513.341	55.7675	-87.6		14.51	803.406	14.53	821	14.53	-3291.06	14.51	489.704	55.7798	-84.35		14.52	867.344	14.54	898	14.54	-3267.25	14.52	507.683	55.7273	-84.95		14.5102	1353.83	14.5302	1444	14.5302	-3458.29
14.52	877.898	14.54	878	14.54	-3500.75	14.52	523.647	55.8149	-89.95		14.52	868.863	14.54	929	14.54	-3381.63	14.52	512.529	55.801	-87.6		14.52	836.213	14.54	889	14.54	-3264.95	14.52	488.915	55.8147	-84.35		14.53	905.019	14.55	916	14.55	-3296.35	14.53	506.825	55.7819	-84.95		14.5202	1354.74	14.5402	1413	14.5402	-3491.14
14.53	915.538	14.55	905	14.55	-3521.36	14.53	522.835	55.8359	-89.95		14.53	907.192	14.55	937	14.55	-3421.75	14.53	511.72	55.824	-87.6		14.53	873.35	14.55	874	14.55	-3326.99	14.53	488.128	55.8396	-84.35		14.54	947.178	14.56	946	14.56	-3318.99	14.54	505.968	55.7883	-84.95		14.5302	1356.1	14.5502	1375	14.5502	-3531.56
14.54	957.993	14.56	974	14.56	-3505.6	14.54	522.025	55.8433	-89.95		14.54	950.287	14.56	960	14.56	-3452.38	14.54	510.914	55.8298	-87.6		14.54	915.243	14.56	938	14.56	-3315.64	14.54	487.344	55.8458	-84.35		14.55	994.283	14.57	1003	14.57	-3321.14	14.55	505.114	55.8159	-84.95		14.5402	1357.95	14.5602	1345	14.5602	-3564.6
14.55	1005.6	14.57	1011	14.57	-3528.4	14.55	521.217	55.8503	-89.95		14.55	998.406	14.57	971	14.57	-3501.64	14.55	510.109	55.8335	-87.6		14.55	962.275	14.57	968	14.57	-3344.78	14.55	486.561	55.8479	-84.35		14.56	1046.92	14.58	1063	14.58	-3328.61	14.56	504.262	55.8238	-84.95		14.5502	1360.36	14.5702	1414	14.5702	-3499.36
14.56	1058.84	14.58	1062	14.58	-3545.55	14.56	520.411	55.8596	-89.95		14.56	1052.04	14.58	1046	14.58	-3495.66	14.56	509.307	55.8476	-87.6		14.56	1014.93	14.58	1038	14.58	-3342.11	14.56	485.781	55.8583	-84.35		14.57	1106.07	14.59	1086	14.59	-3384.42	14.57	503.411	55.8384	-84.95		14.5602	1363.41	14.5802	1472	14.5802	-3445.92
14.57	1118.64	14.59	1158	14.59	-3529.01	14.57	519.608	55.9668	-89.95		14.57	1112.3	14.59	1164	14.59	-3458.88	14.57	508.507	55.9759	-87.6		14.57	1074.07	14.59	1124	14.59	-3334.49	14.57	485.003	55.9939	-84.35		14.58	1173.53	14.6	1146	14.6	-3419.07	14.58	502.563	55.8785	-84.95		14.5702	1367.16	14.5902	1448	14.5902	-3475.41
14.58	1186.79	14.6	1265	14.6	-3516.82	14.58	518.807	55.977	-89.95		14.58	1181.32	14.6	1270	14.6	-3450.85	14.58	507.709	55.9797	-87.6		14.58	1141.4	14.6	1203	14.6	-3349.13	14.58	484.227	55.9978	-84.35		14.59	1252.35	14.61	1302	14.61	-3378.99	14.59	501.716	55.9011	-84.95		14.5802	1371.73	14.6002	1410	14.6002	-3519.95
14.59	1266.25	14.61	1358	14.61	-3538.42	14.59	518.008	55.9892	-89.95		14.59	1262.54	14.61	1362	14.61	-3478.24	14.59	506.914	55.9855	-87.6		14.59	1219.78	14.61	1276	14.61	-3389.91	14.59	483.454	55.9999	-84.35		14.6	1346.99	14.62	1392	14.62	-3430.91	14.6	500.872	55.9202	-84.95		14.5902	1377.22	14.6102	1465	14.6102	-3472.67
14.6	1361.06	14.62	1554	14.62	-3479.92	14.6	517.212	56.0023	-89.95		14.6	1360.51	14.62	1460	14.62	-3523.9	14.6	506.121	55.9874	-87.6		14.6	1313.42	14.62	1406	14.62	-3397.8	14.6	482.683	56.0032	-84.35		14.61	1462.91	14.63	1490	14.63	-3501.73	14.61	500.029	55.9333	-84.95		14.6002	1383.75	14.6202	1488	14.6202	-3458.73
14.61	1475.66	14.63	1606	14.63	-3587.37	14.61	516.418	56.0183	-89.95		14.61	1479.9	14.63	1634	14.63	-3516.02	14.61	505.33	56.0141	-87.6		14.61	1427.2	14.63	1557	14.63	-3408.88	14.61	481.914	56.0323	-84.35		14.62	1604.84	14.64	1701	14.64	-3479.4	14.62	499.189	55.9519	-84.95		14.6102	1391.47	14.6302	1461	14.6302	-3496.3
14.62	1613.16	14.64	1848	14.64	-3518.83	14.62	515.626	56.0272	-89.95		14.62	1623.56	14.64	1813	14.64	-3516.42	14.62	504.541	56.0148	-87.6		14.62	1565.09	14.64	1808	14.64	-3336.96	14.62	481.147	56.036	-84.35		14.63	1773.66	14.65	1967	14.65	-3404.21	14.63	498.35	55.9937	-84.95		14.6202	1400.54	14.6402	1490	14.6402	-3479.56
14.63	1772.61	14.65	2078	14.65	-3460.13	14.63	514.836	56.1171	-89.95		14.63	1789.68	14.65	2027	14.65	-3477.85	14.63	503.755	56.1233	-87.6		14.63	1727.17	14.65	2007	14.65	-3317.57	14.63	480.382	56.1415	-84.35		14.64	1962.33	14.66	2284	14.66	-3254.07	14.64	497.514	55.999	-84.95		14.6302	1411.11	14.6502	1522	14.6502	-3461.7
14.64	1946.07	14.66	2376	14.66	-3309.49	14.64	514.049	56.1241	-89.95		14.64	1969.08	14.66	2354	14.66	-3300.22	14.64	502.971	56.1317	-87.6		14.64	1906.25	14.66	2153	14.66	-3328.29	14.64	479.619	56.1465	-84.35		14.65	2153.13	14.67	2566	14.67	-3088.87	14.65	496.679	56.0303	-84.95		14.6402	1423.37	14.6602	1569	14.6602	-3430.92
14.65	2117.37	14.67	2622	14.67	-3165.9	14.65	513.264	56.1294	-89.95		14.65	2144.51	14.67	2598	14.67	-3158.93	14.65	502.189	56.1321	-87.6		14.65	2085.86	14.67	2504	14.67	-3087.85	14.65	478.859	56.1484	-84.35		14.66	2319.99	14.68	2919	14.68	-2785.49	14.66	495.847	56.0528	-84.95		14.6502	1437.51	14.6702	1499	14.6702	-3519.42
14.66	2264.72	14.68	2963	14.68	-2868.16	14.66	512.481	56.1417	-89.95		14.66	2293.88	14.68	2930	14.68	-2869.27	14.66	501.409	56.1374	-87.6		14.66	2242.58	14.68	2782	14.68	-2858.43	14.66	478.101	56.1548	-84.35		14.67	2436.8	14.69	3023	14.69	-2658.51	14.67	495.016	56.0721	-84.95		14.6602	1453.73	14.6802	1560	14.6802	-3479.41
14.67	2367.14	14.69	3115	14.69	-2694.92	14.67	511.7	56.1537	-89.95		14.67	2396.59	14.69	3140	14.69	-2636.05	14.67	500.631	56.1399	-87.6		14.67	2353.14	14.69	2933	14.69	-2688.15	14.67	477.345	56.1557	-84.35		14.68	2486.42	14.7	2710	14.7	-2879.64	14.68	494.187	56.0864	-84.95		14.6702	1472.23	14.6902	1649	14.6902	-3414.05
14.68	2410.4	14.7	2972	14.7	-2754.56	14.68	510.922	56.1709	-89.95		14.68	2438.93	14.7	2984	14.7	-2705.76	14.68	499.856	56.1666	-87.6		14.68	2401.72	14.7	2815	14.7	-2721.54	14.68	476.591	56.1849	-84.35		14.69	2463.43	14.71	2500	14.71	-2939.38	14.69	493.36	56.1038	-84.95		14.6802	1493.22	14.7002	1564	14.7002	-3525.36
14.69	2389.16	14.71	2683	14.71	-2906.89	14.69	510.146	56.1798	-89.95		14.69	2415.71	14.71	2544	14.71	-3005.53	14.69	499.083	56.1673	-87.6		14.69	2382.44	14.71	2484	14.71	-2911.88	14.69	475.84	56.1874	-84.35		14.7	2371.56	14.72	2248	14.72	-2999.06	14.7	492.536	56.128	-84.95		14.6902	1516.85	14.7102	1638	14.7102	-3480.58
14.7	2305.8	14.72	2212	14.72	-3202.04	14.7	509.372	56.2144	-89.95		14.7	2329.42	14.72	2223	14.72	-3146.88	14.7	498.312	56.1773	-87.6		14.7	2297.83	14.72	2301	14.72	-2913.13	14.7	475.09	56.1887	-84.35		14.71	2221.31	14.73	1939	14.73	-3093.46	14.71	491.713	56.1458	-84.95		14.7002	1543.16	14.7202	1697	14.7202	-3454.02
14.71	2169.12	14.73	1972	14.73	-3244.13	14.71	508.6	56.2542	-89.95		14.71	2189.19	14.73	1931	14.73	-3237.15	14.71	497.543	56.231	-87.6		14.71	2157.17	14.73	1865	14.73	-3144.58	14.71	474.343	56.2421	-84.35		14.72	2028.99	14.74	1475	14.74	-3339.82	14.72	490.892	56.151	-84.95		14.7102	1572.39	14.7302	1702	14.7302	-3484.96
14.72	1993.28	14.74	1622	14.74	-3391.06	14.72	507.83	56.2601	-89.95		14.72	2009.54	14.74	1639	14.74	-3322.29	14.72	496.777	56.2614	-87.6		14.72	1975.42	14.74	1501	14.74	-3299.28	14.72	473.598	56.2792	-84.35		14.73	1814.39	14.75	1186	14.75	-3423.48	14.73	490.073	56.1883	-84.95		14.7202	1604.83	14.7402	1817	14.7402	-3409.83
14.73	1795.37	14.75	1320	14.75	-3498.78	14.73	507.063	56.2701	-89.95		14.73	1807.81	14.75	1273	14.75	-3490.31	14.73	496.012	56.2662	-87.6		14.73	1770.87	14.75	1208	14.75	-3393.01	14.73	472.855	56.281	-84.35		14.74	1596.74	14.76	968	14.76	-3458.52	14.74	489.256	56.203	-84.95		14.7302	1640.76	14.7502	1807	14.7502	-3464.28
14.74	1592.3	14.76	1043	14.76	-3600.07	14.74	506.298	56.2771	-89.95		14.74	1600.95	14.76	1066	14.76	-3518.1	14.74	495.25	56.2762	-87.6		14.74	1561.57	14.76	1026	14.76	-3395.89	14.74	472.114	56.2945	-84.35		14.75	1391.41	14.77	848	14.77	-3422.99	14.75	488.441	56.2143	-84.95		14.7402	1680.64	14.7602	1848	14.7602	-3473.07
14.75	1398.02	14.77	906	14.77	-3585.44	14.75	505.535	56.2802	-89.95		14.75	1402.97	14.77	819	14.77	-3610.27	14.75	494.49	56.2846	-87.6		14.75	1362.3	14.77	806	14.77	-3462.41	14.75	471.375	56.3015	-84.35		14.76	1208.44	14.78	681	14.78	-3462.97	14.76	487.628	56.2214	-84.95		14.7502	1725.09	14.7702	1917	14.7702	-3460.1
14.76	1222.31	14.78	767	14.78	-3598.77	14.76	504.774	56.3067	-89.95		14.76	1223.76	14.78	756	14.78	-3544.82	14.76	493.732	56.2903	-87.6		14.76	1183.18	14.78	728	14.78	-3414.17	14.76	470.639	56.3057	-84.35		14.77	1052.91	14.79	639	14.79	-3404.77	14.77	486.817	56.2387	-84.95		14.7602	1774.88	14.7802	1981	14.7802	-3459.31
14.77	1070.68	14.79	699	14.79	-3566.24	14.77	504.016	56.3104	-89.95		14.77	1068.93	14.79	713	14.79	-3484.96	14.77	492.976	56.2936	-87.6		14.77	1029.69	14.79	616	14.79	-3426.02	14.77	469.904	56.3078	-84.35		14.78	925.894	14.8	580	14.8	-3386.95	14.78	486.008	56.2723	-84.95		14.7702	1830.91	14.7902	2122	14.7902	-3389.52
14.78	945.007	14.8	621	14.8	-3566.33	14.78	503.259	56.3218	-89.95		14.78	940.475	14.8	659	14.8	-3459.16	14.78	492.223	56.2973	-87.6		14.78	903.462	14.8	633	14.8	-3332.06	14.78	469.172	56.3116	-84.35		14.79	825.7	14.81	566	14.81	-3343.53	14.79	485.201	56.2803	-84.95		14.7802	1894.11	14.8002	2074	14.8002	-3517.31
14.79	844.485	14.81	597	14.81	-3531.61	14.79	502.505	56.3321	-89.95		14.79	837.621	14.81	590	14.81	-3467.95	14.79	491.471	56.3199	-87.6		14.79	803.312	14.81	582	14.81	-3325.58	14.79	468.442	56.3312	-84.35		14.8	748.876	14.82	566	14.82	-3301.57	14.8	484.396	56.2805	-84.95		14.7902	1965.33	14.8102	2239	14.8102	-3440.94
14.8	766.571	14.82	571	14.82	-3514.43	14.8	501.753	56.343	-89.95		14.8	757.822	14.82	598	14.82	-3415.63	14.8	490.722	56.3304	-87.6		14.8	726.352	14.82	580	14.82	-3285.7	14.8	467.714	56.3405	-84.35		14.81	691.458	14.83	531	14.83	-3306.41	14.81	483.593	56.2982	-84.95		14.8002	2045.12	14.8202	2372	14.8202	-3405.54
14.81	707.847	14.83	546	14.83	-3508.38	14.81	501.003	56.3676	-89.95		14.81	697.613	14.83	591	14.83	-3390.69	14.81	489.975	56.3339	-87.6		14.81	668.865	14.83	545	14.83	-3290.89	14.81	466.988	56.3457	-84.35		14.82	649.494	14.84	536	14.84	-3279.98	14.82	482.792	56.306	-84.95		14.8102	2133.74	14.8302	2456	14.8302	-3428.72
14.82	664.671	14.84	516	14.84	-3516.48	14.82	500.255	56.4076	-89.95		14.82	653.287	14.84	580	14.84	-3379.11	14.82	489.23	56.3843	-87.6		14.82	626.994	14.84	516	14.84	-3299.03	14.82	466.264	56.394	-84.35		14.83	619.34	14.85	520	14.85	-3280.88	14.83	481.992	56.341	-84.95		14.8202	2231.34	14.8402	2645	14.8402	-3358.07
14.83	633.618	14.85	503	14.85	-3514.32	14.83	499.51	56.4105	-89.95		14.83	621.35	14.85	510	14.85	-3433.42	14.83	488.487	56.3845	-87.6		14.83	597.176	14.85	499	14.85	-3301.53	14.83	465.542	56.395	-84.35		14.84	597.912	14.86	518	14.86	-3272.24	14.84	481.195	56.3552	-84.95		14.8302	2338.53	14.8502	2758	14.8502	-3377.77
14.84	611.723	14.86	520	14.86	-3486.97	14.84	498.766	56.4106	-89.95		14.84	598.771	14.86	540	14.86	-3392.66	14.84	487.746	56.3852	-87.6		14.84	576.323	14.86	501	14.86	-3289.48	14.84	464.822	56.3954	-84.35		14.85	582.806	14.87	528	14.87	-3254.7	14.85	480.4	56.3557	-84.95		14.8402	2456.88	14.8602	2854	14.8602	-3432.91
14.85	596.558	14.87	526	14.87	-3473.85	14.85	498.025	56.4135	-89.95		14.85	583.075	14.87	531	14.87	-3394.38	14.85	487.008	56.4148	-87.6		14.85	561.819	14.87	522	14.87	-3261.48	14.85	464.105	56.4327	-84.35		14.86	572.172	14.88	528	14.88	-3249.23	14.86	479.606	56.3671	-84.95		14.8502	2589.58	14.8702	3179	14.8702	-3280.81
14.86	586.213	14.88	522	14.88	-3472.83	14.86	497.285	56.4337	-89.95		14.86	572.322	14.88	520	14.88	-3400.43	14.86	486.271	56.4195	-87.6		14.86	551.771	14.88	522	14.88	-3256.4	14.86	463.389	56.4344	-84.35		14.87	564.625	14.89	484	14.89	-3289.13	14.87	478.815	56.3742	-84.95		14.8602	2740.72	14.8802	3440	14.8802	-3214.64
14.87	579.093	14.89	530	14.89	-3461.13	14.87	496.548	56.4523	-89.95		14.87	565.036	14.89	519	14.89	-3397.86	14.87	485.537	56.4376	-87.6		14.87	544.765	14.89	514	14.89	-3260.49	14.87	462.676	56.4505	-84.35		14.88	559.158	14.9	476	14.9	-3293.93	14.88	478.025	56.3784	-84.95		14.8702	2913.61	14.8902	3670	14.8902	-3195.51
14.88	574.067	14.9	499	14.9	-3489.2	14.88	495.813	56.464	-89.95		14.88	560.086	14.9	518	14.9	-3396.12	14.88	484.804	56.4471	-87.6		14.88	539.691	14.9	518	14.9	-3253.25	14.88	461.964	56.4593	-84.35		14.89	555.062	14.91	506	14.91	-3261.31	14.89	477.238	56.4253	-84.95		14.8802	3108.44	14.9002	3909	14.9002	-3169.08
14.89	570.374	14.91	519	14.91	-3466.58	14.89	495.081	56.4754	-89.95		14.89	556.524	14.91	506	14.91	-3405.79	14.89	484.074	56.4508	-87.6		14.89	535.783	14.91	503	14.91	-3265.35	14.89	461.255	56.4651	-84.35		14.9	551.857	14.92	489	14.92	-3276.05	14.9	476.452	56.4333	-84.95		14.8902	3319.31	14.9102	4167	14.9102	-3103.06
14.9	567.438	14.92	503	14.92	-3480.05	14.9	494.35	56.4857	-89.95		14.9	553.776	14.92	522	14.92	-3387.59	14.9	483.346	56.4693	-87.6		14.9	532.541	14.92	485	14.92	-3280.58	14.9	460.548	56.4841	-84.35		14.91	549.242	14.93	476	14.93	-3286.83	14.91	475.669	56.4512	-84.95		14.9002	3531.88	14.9202	4478	14.9202	-2938.21
14.91	564.821	14.93	502	14.93	-3478.5	14.91	493.621	56.4871	-89.95		14.91	551.454	14.93	495	14.93	-3412.31	14.91	482.62	56.4734	-87.6		14.91	529.635	14.93	477	14.93	-3285.85	14.91	459.842	56.4848	-84.35		14.92	546.978	14.94	475	14.94	-3285.6	14.92	474.887	56.4591	-84.95		14.9102	3723.87	14.9302	4716	14.9302	-2779.77
14.92	562.295	14.94	529	14.94	-3448.85	14.92	492.894	56.4966	-89.95		14.92	549.246	14.94	537	14.94	-3367.89	14.92	481.896	56.4874	-87.6		14.92	526.867	14.94	493	14.94	-3267.13	14.92	459.139	56.4994	-84.35		14.93	544.758	14.95	501	14.95	-3257.37	14.93	474.107	56.4893	-84.95		14.9202	3870.01	14.9402	4675	14.9402	-2822.96
14.93	559.735	14.95	477	14.95	-3498.13	14.93	492.17	56.5436	-89.95		14.93	546.967	14.95	473	14.95	-3429.33	14.93	481.174	56.5035	-87.6		14.93	524.138	14.95	460	14.95	-3297.45	14.93	458.438	56.5143	-84.35		14.94	542.53	14.96	467	14.96	-3289.08	14.94	473.329	56.5084	-84.95		14.9302	3949.57	14.9502	4652	14.9502	-2770.57
14.94	557.092	14.96	530	14.96	-3442.38	14.94	491.448	56.5644	-89.95		14.94	544.551	14.96	518	14.96	-3381.65	14.94	480.454	56.5383	-87.6		14.94	521.421	14.96	495	14.96	-3259.87	14.94	457.739	56.5478	-84.35		14.95	540.302	14.97	520	14.97	-3233.72	14.95	472.553	56.5217	-84.95		14.9402	3951.77	14.9602	4373	14.9602	-2904.52
14.95	554.373	14.97	501	14.97	-3468.67	14.95	490.727	56.5645	-89.95		14.95	541.988	14.97	515	14.97	-3381.91	14.95	479.736	56.539	-87.6		14.95	518.742	14.97	490	14.97	-3262.45	14.95	457.042	56.5489	-84.35		14.96	538.008	14.98	502	14.98	-3249.34	14.96	471.779	56.5317	-84.95		14.9502	3876.38	14.9702	4060	14.9702	-3016.66
14.96	551.622	14.98	533	14.98	-3434.09	14.96	490.009	56.6063	-89.95		14.96	539.308	14.98	517	14.98	-3377.19	14.96	479.02	56.586	-87.6		14.96	516.163	14.98	474	14.98	-3276.08	14.96	456.347	56.5991	-84.35		14.97	535.648	14.99	484	14.99	-3265	14.97	471.007	56.5523	-84.95		14.9602	3731.32	14.9802	3804	14.9802	-3033.95
14.97	548.912	14.99	516	14.99	-3448.74	14.97	489.293	56.6103	-89.95		14.97	536.569	14.99	517	14.99	-3374.57	14.97	478.306	56.5916	-87.6		14.97	513.743	14.99	506	14.99	-3241.78	14.97	455.654	56.6045	-84.35		14.98	533.271	15	509	15	-3237.75	14.98	470.237	56.5932	-84.95		14.9702	3530.47	14.9902	3382	14.9902	-3198.82
14.98	546.333	15	507	15	-3455.66	14.98	488.578	56.6412	-89.95		14.98	533.848	15	516	15	-3373.14	14.98	477.595	56.6162	-87.6		14.98	511.37	15	487	15	-3258.62	14.98	454.963	56.6265	-84.35		14.99	530.931	15.01	492	15.01	-3252.63	14.99	469.469	56.6269	-84.95		14.9802	3291.76	15.0002	3106	15.0002	-3217.08
14.99	543.982	15.01	499	15.01	-3461.74	14.99	487.866	56.6478	-89.95		14.99	531.231	15.01	499	15.01	-3388	14.99	476.885	56.6234	-87.6		14.99	509.071	15.01	466	15.01	-3277.59	14.99	454.274	56.6383	-84.35		15	528.678	15.02	472	15.02	-3270.67	15	468.703	56.633	-84.95		14.9902	3034.63	15.0102	2747	15.0102	-3331.6
15	541.901	15.02	504	15.02	-3455.04	15	487.156	56.6979	-89.95		15	528.805	15.02	482	15.02	-3403.12	15	476.177	56.6576	-87.6		15	506.912	15.02	470	15.02	-3271.67	15	453.587	56.6685	-84.35		15.01	526.554	15.03	487	15.03	-3253.92	15.01	467.939	56.6429	-84.95		15.0002	2776.88	15.0202	2361	15.0202	-3495.59
15.01	539.985	15.03	480	15.03	-3477.58	15.01	486.448	56.7281	-89.95		15.01	526.657	15.03	458	15.03	-3425.44	15.01	475.472	56.6947	-87.6		15.01	504.882	15.03	502	15.03	-3237.89	15.01	452.902	56.7117	-84.35		15.02	524.599	15.04	499	15.04	-3240.4	15.02	467.176	56.6755	-84.95		15.0102	2532.4	15.0302	2166	15.0302	-3495.98
15.02	538.277	15.04	513	15.04	-3443.35	15.02	485.742	56.7368	-89.95		15.02	524.782	15.04	502	15.04	-3379.98	15.02	474.768	56.7372	-87.6		15.02	502.962	15.04	483	15.04	-3255.27	15.02	452.22	56.7523	-84.35		15.03	522.846	15.05	500	15.05	-3238.17	15.03	466.416	56.7062	-84.95		15.0202	2310.4	15.0402	1966	15.0402	-3530.33
15.03	536.824	15.05	502	15.05	-3453.32	15.03	485.038	56.7526	-89.95		15.03	523.096	15.05	500	15.05	-3380.8	15.03	474.067	56.7404	-87.6		15.03	501.181	15.05	510	15.05	-3226.85	15.03	451.539	56.7535	-84.35		15.04	521.332	15.06	482	15.06	-3255.29	15.04	465.657	56.717	-84.95		15.0302	2115.79	15.0502	1797	15.0502	-3561.82
15.04	535.586	15.06	502	15.06	-3452.57	15.04	484.336	56.7648	-89.95		15.04	521.642	15.06	501	15.06	-3378.86	15.04	473.367	56.7593	-87.6		15.04	499.565	15.06	485	15.06	-3250.64	15.04	450.86	56.7759	-84.35		15.05	520.102	15.07	472	15.07	-3264.85	15.05	464.901	56.725	-84.95		15.0402	1950.14	15.0602	1666	15.0602	-3581.14
15.05	534.564	15.07	484	15.07	-3470.16	15.05	483.636	56.7848	-89.95		15.05	520.46	15.07	504	15.07	-3375.21	15.05	472.67	56.7657	-87.6		15.05	498.137	15.07	469	15.07	-3265.7	15.05	450.183	56.7811	-84.35		15.06	519.221	15.08	503	15.08	-3233.94	15.06	464.146	56.7472	-84.95		15.0502	1812.63	15.0702	1613	15.0702	-3545.18
15.06	533.811	15.08	509	15.08	-3445.17	15.06	482.938	56.8025	-89.95		15.06	519.52	15.08	497	15.08	-3381.93	15.06	471.974	56.7707	-87.6		15.06	496.931	15.08	478	15.08	-3256.08	15.06	449.508	56.7812	-84.35		15.07	518.778	15.09	465	15.09	-3272.64	15.07	463.393	56.7808	-84.95		15.0602	1700.95	15.0802	1564	15.0802	-3524.53
15.07	533.396	15.09	472	15.09	-3482.68	15.07	482.242	56.8252	-89.95		15.07	518.868	15.09	501	15.09	-3378.09	15.07	471.28	56.7937	-87.6		15.07	495.989	15.09	470	15.09	-3263.87	15.07	448.835	56.8108	-84.35		15.08	518.87	15.1	507	15.1	-3231.95	15.08	462.642	56.781	-84.95		15.0702	1611.98	15.0902	1488	15.0902	-3546.86
15.08	533.405	15.1	497	15.1	-3458.73	15.08	481.548	56.8704	-89.95		15.08	518.585	15.1	496	15.1	-3383.75	15.08	470.589	56.8494	-87.6		15.08	495.373	15.1	487	15.1	-3247.11	15.08	448.164	56.8665	-84.35		15.09	519.569	15.11	460	15.11	-3280.71	15.09	461.894	56.7818	-84.95		15.0802	1542.34	15.1002	1488	15.1002	-3506.12
15.09	533.918	15.11	495	15.11	-3462.27	15.09	480.856	56.8774	-89.95		15.09	518.749	15.11	471	15.11	-3409.86	15.09	469.899	56.8584	-87.6		15.09	495.157	15.11	465	15.11	-3269.82	15.09	447.495	56.8706	-84.35		15.1	520.876	15.12	435	15.12	-3307.55	15.1	461.147	56.7871	-84.95		15.0902	1488.67	15.1102	1435	15.1102	-3528.65
15.1	534.973	15.12	531	15.12	-3428.06	15.1	480.166	56.883	-89.95		15.1	519.406	15.12	492	15.12	-3390.28	15.1	469.212	56.8623	-87.6		15.1	495.4	15.12	504	15.12	-3231.9	15.1	446.827	56.876	-84.35		15.11	522.635	15.13	464	15.13	-3279.95	15.11	460.401	56.792	-84.95		15.1002	1447.93	15.1202	1475	15.1202	-3466.21
15.11	536.506	15.13	518	15.13	-3442.74	15.11	479.478	56.8917	-89.95		15.11	520.522	15.13	475	15.13	-3408.69	15.11	468.526	56.8787	-87.6		15.11	496.111	15.13	500	15.13	-3237.11	15.11	446.162	56.8965	-84.35		15.12	524.477	15.14	478	15.14	-3266.4	15.12	459.658	56.802	-84.95		15.1102	1417.46	15.1302	1367	15.1302	-3557.98
15.12	538.3	15.14	507	15.14	-3454.86	15.12	478.792	56.8921	-89.95		15.12	521.937	15.14	496	15.14	-3388.73	15.12	467.842	56.8848	-87.6		15.12	497.192	15.14	469	15.14	-3269.07	15.12	445.499	56.9006	-84.35		15.13	525.878	15.15	495	15.15	-3248.58	15.13	458.917	56.8228	-84.95		15.1202	1395.02	15.1402	1357	15.1402	-3556.51
15.13	539.98	15.15	486	15.15	-3476.01	15.13	478.108	56.8944	-89.95		15.13	523.353	15.15	459	15.15	-3426.02	15.13	467.16	56.8921	-87.6		15.13	498.401	15.15	460	15.15	-3278.39	15.13	444.838	56.9073	-84.35		15.14	526.328	15.16	504	15.16	-3237.38	15.14	458.178	56.8549	-84.95		15.1302	1378.79	15.1502	1401	15.1502	-3504.69
15.14	541.095	15.16	495	15.16	-3465.98	15.14	477.426	56.9076	-89.95		15.14	524.387	15.16	472	15.16	-3412.32	15.14	466.481	56.9143	-87.6		15.14	499.359	15.16	497	15.16	-3240.81	15.14	444.178	56.931	-84.35		15.15	525.504	15.17	478	15.17	-3259.91	15.15	457.44	56.8714	-84.95		15.1402	1367.32	15.1602	1401	15.1602	-3499.65
15.15	541.253	15.17	499	15.17	-3459.68	15.15	476.746	56.9399	-89.95		15.15	524.675	15.17	470	15.17	-3412.54	15.15	465.803	56.9207	-87.6		15.15	499.684	15.17	455	15.17	-3281.2	15.15	443.521	56.9363	-84.35		15.16	523.313	15.18	489	15.18	-3244.34	15.16	456.705	56.8795	-84.95		15.1502	1359.49	15.1702	1383	15.1702	-3514.79
15.16	540.217	15.18	495	15.18	-3460.21	15.16	476.068	56.9405	-89.95		15.16	523.977	15.18	543	15.18	-3336.7	15.16	465.127	56.9284	-87.6		15.16	499.102	15.18	461	15.18	-3272.59	15.16	442.865	56.9509	-84.35		15.17	519.835	15.19	487	15.19	-3241	15.17	455.971	56.9199	-84.95		15.1602	1354.46	15.1802	1433	15.1802	-3463.68
15.17	537.919	15.19	503	15.19	-3447.77	15.17	475.391	56.9804	-89.95		15.17	522.196	15.19	495	15.19	-3380.93	15.17	464.453	56.9488	-87.6		15.17	497.494	15.19	453	15.19	-3277.09	15.17	442.212	56.9659	-84.35		15.18	515.271	15.2	495	15.2	-3227.27	15.18	455.239	56.9354	-84.95		15.1702	1351.6	15.1902	1404	15.1902	-3493.05
15.18	534.449	15.2	499	15.2	-3446.65	15.18	474.717	57.0027	-89.95		15.18	519.356	15.2	461	15.2	-3410.49	15.18	463.781	56.9876	-87.6		15.18	494.878	15.2	468	15.2	-3257.92	15.18	441.56	56.9974	-84.35		15.19	509.93	15.21	509	15.21	-3207.51	15.19	454.509	56.9364	-84.95		15.1802	1350.49	15.2002	1361	15.2002	-3537.76
15.19	530.008	15.21	493	15.21	-3447.19	15.19	474.045	57.0257	-89.95		15.19	515.595	15.21	443	15.21	-3423.66	15.19	463.111	57.0081	-87.6		15.19	491.379	15.21	452	15.21	-3269.36	15.19	440.91	57.024	-84.35		15.2	504.195	15.22	465	15.22	-3246.03	15.2	453.781	56.9466	-84.95		15.1902	1350.86	15.2102	1443	15.2102	-3458.76
15.2	524.888	15.22	508	15.22	-3426.74	15.2	473.374	57.0301	-89.95		15.2	511.151	15.22	480	15.22	-3381.73	15.2	462.442	57.0137	-87.6		15.2	487.211	15.22	455	15.22	-3261.71	15.2	440.262	57.026	-84.35		15.21	498.439	15.23	493	15.23	-3213.03	15.21	453.055	56.9567	-84.95		15.2002	1352.57	15.2202	1425	15.2202	-3481.07
15.21	519.434	15.23	470	15.23	-3459.55	15.21	472.705	57.0328	-89.95		15.21	506.319	15.23	516	15.23	-3340.95	15.21	461.776	57.0176	-87.6		15.21	482.653	15.23	471	15.23	-3241.21	15.21	439.616	57.0314	-84.35		15.22	492.958	15.24	475	15.24	-3226.62	15.22	452.331	56.9644	-84.95		15.2102	1355.56	15.2302	1454	15.2302	-3457.77
15.22	513.978	15.24	500	15.24	-3424.8	15.22	472.039	57.0476	-89.95		15.22	501.388	15.24	465	15.24	-3387.52	15.22	461.112	57.0341	-87.6		15.22	477.997	15.24	448	15.24	-3260.05	15.22	438.972	57.0519	-84.35		15.23	487.959	15.25	475	15.25	-3222.82	15.23	451.609	56.9775	-84.95		15.2202	1359.87	15.2402	1477	15.2402	-3441.94
15.23	508.788	15.25	498	15.25	-3422.61	15.23	471.374	57.0499	-89.95		15.23	496.612	15.25	449	15.25	-3399.55	15.23	460.449	57.0402	-87.6		15.23	473.497	15.25	460	15.25	-3244.33	15.23	438.33	57.056	-84.35		15.24	483.547	15.26	467	15.26	-3227.59	15.24	450.889	57.0097	-84.95		15.2302	1365.57	15.2502	1458	15.2502	-3469.7
15.24	504.045	15.26	463	15.26	-3453.98	15.24	470.711	57.0961	-89.95		15.24	492.178	15.26	457	15.26	-3388.09	15.24	459.788	57.084	-87.6		15.24	469.335	15.26	457	15.26	-3244.11	15.24	437.69	57.1065	-84.35		15.25	479.746	15.27	435	15.27	-3256.89	15.25	450.17	57.0749	-84.95		15.2402	1372.75	15.2602	1455	15.2602	-3483.2
15.25	499.845	15.27	482	15.27	-3431.91	15.25	470.05	57.1586	-89.95		15.25	488.21	15.27	459	15.27	-3383.14	15.25	459.13	57.1433	-87.6		15.25	465.621	15.27	423	15.27	-3275.36	15.25	437.051	57.1532	-84.35		15.26	476.522	15.28	423	15.28	-3266.62	15.26	449.453	57.1023	-84.95		15.2502	1381.5	15.2702	1519	15.2702	-3431.62
15.26	496.22	15.28	451	15.28	-3460.36	15.26	469.391	57.186	-89.95		15.26	484.753	15.28	459	15.28	-3380.66	15.26	458.473	57.1639	-87.6		15.26	462.398	15.28	431	15.28	-3265.03	15.26	436.415	57.1798	-84.35		15.27	473.815	15.29	456	15.29	-3231.71	15.27	448.739	57.1196	-84.95		15.2602	1392.01	15.2802	1589	15.2802	-3376.14
15.27	493.15	15.29	481	15.29	-3428.26	15.27	468.734	57.2222	-89.95		15.27	481.801	15.29	500	15.29	-3337.58	15.27	457.818	57.1986	-87.6		15.27	459.647	15.29	436	15.29	-3258.08	15.27	435.78	57.2086	-84.35		15.28	471.546	15.3	452	15.3	-3234.08	15.28	448.026	57.1739	-84.95		15.2702	1404.43	15.2902	1564	15.2902	-3417.96
15.28	490.6	15.3	475	15.3	-3432.52	15.28	468.078	57.2514	-89.95		15.28	479.315	15.3	504	15.3	-3331.87	15.28	457.165	57.2693	-87.6		15.28	457.324	15.3	425	15.3	-3267.44	15.28	435.147	57.285	-84.35		15.29	469.634	15.31	424	15.31	-3260.69	15.29	447.315	57.1744	-84.95		15.2802	1418.95	15.3002	1647	15.3002	-3354.31
15.29	488.501	15.31	490	15.31	-3416.07	15.29	467.425	57.2865	-89.95		15.29	477.244	15.31	491	15.31	-3343.44	15.29	456.513	57.2822	-87.6		15.29	455.372	15.31	429	15.31	-3262.04	15.29	434.516	57.2931	-84.35		15.3	468.008	15.32	409	15.32	-3274.49	15.3	446.606	57.1771	-84.95		15.2902	1435.76	15.3102	1603	15.3102	-3420.48
15.3	486.763	15.32	513	15.32	-3391.85	15.3	466.773	57.3014	-89.95		15.3	475.526	15.32	461	15.32	-3372.22	15.3	455.864	57.2917	-87.6		15.3	453.727	15.32	469	15.32	-3220.85	15.3	433.887	57.3051	-84.35		15.31	466.618	15.33	413	15.33	-3269.45	15.31	445.899	57.2404	-84.95		15.3002	1455.12	15.3202	1679	15.3202	-3369.75
15.31	485.311	15.33	476	15.33	-3427.82	15.31	466.123	57.3227	-89.95		15.31	474.096	15.33	440	15.33	-3392.18	15.31	455.216	57.3045	-87.6		15.31	452.327	15.33	452	15.33	-3236.82	15.31	433.259	57.322	-84.35		15.32	465.423	15.34	456	15.34	-3225.52	15.32	445.193	57.2487	-84.95		15.3102	1477.29	15.3302	1767	15.3302	-3310.37
15.32	484.093	15.34	468	15.34	-3434.91	15.32	465.475	57.3245	-89.95		15.32	472.884	15.34	448	15.34	-3383.26	15.32	454.571	57.3146	-87.6		15.32	451.135	15.34	490	15.34	-3197.93	15.32	432.634	57.3324	-84.35		15.33	464.377	15.35	445	15.35	-3235.68	15.33	444.49	57.258	-84.95		15.3202	1502.56	15.3402	1845	15.3402	-3264.54
15.33	483.057	15.35	467	15.35	-3435.11	15.33	464.829	57.3777	-89.95		15.33	471.839	15.35	484	15.35	-3346.44	15.33	453.927	57.355	-87.6		15.33	450.111	15.35	439	15.35	-3248.14	15.33	432.01	57.3651	-84.35		15.34	463.447	15.36	442	15.36	-3237.93	15.34	443.788	57.3142	-84.95		15.3302	1531.17	15.3502	1965	15.3502	-3180.5
15.34	482.154	15.36	491	15.36	-3410.39	15.34	464.185	57.3788	-89.95		15.34	470.923	15.36	499	15.36	-3330.69	15.34	453.285	57.3822	-87.6		15.34	449.219	15.36	441	15.36	-3245.44	15.34	431.388	57.3982	-84.35		15.35	462.613	15.37	443	15.37	-3236.24	15.35	443.088	57.32	-84.95		15.3402	1563.35	15.3602	1879	15.3602	-3306.56
15.35	481.352	15.37	445	15.37	-3455.72	15.35	463.543	57.4081	-89.95		15.35	470.103	15.37	448	15.37	-3380.99	15.35	452.645	57.4163	-87.6		15.35	448.431	15.37	427	15.37	-3258.82	15.35	430.768	57.4365	-84.35		15.36	461.859	15.38	424	15.38	-3254.61	15.36	442.39	57.3206	-84.95		15.3502	1599.31	15.3702	2076	15.3702	-3154.26
15.36	480.626	15.38	473	15.38	-3427.09	15.36	462.902	57.4207	-89.95		15.36	469.351	15.38	443	15.38	-3385.33	15.36	452.006	57.4164	-87.6		15.36	447.734	15.38	432	15.38	-3253.27	15.36	430.15	57.4378	-84.35		15.37	461.171	15.39	439	15.39	-3239.02	15.37	441.694	57.3297	-84.95		15.3602	1639.37	15.3802	2118	15.3802	-3162.47
15.37	479.958	15.39	484	15.39	-3415.51	15.37	462.263	57.423	-89.95		15.37	468.649	15.39	439	15.39	-3388.72	15.37	451.37	57.4259	-87.6		15.37	447.114	15.39	441	15.39	-3243.77	15.37	429.534	57.4417	-84.35		15.38	460.536	15.4	463	15.4	-3214.46	15.38	441	57.3303	-84.95		15.3702	1684.07	15.3902	2186	15.3902	-3151.45
15.38	479.335	15.4	453	15.4	-3445.95	15.38	461.626	57.4433	-89.95		15.38	467.991	15.4	465	15.4	-3362.17	15.38	450.735	57.4389	-87.6		15.38	446.56	15.4	416	15.4	-3268.33	15.38	428.919	57.4499	-84.35		15.39	459.945	15.41	447	15.41	-3229.95	15.39	440.308	57.333	-84.95		15.3802	1734.28	15.4002	2304	15.4002	-3099
15.39	478.746	15.41	478	15.41	-3420.42	15.39	460.991	57.4582	-89.95		15.39	467.384	15.41	465	15.41	-3361.66	15.39	450.102	57.4484	-87.6		15.39	446.063	15.41	451	15.41	-3232.93	15.39	428.306	57.4619	-84.35		15.4	459.393	15.42	438	15.42	-3238.47	15.4	439.617	57.3965	-84.95		15.3902	1791.26	15.4102	2305	15.4102	-3174.36
15.4	478.187	15.42	438	15.42	-3459.95	15.4	460.358	57.4795	-89.95		15.4	466.826	15.42	433	15.42	-3393.21	15.4	449.471	57.4612	-87.6		15.4	445.616	15.42	432	15.42	-3251.58	15.4	427.695	57.4787	-84.35		15.41	458.877	15.43	454	15.43	-3222.03	15.41	438.929	57.4048	-84.95		15.4002	1856.8	15.4202	2495	15.4202	-3074.11
15.41	477.662	15.43	465	15.43	-3432.52	15.41	459.726	57.4813	-89.95		15.41	466.319	15.43	424	15.43	-3401.82	15.41	448.842	57.4694	-87.6		15.41	445.218	15.43	446	15.43	-3237.28	15.41	427.086	57.4788	-84.35		15.42	458.397	15.44	454	15.44	-3221.64	15.42	438.242	57.4282	-84.95		15.4102	1933.17	15.4302	2644	15.4302	-3030.74
15.42	477.186	15.44	478	15.44	-3419.16	15.42	459.096	57.4913	-89.95		15.42	465.867	15.44	464	15.44	-3361.52	15.42	448.214	57.4714	-87.6		15.42	444.87	15.44	460	15.44	-3223.05	15.42	426.478	57.4893	-84.35		15.43	457.956	15.45	474	15.45	-3201.33	15.43	437.557	57.443	-84.95		15.4202	2022.92	15.4402	2759	15.4402	-3038.91
15.43	476.764	15.45	452	15.45	-3444.88	15.43	458.468	57.5027	-89.95		15.43	465.484	15.45	431	15.45	-3394.3	15.43	447.588	57.4863	-87.6		15.43	444.573	15.45	417	15.45	-3265.89	15.43	425.873	57.4961	-84.35		15.44	457.568	15.46	464	15.46	-3211.11	15.44	436.874	57.4705	-84.95		15.4302	2128.55	15.4502	2827	15.4502	-3111.13
15.44	476.403	15.46	450	15.46	-3446.68	15.44	457.842	57.5212	-89.95		15.44	465.179	15.46	437	15.46	-3388.19	15.44	446.964	57.4991	-87.6		15.44	444.335	15.46	433	15.46	-3249.84	15.44	425.269	57.5082	-84.35		15.45	457.258	15.47	464	15.47	-3211	15.45	436.193	57.4705	-84.95		15.4402	2251.71	15.4602	3003	15.4602	-3088.15
15.45	476.115	15.47	473	15.47	-3423.59	15.45	457.218	57.5348	-89.95		15.45	464.965	15.47	460	15.47	-3365.19	15.45	446.342	57.5149	-87.6		15.45	444.179	15.47	399	15.47	-3283.9	15.45	424.667	57.5298	-84.35		15.46	457.04	15.48	480	15.48	-3195.02	15.46	435.513	57.4763	-84.95		15.4502	2391.94	15.4702	3156	15.4702	-3091.3
15.46	475.921	15.48	455	15.48	-3441.63	15.46	456.595	57.5356	-89.95		15.46	464.852	15.48	475	15.48	-3350.33	15.46	445.722	57.5393	-87.6		15.46	444.126	15.48	469	15.48	-3214.1	15.46	424.066	57.5553	-84.35		15.47	456.929	15.49	463	15.49	-3212.19	15.47	434.836	57.477	-84.95		15.4602	2544.96	15.4802	3169	15.4802	-3222.38
15.47	475.834	15.49	466	15.49	-3430.81	15.47	455.974	57.5779	-89.95		15.47	464.854	15.49	495	15.49	-3330.6	15.47	445.103	57.5734	-87.6		15.47	444.191	15.49	439	15.49	-3244.46	15.47	423.468	57.5937	-84.35		15.48	456.946	15.5	430	15.5	-3245.55	15.48	434.16	57.4835	-84.95		15.4702	2701.11	15.4902	3428	15.4902	-3077.45
15.48	475.871	15.5	463	15.5	-3434.15	15.48	455.355	57.5802	-89.95		15.48	464.986	15.5	482	15.5	-3344.04	15.48	444.486	57.5735	-87.6		15.48	444.392	15.5	440	15.5	-3244.01	15.48	422.871	57.595	-84.35		15.49	457.121	15.51	449	15.51	-3227.11	15.49	433.486	57.5738	-84.95		15.4802	2845.18	15.5002	3436	15.5002	-3138.14
15.49	476.049	15.51	477	15.51	-3420.66	15.49	454.737	57.6488	-89.95		15.49	465.262	15.51	476	15.51	-3350.65	15.49	443.871	57.6267	-87.6		15.49	444.753	15.51	443	15.51	-3241.77	15.49	422.276	57.636	-84.35		15.5	457.477	15.52	454	15.52	-3222.91	15.5	432.814	57.5849	-84.95		15.4902	2959.26	15.5102	3434	15.5102	-3154.97
15.5	476.385	15.52	492	15.52	-3406.37	15.5	454.122	57.6601	-89.95		15.5	465.697	15.52	490	15.52	-3337.45	15.5	443.257	57.6437	-87.6		15.5	445.301	15.52	456	15.52	-3229.75	15.5	421.682	57.6535	-84.35		15.51	458.04	15.53	464	15.53	-3213.96	15.51	432.144	57.5997	-84.95		15.5002	3027.95	15.5202	3564	15.5202	-2985.08
15.51	476.898	15.53	514	15.53	-3385.29	15.51	453.508	57.6787	-89.95		15.51	466.306	15.53	479	15.53	-3349.45	15.51	442.646	57.6565	-87.6		15.51	446.056	15.53	470	15.53	-3216.98	15.51	421.09	57.6657	-84.35		15.52	458.834	15.54	472	15.54	-3207.29	15.52	431.476	57.6273	-84.95		15.5102	3042.77	15.5302	3455	15.5302	-3004.27
15.52	477.605	15.54	510	15.54	-3390.44	15.52	452.895	57.6931	-89.95		15.52	467.106	15.54	471	15.54	-3358.69	15.52	442.036	57.6724	-87.6		15.52	447.038	15.54	440	15.54	-3248.48	15.52	420.5	57.6873	-84.35		15.53	459.885	15.55	466	15.55	-3214.93	15.53	430.809	57.6342	-84.95		15.5202	3002.89	15.5402	3288	15.5402	-3040.14
15.53	478.526	15.55	498	15.55	-3403.85	15.53	452.285	57.7067	-89.95		15.53	468.114	15.55	457	15.55	-3374.19	15.53	441.427	57.6804	-87.6		15.53	448.27	15.55	433	15.55	-3257.28	15.53	419.912	57.692	-84.35		15.54	461.218	15.56	469	15.56	-3213.89	15.54	430.144	57.6404	-84.95		15.5302	2913.07	15.5502	3142	15.5502	-3025.23
15.54	479.679	15.56	466	15.56	-3437.53	15.54	451.676	57.7073	-89.95		15.54	469.354	15.56	492	15.56	-3340.99	15.54	440.821	57.713	-87.6		15.54	449.771	15.56	456	15.56	-3236.41	15.54	419.326	57.7247	-84.35		15.55	462.856	15.57	442	15.57	-3243.21	15.55	429.481	57.6615	-84.95		15.5402	2781.95	15.5602	3036	15.5602	-2953.7
15.55	481.087	15.57	514	15.57	-3391.53	15.55	451.069	57.7211	-89.95		15.55	470.852	15.57	479	15.57	-3356.13	15.55	440.216	57.7132	-87.6		15.55	451.569	15.57	426	15.57	-3268.9	15.55	418.741	57.7263	-84.35		15.56	464.822	15.58	441	15.58	-3246.91	15.56	428.82	57.6927	-84.95		15.5502	2621.04	15.5702	2792	15.5702	-3016.32
15.56	482.774	15.58	488	15.58	-3419.89	15.56	450.463	57.7448	-89.95		15.56	472.647	15.58	456	15.58	-3381.66	15.56	439.613	57.7151	-87.6		15.56	453.695	15.58	440	15.58	-3257.81	15.56	418.158	57.7343	-84.35		15.57	467.138	15.59	438	15.59	-3253.02	15.57	428.161	57.6984	-84.95		15.5602	2443.51	15.5802	2533	15.5802	-3100.56
15.57	484.773	15.59	475	15.59	-3435.65	15.57	449.86	57.776	-89.95		15.57	474.786	15.59	417	15.59	-3423.67	15.57	439.012	57.7631	-87.6		15.57	456.188	15.59	462	15.59	-3239.2	15.57	417.576	57.7716	-84.35		15.58	469.834	15.6	464	15.6	-3230.59	15.58	427.503	57.6989	-84.95		15.5702	2262.13	15.5902	2216	15.5902	-3256.74
15.58	487.128	15.6	486	15.6	-3427.89	15.58	449.258	57.7771	-89.95		15.58	477.324	15.6	453	15.6	-3391.2	15.58	438.412	57.7685	-87.6		15.58	459.099	15.6	492	15.6	-3213.15	15.58	416.996	57.7773	-84.35		15.59	472.943	15.61	476	15.61	-3222.68	15.59	426.848	57.7088	-84.95		15.5802	2087.37	15.6002	2072	15.6002	-3258.08
15.59	489.892	15.61	519	15.61	-3398.67	15.59	448.657	57.8017	-89.95		15.59	480.326	15.61	458	15.61	-3390.33	15.59	437.814	57.7727	-87.6		15.59	462.493	15.61	435	15.61	-3274.73	15.59	416.418	57.7933	-84.35		15.6	476.514	15.62	461	15.62	-3242.37	15.6	426.194	57.731	-84.95		15.5902	1926.55	15.6102	1933	15.6102	-3274.28
15.6	493.129	15.62	486	15.62	-3436.09	15.6	448.059	57.8239	-89.95		15.6	483.858	15.62	452	15.62	-3401.11	15.6	437.218	57.806	-87.6		15.6	466.441	15.62	461	15.62	-3254.03	15.6	415.842	57.8201	-84.35		15.61	480.607	15.63	462	15.63	-3246.74	15.61	425.542	57.745	-84.95		15.6002	1783.89	15.6202	1788	15.6202	-3316.18
15.61	496.914	15.63	448	15.63	-3479.2	15.61	447.462	57.8447	-89.95		15.61	487.986	15.63	462	15.63	-3396.62	15.61	436.623	57.8384	-87.6		15.61	471.024	15.63	465	15.63	-3256.14	15.61	415.267	57.85	-84.35		15.62	485.297	15.64	412	15.64	-3302.88	15.62	424.891	57.749	-84.95		15.6102	1661.08	15.6302	1636	15.6302	-3383.45
15.62	501.326	15.64	541	15.64	-3392.11	15.62	446.867	57.8648	-89.95		15.62	492.772	15.64	459	15.64	-3405.94	15.62	436.03	57.8564	-87.6		15.62	476.324	15.64	433	15.64	-3295.15	15.62	414.694	57.8713	-84.35		15.63	490.668	15.65	451	15.65	-3270.89	15.63	424.243	57.7916	-84.95		15.6202	1557.99	15.6402	1526	15.6402	-3425.04
15.63	506.442	15.65	514	15.65	-3425.89	15.63	446.273	57.8654	-89.95		15.63	498.282	15.65	501	15.65	-3371.21	15.63	435.439	57.8691	-87.6		15.63	482.427	15.65	436	15.65	-3300.2	15.63	414.123	57.8819	-84.35		15.64	496.81	15.66	465	15.66	-3264.88	15.64	423.596	57.8189	-84.95		15.6302	1473.25	15.6502	1431	15.6502	-3465.65
15.64	512.347	15.66	510	15.66	-3437.69	15.64	445.681	57.8792	-89.95		15.64	504.604	15.66	508	15.66	-3372.64	15.64	434.849	57.8711	-87.6		15.64	489.436	15.66	462	15.66	-3283.52	15.64	413.553	57.8829	-84.35		15.65	503.819	15.67	502	15.67	-3237.03	15.65	422.951	57.8503	-84.95		15.6402	1404.85	15.6602	1414	15.6602	-3439.9
15.65	519.134	15.67	496	15.67	-3460.68	15.65	445.091	57.903	-89.95		15.65	511.872	15.67	485	15.67	-3405.52	15.65	434.261	57.8713	-87.6		15.65	497.492	15.67	485	15.67	-3271.42	15.65	412.985	57.8845	-84.35		15.66	511.812	15.68	528	15.68	-3221.58	15.66	422.308	57.8559	-84.95		15.6502	1350.45	15.6702	1376	15.6702	-3444.6
15.66	526.929	15.68	489	15.68	-3478.14	15.66	444.502	57.9056	-89.95		15.66	520.296	15.68	504	15.68	-3398.24	15.66	433.675	57.8732	-87.6		15.66	506.811	15.68	457	15.68	-3312.3	15.66	412.419	57.8925	-84.35		15.67	520.953	15.69	477	15.69	-3284.98	15.67	421.667	57.8565	-84.95		15.6602	1307.7	15.6802	1279	15.6802	-3515.8
15.67	535.92	15.69	492	15.69	-3487.42	15.67	443.915	57.9344	-89.95		15.67	530.181	15.69	497	15.69	-3419.15	15.67	433.09	57.9214	-87.6		15.67	517.706	15.69	474	15.69	-3310.63	15.67	411.854	57.9299	-84.35		15.68	531.512	15.7	490	15.7	-3286.79	15.68	421.027	57.865	-84.95		15.6702	1274.41	15.6902	1208	15.6902	-3566.84
15.68	546.379	15.7	507	15.7	-3486.9	15.68	443.329	57.9355	-89.95		15.68	541.898	15.7	523	15.7	-3409.46	15.68	432.507	57.9247	-87.6		15.68	530.592	15.7	465	15.7	-3337.7	15.68	411.291	57.9356	-84.35		15.69	543.906	15.71	505	15.71	-3289.72	15.69	420.389	57.8665	-84.95		15.6802	1248.61	15.7002	1279	15.7002	-3480.35
15.69	558.659	15.71	499	15.71	-3511.86	15.69	442.746	57.9537	-89.95		15.69	555.812	15.71	476	15.71	-3474.97	15.69	431.926	57.9268	-87.6		15.69	545.916	15.71	493	15.71	-3330.45	15.69	410.729	57.9376	-84.35		15.7	558.721	15.72	518	15.72	-3298.32	15.7	419.753	57.8697	-84.95		15.6902	1228.65	15.7102	1210	15.7102	-3537.2
15.7	573.142	15.72	551	15.72	-3479.24	15.7	442.164	57.9601	-89.95		15.7	572.119	15.72	543	15.72	-3427.91	15.7	431.346	57.9275	-87.6		15.7	563.993	15.72	519	15.72	-3327.08	15.7	410.17	57.9387	-84.35		15.71	576.645	15.73	508	15.73	-3333.64	15.71	419.119	57.8893	-84.95		15.7002	1213.15	15.7202	1180	15.7202	-3557.52
15.71	590.1	15.73	565	15.73	-3486.43	15.71	441.583	57.9629	-89.95		15.71	590.627	15.73	565	15.73	-3425.93	15.71	430.768	57.931	-87.6		15.71	584.736	15.73	503	15.73	-3366.03	15.71	409.611	57.9517	-84.35		15.72	598.246	15.74	547	15.74	-3322.66	15.72	418.486	57.9028	-84.95		15.7102	1201.01	15.7302	1124	15.7302	-3605.62
15.72	609.478	15.74	558	15.74	-3515.15	15.72	441.004	57.9736	-89.95		15.72	610.571	15.74	559	15.74	-3450.25	15.72	430.191	57.9528	-87.6		15.72	607.369	15.74	535	15.74	-3355.15	15.72	409.055	57.9615	-84.35		15.73	623.567	15.75	573	15.75	-3324.93	15.73	417.856	57.9068	-84.95		15.7202	1191.33	15.7402	1212	15.7402	-3510.98
15.73	630.669	15.75	615	15.75	-3478.53	15.73	440.427	57.9824	-89.95		15.73	630.586	15.75	608	15.75	-3416.03	15.73	429.617	57.9606	-87.6		15.73	630.318	15.75	572	15.75	-3335.22	15.73	408.5	57.9786	-84.35		15.74	651.589	15.76	626	15.76	-3296.84	15.74	417.227	57.9486	-84.95		15.7302	1183.43	15.7502	1189	15.7502	-3528.2
15.74	652.391	15.76	652	15.76	-3458.39	15.74	439.851	57.9926	-89.95		15.74	648.908	15.76	624	15.76	-3409.59	15.74	429.043	57.9644	-87.6		15.74	651.443	15.76	598	15.76	-3320.26	15.74	407.946	57.981	-84.35		15.75	679.86	15.77	628	15.77	-3312.67	15.75	416.6	57.9761	-84.95		15.7402	1176.79	15.7602	1183	15.7602	-3529
15.75	672.774	15.77	664	15.77	-3457.6	15.75	439.277	58.0033	-89.95		15.75	663.686	15.77	618	15.77	-3418.68	15.75	428.472	58.0067	-87.6		15.75	668.507	15.77	627	15.77	-3294.82	15.75	407.395	58.0248	-84.35		15.76	704.763	15.78	647	15.78	-3301.95	15.76	415.974	58.0012	-84.95		15.7502	1171.01	15.7702	1140	15.7702	-3567.17
15.76	689.628	15.78	699	15.78	-3426.59	15.76	438.704	58.0381	-89.95		15.76	673.25	15.78	667	15.78	-3365.73	15.76	427.902	58.012	-87.6		15.76	679.551	15.78	620	15.78	-3297.2	15.76	406.844	58.0251	-84.35		15.77	722.603	15.79	646	15.79	-3300.8	15.77	415.351	58.0231	-84.95		15.7602	1165.81	15.7802	1186	15.7802	-3516.57
15.77	700.838	15.79	704	15.79	-3417.68	15.77	438.133	58.0643	-89.95		15.77	676.345	15.79	669	15.79	-3352.98	15.77	427.333	58.015	-87.6		15.77	683.113	15.79	683	15.79	-3221.68	15.77	406.296	58.0299	-84.35		15.78	730.875	15.8	736	15.8	-3198.67	15.78	414.729	58.0279	-84.95		15.7702	1160.98	15.7902	1161	15.7902	-3537.12
15.78	704.825	15.8	738	15.8	-3372.2	15.78	437.564	58.0644	-89.95		15.78	672.391	15.8	713	15.8	-3292.39	15.78	426.766	58.0277	-87.6		15.78	678.49	15.8	668	15.8	-3217.48	15.78	405.749	58.0405	-84.35		15.79	728.732	15.81	689	15.81	-3224.8	15.79	414.108	58.0475	-84.95		15.7802	1156.38	15.8002	1140	15.8002	-3553.77
15.79	700.922	15.81	736	15.81	-3356.23	15.79	436.996	58.1127	-89.95		15.79	661.635	15.81	726	15.81	-3258.4	15.79	426.201	58.0835	-87.6		15.79	665.971	15.81	726	15.81	-3135.37	15.79	405.203	58.0965	-84.35		15.8	716.598	15.82	695	15.82	-3191.13	15.8	413.49	58.0713	-84.95		15.7902	1151.93	15.8102	1091	15.8102	-3598.49
15.8	689.443	15.82	736	15.82	-3333.33	15.8	436.43	58.1218	-89.95		15.8	645.047	15.82	782	15.82	-3178.68	15.8	425.637	58.0863	-87.6		15.8	646.769	15.82	664	15.82	-3170.33	15.8	404.659	58.0976	-84.35		15.81	695.726	15.83	737	15.83	-3117.2	15.81	412.873	58.1051	-84.95		15.8002	1147.58	15.8202	1074	15.8202	-3611.28
15.81	671.468	15.83	713	15.83	-3330.39	15.81	435.865	58.1326	-89.95		15.81	624.063	15.83	705	15.83	-3230.91	15.81	425.075	58.1117	-87.6		15.81	622.659	15.83	642	15.83	-3164.33	15.81	404.117	58.1204	-84.35		15.82	668.057	15.84	698	15.84	-3122.77	15.82	412.258	58.107	-84.95		15.8102	1143.3	15.8302	1132	15.8302	-3549.15
15.82	648.573	15.84	733	15.84	-3283.33	15.82	435.302	58.1517	-89.95		15.82	600.343	15.84	644	15.84	-3267.62	15.82	424.515	58.1195	-87.6		15.82	595.623	15.84	619	15.84	-3160.11	15.82	403.576	58.14	-84.35		15.83	636.128	15.85	656	15.85	-3132.24	15.83	411.645	58.1346	-84.95		15.8202	1139.09	15.8402	1035	15.8402	-3642.09
15.83	622.627	15.85	623	15.85	-3366.9	15.83	434.741	58.1932	-89.95		15.83	575.569	15.85	598	15.85	-3291.03	15.83	423.956	58.1545	-87.6		15.83	567.624	15.85	601	15.85	-3152.99	15.83	403.037	58.1663	-84.35		15.84	602.694	15.86	584	15.86	-3174.33	15.84	411.034	58.1598	-84.95		15.8302	1134.95	15.8502	1038	15.8502	-3635.13
15.84	595.569	15.86	599	15.86	-3366.45	15.84	434.181	58.1973	-89.95		15.84	551.283	15.86	583	15.86	-3285.94	15.84	423.398	58.1657	-87.6		15.84	540.405	15.86	571	15.86	-3160.77	15.84	402.499	58.1839	-84.35		15.85	570.163	15.87	572	15.87	-3160.08	15.85	410.424	58.1777	-84.95		15.8402	1130.9	15.8602	1062	15.8602	-3607.29
15.85	569.142	15.87	560	15.87	-3383.82	15.85	433.622	58.2169	-89.95		15.85	528.693	15.87	541	15.87	-3310.73	15.85	422.842	58.1711	-87.6		15.85	515.276	15.87	507	15.87	-3205.88	15.85	401.963	58.1842	-84.35		15.86	540.258	15.88	527	15.88	-3182.92	15.86	409.816	58.184	-84.95		15.8502	1126.94	15.8702	1068	15.8702	-3597.56
15.86	544.686	15.88	525	15.88	-3400.43	15.86	433.065	58.2236	-89.95		15.86	508.595	15.88	521	15.88	-3316.5	15.86	422.288	58.2151	-87.6		15.86	493.064	15.88	473	15.88	-3224.33	15.86	401.429	58.2244	-84.35		15.87	514.008	15.89	497	15.89	-3194.81	15.87	409.21	58.2301	-84.95		15.8602	1123.09	15.8802	985	15.8802	-3676.97
15.87	523.064	15.89	512	15.89	-3398.28	15.87	432.51	58.2499	-89.95		15.87	491.39	15.89	520	15.89	-3306.08	15.87	421.735	58.2246	-87.6		15.87	474.17	15.89	442	15.89	-3242.86	15.87	400.896	58.2362	-84.35		15.88	491.844	15.9	438	15.9	-3239.45	15.88	408.605	58.256	-84.95		15.8702	1119.37	15.8902	1033	15.8902	-3625.51
15.88	504.674	15.9	449	15.9	-3449.15	15.88	431.956	58.3529	-89.95		15.88	477.157	15.9	465	15.9	-3352.11	15.88	421.184	58.3141	-87.6		15.88	458.617	15.9	426	15.9	-3249.08	15.88	400.364	58.326	-84.35		15.89	473.735	15.91	433	15.91	-3233.37	15.89	408.002	58.264	-84.95		15.8802	1115.77	15.9002	1089	15.9002	-3566.2
15.89	489.52	15.91	486	15.91	-3402.67	15.89	431.403	58.3767	-89.95		15.89	465.737	15.91	488	15.91	-3322.2	15.89	420.634	58.3344	-87.6		15.89	446.147	15.91	413	15.91	-3254.56	15.89	399.834	58.3466	-84.35		15.9	459.379	15.92	408	15.92	-3250.02	15.9	407.401	58.2924	-84.95		15.8902	1112.32	15.9102	1033	15.9102	-3619.04
15.9	477.387	15.92	488	15.92	-3393.4	15.9	430.852	58.3774	-89.95		15.9	456.77	15.92	430	15.92	-3374.95	15.9	420.086	58.3748	-87.6		15.9	436.368	15.92	412	15.92	-3249.89	15.9	399.306	58.3843	-84.35		15.91	448.3	15.93	430	15.93	-3221.86	15.91	406.802	58.3368	-84.95		15.9002	1109.01	15.9202	1061	15.9202	-3588.02
15.91	467.907	15.93	471	15.93	-3404.91	15.91	430.303	58.3793	-89.95		15.91	449.859	15.93	444	15.93	-3356.99	15.91	419.539	58.3787	-87.6		15.91	428.847	15.93	416	15.93	-3241.66	15.91	398.779	58.3961	-84.35		15.92	439.947	15.94	409	15.94	-3238.43	15.92	406.204	58.3432	-84.95		15.9102	1105.84	15.9303	1056	15.9303	-3590.14
15.92	460.64	15.94	437	15.94	-3434.8	15.92	429.755	58.4004	-89.95		15.92	444.611	15.94	429	15.94	-3368.99	15.92	418.994	58.3844	-87.6		15.92	423.176	15.94	390	15.94	-3264.55	15.92	398.254	58.4034	-84.35		15.93	433.787	15.95	392	15.95	-3252.27	15.93	405.608	58.3551	-84.95		15.9202	1102.82	15.9403	1072	15.9403	-3571.41
15.93	455.148	15.95	423	15.95	-3445.73	15.93	429.209	58.4098	-89.95		15.93	440.655	15.95	429	15.95	-3366.68	15.93	418.45	58.3945	-87.6		15.93	418.954	15.95	393	15.95	-3259.26	15.93	397.73	58.4041	-84.35		15.94	429.354	15.96	417	15.96	-3225.03	15.94	405.014	58.39	-84.95		15.9303	1099.95	15.9503	1029	15.9503	-3611.83
15.94	451.036	15.96	416	15.96	-3450.43	15.94	428.664	58.4815	-89.95		15.94	437.65	15.96	414	15.96	-3379.86	15.94	417.908	58.459	-87.6		15.94	415.838	15.96	376	15.96	-3274.61	15.94	397.207	58.4704	-84.35		15.95	426.197	15.97	394	15.97	-3246.44	15.95	404.422	58.4154	-84.95		15.9403	1097.22	15.9603	997	15.9603	-3641.38
15.95	447.966	15.97	454	15.97	-3410.69	15.95	428.12	58.5033	-89.95		15.95	435.338	15.97	432	15.97	-3360.37	15.95	417.367	58.4674	-87.6		15.95	413.553	15.97	429	15.97	-3220.44	15.95	396.686	58.4857	-84.35		15.96	423.955	15.98	430	15.98	-3209.32	15.96	403.831	58.452	-84.95		15.9503	1094.63	15.9703	1075	15.9703	-3561.06
15.96	445.667	15.98	437	15.98	-3426.34	15.96	427.578	58.5377	-89.95		15.96	433.516	15.98	422	15.98	-3369.14	15.96	416.828	58.4946	-87.6		15.96	411.904	15.98	422	15.98	-3226.61	15.96	396.167	58.5068	-84.35		15.97	422.373	15.99	373	15.99	-3265.47	15.97	403.242	58.486	-84.95		15.9603	1092.18	15.9803	994	15.9803	-3639.89
15.97	443.926	15.99	383	15.99	-3479.28	15.97	427.038	58.5397	-89.95		15.97	432.033	15.99	433	15.99	-3357.09	15.97	416.29	58.539	-87.6		15.97	410.733	15.99	401	15.99	-3246.96	15.97	395.649	58.5638	-84.35		15.98	421.25	16	403	16	-3234.78	15.98	402.654	58.4928	-84.95		15.9703	1089.87	15.9903	1084	15.9903	-3547.84
15.98	442.584	16	400	16	-3461.42	15.98	426.499	58.5608	-89.95		15.98	430.8	16	394	16	-3395.18	15.98	415.754	58.5548	-87.6		15.98	409.895	16	386	16	-3261.43	15.98	395.132	58.5645	-84.35		15.99	420.402	16.01	391	16.01	-3246.16	15.99	402.068	58.5149	-84.95		15.9803	1087.69	16.0003	1023	16.0003	-3606.94
15.99	441.524	16.01	404	16.01	-3456.72	15.99	425.961	58.6047	-89.95		15.99	429.754	16.01	400	16.01	-3388.38	15.99	415.22	58.5867	-87.6		15.99	409.246	16.01	416	16.01	-3230.97	15.99	394.618	58.6002	-84.35		16	419.709	16.02	389	16.02	-3247.55	16	401.484	58.5171	-84.95		15.9903	1085.65	16.0103	1054	16.0103	-3574.16
16	440.664	16.02	462	16.02	-3398.09	16	425.425	58.6049	-89.95		16	428.843	16.02	417	16.02	-3370.66	16	414.686	58.5911	-87.6		16	408.716	16.02	407	16.02	-3239.53	16	394.104	58.6066	-84.35		16.01	419.089	16.03	415	16.03	-3220.93	16.01	400.902	58.519	-84.95		16.0003	1083.74	16.0203	1102	16.0203	-3524.53
16.01	439.955	16.03	410	16.03	-3449.5	16.01	424.891	58.6124	-89.95		16.01	428.035	16.03	420	16.03	-3367.03	16.01	414.154	58.6142	-87.6		16.01	408.26	16.03	398	16.03	-3248.06	16.01	393.592	58.631	-84.35		16.02	418.483	16.04	423	16.04	-3212.3	16.02	400.321	58.5498	-84.95		16.0103	1081.97	16.0303	1076	16.0303	-3549.04
16.02	439.326	16.04	427	16.04	-3431.94	16.02	424.357	58.6421	-89.95		16.02	427.321	16.04	406	16.04	-3380.43	16.02	413.624	58.6196	-87.6		16.02	407.818	16.04	384	16.04	-3261.55	16.02	393.081	58.6393	-84.35		16.03	417.86	16.05	395	16.05	-3239.65	16.03	399.742	58.5519	-84.95		16.0203	1080.34	16.0403	1056	16.0403	-3567.7
16.03	438.741	16.05	473	16.05	-3385.4	16.03	423.826	58.664	-89.95		16.03	426.692	16.05	416	16.05	-3369.86	16.03	413.095	58.628	-87.6		16.03	407.348	16.05	390	16.05	-3255.01	16.03	392.572	58.6464	-84.35		16.04	417.229	16.06	394	16.06	-3239.98	16.04	399.165	58.6462	-84.95		16.0303	1078.85	16.0503	985	16.0503	-3637.52
16.04	438.182	16.06	414	16.06	-3443.85	16.04	423.295	58.669	-89.95		16.04	426.094	16.06	423	16.06	-3362.32	16.04	412.568	58.6424	-87.6		16.04	406.837	16.06	365	16.06	-3279.47	16.04	392.064	58.6544	-84.35		16.05	416.58	16.07	403	16.07	-3230.29	16.05	398.589	58.6529	-84.95		16.0403	1077.51	16.0603	979	16.0603	-3642.51
16.05	437.635	16.07	417	16.07	-3440.29	16.05	422.766	58.6874	-89.95		16.05	425.522	16.07	415	16.07	-3369.8	16.05	412.042	58.6646	-87.6		16.05	406.305	16.07	376	16.07	-3267.91	16.05	391.558	58.6764	-84.35		16.06	415.909	16.08	378	16.08	-3254.6	16.06	398.015	58.6696	-84.95		16.0503	1076.33	16.0703	1077	16.0703	-3543.68
16.06	437.086	16.08	433	16.08	-3423.74	16.06	422.239	58.7658	-89.95		16.06	424.979	16.08	395	16.08	-3389.27	16.06	411.517	58.7477	-87.6		16.06	405.758	16.08	400	16.08	-3243.33	16.06	391.053	58.7613	-84.35		16.07	415.217	16.09	410	16.09	-3221.91	16.07	397.443	58.6773	-84.95		16.0603	1075.31	16.0803	1037	16.0803	-3583.04
16.07	436.533	16.09	450	16.09	-3406.19	16.07	421.713	58.766	-89.95		16.07	424.455	16.09	417	16.09	-3366.76	16.07	410.994	58.7521	-87.6		16.07	405.196	16.09	414	16.09	-3228.76	16.07	390.55	58.7677	-84.35		16.08	414.524	16.1	411	16.1	-3220.24	16.08	396.872	58.6793	-84.95		16.0703	1074.48	16.0903	1034	16.0903	-3585.61
16.08	435.981	16.1	412	16.1	-3443.65	16.08	421.188	58.7735	-89.95		16.08	423.935	16.1	383	16.1	-3400.26	16.08	410.473	58.7753	-87.6		16.08	404.622	16.1	424	16.1	-3218.2	16.08	390.048	58.8005	-84.35		16.09	413.838	16.11	400	16.11	-3230.59	16.09	396.303	58.7123	-84.95		16.0803	1073.85	16.1003	1025	16.1003	-3594.41
16.09	435.431	16.11	425	16.11	-3430.12	16.09	420.665	58.8303	-89.95		16.09	423.42	16.11	360	16.11	-3422.77	16.09	409.952	58.7975	-87.6		16.09	404.047	16.11	413	16.11	-3228.66	16.09	389.547	58.813	-84.35		16.1	413.166	16.12	417	16.12	-3212.96	16.1	395.736	58.7639	-84.95		16.0903	1073.42	16.1103	1023	16.1103	-3596.44
16.1	434.89	16.12	407	16.12	-3447.61	16.1	420.143	58.8487	-89.95		16.1	422.916	16.12	387	16.12	-3395.29	16.1	409.433	58.8035	-87.6		16.1	403.488	16.12	400	16.12	-3241.14	16.1	389.048	58.8156	-84.35		16.11	412.515	16.13	433	16.13	-3196.36	16.11	395.17	58.8303	-84.95		16.1003	1073.21	16.1203	1047	16.1203	-3572.72
16.11	434.361	16.13	411	16.13	-3443.12	16.11	419.623	58.8498	-89.95		16.11	422.426	16.13	426	16.13	-3355.84	16.11	408.916	58.8258	-87.6		16.11	402.947	16.13	406	16.13	-3234.64	16.11	388.551	58.8377	-84.35		16.12	411.888	16.14	437	16.14	-3191.8	16.12	394.606	58.8477	-84.95		16.1103	1073.24	16.1303	1004	16.1303	-3616.27
16.12	433.849	16.14	410	16.14	-3443.65	16.12	419.104	58.8543	-89.95		16.12	421.952	16.14	382	16.14	-3399.41	16.12	408.4	58.8387	-87.6		16.12	402.428	16.14	371	16.14	-3269.18	16.12	388.054	58.8482	-84.35		16.13	411.291	16.15	399	16.15	-3229.27	16.13	394.043	58.849	-84.95		16.1203	1073.53	16.1403	997	16.1403	-3624.1
16.13	433.357	16.15	438	16.15	-3415.21	16.13	418.586	58.9677	-89.95		16.13	421.5	16.15	385	16.15	-3396.01	16.13	407.885	58.9438	-87.6		16.13	401.934	16.15	419	16.15	-3220.74	16.13	387.559	58.9561	-84.35		16.14	410.727	16.16	413	16.16	-3214.78	16.14	393.482	58.9068	-84.95		16.1303	1074.07	16.1503	995	16.1503	-3627.23
16.14	432.891	16.16	433	16.16	-3419.8	16.14	418.07	58.9908	-89.95		16.14	421.071	16.16	383	16.16	-3397.63	16.14	407.372	58.9592	-87.6		16.14	401.469	16.16	410	16.16	-3229.34	16.14	387.066	58.9748	-84.35		16.15	410.2	16.17	406	16.17	-3221.34	16.15	392.923	58.925	-84.95		16.1403	1074.91	16.1603	1028	16.1603	-3595.69
16.15	432.451	16.17	425	16.17	-3427.43	16.15	417.555	59.0117	-89.95		16.15	420.668	16.17	418	16.17	-3362.29	16.15	406.86	59.0005	-87.6		16.15	401.033	16.17	387	16.17	-3251.97	16.15	386.574	59.0101	-84.35		16.16	409.711	16.18	372	16.18	-3254.93	16.16	392.366	58.9408	-84.95		16.1503	1076.04	16.1703	969	16.1703	-3656.48
16.16	432.042	16.18	406	16.18	-3446.09	16.16	417.041	59.0162	-89.95		16.16	420.294	16.18	441	16.18	-3338.98	16.16	406.35	59.0032	-87.6		16.16	400.63	16.18	363	16.18	-3275.64	16.16	386.083	59.0218	-84.35		16.17	409.264	16.19	378	16.19	-3248.57	16.17	391.81	59.0091	-84.95		16.1603	1077.49	16.1803	1042	16.1803	-3585.65
16.17	431.666	16.19	444	16.19	-3407.78	16.17	416.529	59.0628	-89.95		16.17	419.95	16.19	418	16.19	-3361.71	16.17	405.841	59.0225	-87.6		16.17	400.26	16.19	364	16.19	-3274.34	16.17	385.594	59.0346	-84.35		16.18	408.86	16.2	401	16.2	-3225.26	16.18	391.256	59.0104	-84.95		16.1703	1079.29	16.1903	1017	16.1903	-3613.23
16.18	431.325	16.2	427	16.2	-3424.52	16.18	416.018	59.0754	-89.95		16.18	419.64	16.2	383	16.2	-3396.47	16.18	405.333	59.041	-87.6		16.18	399.926	16.2	388	16.2	-3250.08	16.18	385.106	59.0531	-84.35		16.19	408.5	16.21	372	16.21	-3254	16.19	390.703	59.0226	-84.95		16.1803	1081.46	16.2003	1029	16.2003	-3604.21
16.19	431.022	16.21	425	16.21	-3426.3	16.19	415.509	59.0786	-89.95		16.19	419.366	16.21	405	16.21	-3374.28	16.19	404.827	59.0839	-87.6		16.19	399.628	16.21	376	16.21	-3261.86	16.19	384.619	59.1042	-84.35		16.2	408.188	16.22	385	16.22	-3240.79	16.2	390.152	59.0469	-84.95		16.1903	1084.03	16.2103	998	16.2103	-3638.61
16.2	430.759	16.22	438	16.22	-3413.13	16.2	415.001	59.13	-89.95		16.2	419.13	16.22	413	16.22	-3366.13	16.2	404.322	59.1059	-87.6		16.2	399.369	16.22	419	16.22	-3218.69	16.2	384.134	59.1183	-84.35		16.21	407.926	16.23	373	16.23	-3252.64	16.21	389.603	59.0684	-84.95		16.2003	1087.01	16.2203	989	16.2203	-3651.53
16.21	430.539	16.23	419	16.23	-3432	16.21	414.494	59.1532	-89.95		16.21	418.935	16.23	418	16.23	-3361.03	16.21	403.819	59.1655	-87.6		16.21	399.15	16.23	412	16.23	-3225.56	16.21	383.65	59.1843	-84.35		16.22	407.717	16.24	360	16.24	-3265.54	16.22	389.055	59.1024	-84.95		16.2103	1090.42	16.2303	1027	16.2303	-3618.06
16.22	430.366	16.24	375	16.24	-3475.94	16.22	413.988	59.1937	-89.95		16.22	418.786	16.24	381	16.24	-3397.99	16.22	403.317	59.1757	-87.6		16.22	398.975	16.24	382	16.24	-3255.48	16.22	383.168	59.1874	-84.35		16.23	407.564	16.25	362	16.25	-3263.52	16.23	388.509	59.1145	-84.95		16.2203	1094.34	16.2403	988	16.2403	-3662.31
16.23	430.243	16.25	389	16.25	-3461.93	16.23	413.484	59.2254	-89.95		16.23	418.688	16.25	399	16.25	-3380.01	16.23	402.816	59.1849	-87.6		16.23	398.847	16.25	383	16.25	-3254.46	16.23	382.686	59.1971	-84.35		16.24	407.473	16.26	391	16.26	-3234.58	16.24	387.964	59.128	-84.95		16.2303	1098.87	16.2503	1005	16.2503	-3651.4
16.24	430.177	16.26	408	16.26	-3443	16.24	412.982	59.2287	-89.95		16.24	418.646	16.26	406	16.26	-3373.1	16.24	402.316	59.2035	-87.6		16.24	398.77	16.26	410	16.26	-3227.5	16.24	382.207	59.2157	-84.35		16.25	407.45	16.27	377	16.27	-3248.71	16.25	387.421	59.1845	-84.95		16.2403	1104.11	16.2603	994	16.2603	-3669.52
16.25	430.173	16.27	409	16.27	-3442.15	16.25	412.48	59.238	-89.95		16.25	418.667	16.27	421	16.27	-3358.28	16.25	401.818	59.2202	-87.6		16.25	398.749	16.27	384	16.27	-3253.62	16.25	381.728	59.2292	-84.35		16.26	407.503	16.28	393	16.28	-3232.95	16.26	386.88	59.2089	-84.95		16.2503	1110.2	16.2703	1017	16.2703	-3654.92
16.26	430.24	16.28	403	16.28	-3448.39	16.26	411.98	59.2413	-89.95		16.26	418.761	16.28	436	16.28	-3343.55	16.26	401.322	59.2465	-87.6		16.26	398.791	16.28	396	16.28	-3241.81	16.26	381.251	59.2669	-84.35		16.27	407.642	16.29	440	16.29	-3186.3	16.27	386.34	59.2767	-84.95		16.2603	1117.33	16.2803	1040	16.2803	-3641.9
16.27	430.388	16.29	434	16.29	-3417.74	16.27	411.481	59.3527	-89.95		16.27	418.938	16.29	435	16.29	-3344.94	16.27	400.826	59.3256	-87.6		16.27	398.905	16.29	363	16.29	-3275.1	16.27	380.775	59.3467	-84.35		16.28	407.88	16.3	414	16.3	-3212.78	16.28	385.802	59.2839	-84.95		16.2703	1125.72	16.2903	1040	16.2903	-3653.83
16.28	430.63	16.3	457	16.3	-3395.22	16.28	410.984	59.3567	-89.95		16.28	419.211	16.3	435	16.3	-3345.46	16.28	400.332	59.3387	-87.6		16.28	399.101	16.3	411	16.3	-3227.5	16.28	380.301	59.3504	-84.35		16.29	408.23	16.31	384	16.31	-3243.42	16.29	385.265	59.2898	-84.95		16.2803	1135.7	16.3003	982	16.3003	-3726.12
16.29	430.98	16.31	442	16.31	-3410.84	16.29	410.488	59.3918	-89.95		16.29	419.597	16.31	447	16.31	-3334.13	16.29	399.839	59.3814	-87.6		16.29	399.392	16.31	427	16.31	-3212.04	16.29	379.828	59.3924	-84.35		16.3	408.712	16.32	387	16.32	-3241.23	16.3	384.73	59.2903	-84.95		16.2903	1147.63	16.3103	1040	16.3103	-3685.16
16.3	431.457	16.32	389	16.32	-3464.64	16.3	409.993	59.4288	-89.95		16.3	420.116	16.32	406	16.32	-3375.98	16.3	399.348	59.3833	-87.6		16.3	399.794	16.32	389	16.32	-3250.72	16.3	379.356	59.3944	-84.35		16.31	409.347	16.33	390	16.33	-3239.26	16.31	384.197	59.3933	-84.95		16.3003	1161.93	16.3203	1040	16.3203	-3705.15
16.31	432.081	16.33	438	16.33	-3416.63	16.31	409.499	59.4319	-89.95		16.31	420.789	16.33	414	16.33	-3369.04	16.31	398.858	59.4327	-87.6		16.31	400.326	16.33	363	16.33	-3277.59	16.31	378.885	59.4571	-84.35		16.32	410.161	16.34	396	16.34	-3234.53	16.32	383.665	59.4154	-84.95		16.3103	1178.97	16.3303	1023	16.3303	-3744.85
16.32	432.877	16.34	445	16.34	-3410.86	16.32	409.007	59.4824	-89.95		16.32	421.641	16.34	391	16.34	-3393.32	16.32	398.369	59.4637	-87.6		16.32	401.011	16.34	436	16.34	-3205.66	16.32	378.416	59.4796	-84.35		16.33	411.186	16.35	445	16.35	-3187.08	16.33	383.135	59.4177	-84.95		16.3203	1198.96	16.3403	1015	16.3403	-3777.25
16.33	433.874	16.35	452	16.35	-3405.36	16.33	408.516	59.4933	-89.95		16.33	422.696	16.35	437	16.35	-3348.88	16.33	397.882	59.4654	-87.6		16.33	401.875	16.35	409	16.35	-3233.97	16.33	377.948	59.4835	-84.35		16.34	412.456	16.36	442	16.36	-3191.97	16.34	382.606	59.4467	-84.95		16.3303	1221.65	16.3503	1026	16.3503	-3790.42
16.34	435.104	16.36	462	16.36	-3397.16	16.34	408.026	59.5163	-89.95		16.34	423.985	16.36	431	16.36	-3356.72	16.34	397.395	59.4736	-87.6		16.34	402.948	16.36	437	16.36	-3207.57	16.34	377.482	59.4959	-84.35		16.35	414.01	16.37	394	16.37	-3242.22	16.35	382.079	59.4526	-84.95		16.3403	1246.06	16.3603	1026	16.3603	-3811.78
16.35	436.602	16.37	449	16.37	-3412.3	16.35	407.538	59.5209	-89.95		16.35	425.536	16.37	421	16.37	-3368.89	16.35	396.91	59.4866	-87.6		16.35	404.264	16.37	404	16.37	-3242.48	16.35	377.016	59.4994	-84.35		16.36	415.894	16.38	408	16.38	-3230.9	16.36	381.554	59.4612	-84.95		16.3503	1270.22	16.3703	1086	16.3703	-3767.73
16.36	438.402	16.38	446	16.38	-3417.81	16.36	407.051	59.5228	-89.95		16.36	427.382	16.38	431	16.38	-3361.42	16.36	396.427	59.489	-87.6		16.36	405.859	16.38	427	16.38	-3221.76	16.36	376.552	59.5103	-84.35		16.37	418.151	16.39	435	16.39	-3207.04	16.37	381.03	59.4739	-84.95		16.3603	1291.58	16.3803	1035	16.3803	-3827.46
16.37	440.539	16.39	439	16.39	-3427.74	16.37	406.565	59.5762	-89.95		16.37	429.553	16.39	460	16.39	-3335.33	16.37	395.945	59.5313	-87.6		16.37	407.774	16.39	407	16.39	-3244.45	16.37	376.089	59.5437	-84.35		16.38	420.827	16.4	411	16.4	-3234.69	16.38	380.507	59.4801	-84.95		16.3703	1307.54	16.3903	1055	16.3903	-3808.26
16.38	443.052	16.4	447	16.4	-3423.12	16.38	406.08	59.5781	-89.95		16.38	432.079	16.4	471	16.4	-3327.67	16.38	395.464	59.5451	-87.6		16.38	410.052	16.4	427	16.4	-3227.57	16.38	375.628	59.5581	-84.35		16.39	423.968	16.41	419	16.41	-3230.89	16.39	379.986	59.5201	-84.95		16.3803	1316.26	16.4003	1102	16.4003	-3754.46
16.39	445.978	16.41	461	16.41	-3412.98	16.39	405.597	59.583	-89.95		16.39	434.993	16.41	425	16.41	-3377.47	16.39	394.984	59.57	-87.6		16.39	412.735	16.41	420	16.41	-3238.19	16.39	375.168	59.5898	-84.35		16.4	427.617	16.42	446	16.42	-3208.69	16.4	379.467	59.5278	-84.95		16.3903	1317.06	16.4103	1092	16.4103	-3750.99
16.4	449.355	16.42	499	16.42	-3379.39	16.4	405.115	59.5926	-89.95		16.4	438.33	16.42	459	16.42	-3347.8	16.4	394.505	59.5703	-87.6		16.4	415.862	16.42	426	16.42	-3236.33	16.4	374.709	59.5938	-84.35		16.41	431.82	16.43	429	16.43	-3231.14	16.41	378.949	59.5541	-84.95		16.4003	1310.26	16.4203	1084	16.4203	-3740.25
16.41	453.224	16.43	470	16.43	-3413.41	16.41	404.634	59.5958	-89.95		16.41	442.134	16.43	466	16.43	-3345.73	16.41	394.028	59.5965	-87.6		16.41	419.475	16.43	447	16.43	-3220.06	16.41	374.251	59.621	-84.35		16.42	436.62	16.44	464	16.44	-3202.28	16.42	378.433	59.5564	-84.95		16.4103	1296.8	16.4303	1002	16.4303	-3800
16.42	457.635	16.44	514	16.44	-3375.11	16.42	404.154	59.6268	-89.95		16.42	446.461	16.44	454	16.44	-3363.36	16.42	393.552	59.6136	-87.6		16.42	423.62	16.44	446	16.44	-3226.44	16.42	373.795	59.6313	-84.35		16.43	442.064	16.45	446	16.45	-3227.21	16.43	377.919	59.5786	-84.95		16.4203	1278.06	16.4403	1086	16.4403	-3692.19
16.43	462.649	16.45	497	16.45	-3398.62	16.43	403.676	59.6464	-89.95		16.43	451.388	16.45	467	16.45	-3356.84	16.43	393.078	59.6275	-87.6		16.43	428.349	16.45	446	16.45	-3232.56	16.43	373.34	59.6436	-84.35		16.44	448.21	16.46	451	16.46	-3230.01	16.44	377.405	59.5809	-84.95		16.4303	1255.8	16.4503	1092	16.4503	-3662.66
16.44	468.353	16.46	516	16.46	-3387.08	16.44	403.198	59.6574	-89.95		16.44	457.022	16.46	481	16.46	-3350.33	16.44	392.604	59.6293	-87.6		16.44	433.728	16.46	439	16.46	-3246.53	16.44	372.886	59.6475	-84.35		16.45	455.133	16.47	478	16.47	-3211.82	16.45	376.894	59.6246	-84.95		16.4403	1231.99	16.4603	1050	16.4603	-3682.9
16.45	474.861	16.47	509	16.47	-3402.67	16.45	402.722	59.685	-89.95		16.45	463.501	16.47	484	16.47	-3356.02	16.45	392.132	59.6375	-87.6		16.45	439.847	16.47	488	16.47	-3205.52	16.45	372.433	59.6599	-84.35		16.46	462.936	16.48	492	16.48	-3207.79	16.46	376.384	59.628	-84.95		16.4503	1208.47	16.4703	1031	16.4703	-3682.92
16.46	482.319	16.48	500	16.48	-3421.58	16.46	402.248	59.6869	-89.95		16.46	470.993	16.48	520	16.48	-3330.11	16.46	391.661	59.6506	-87.6		16.46	446.824	16.48	487	16.48	-3215.7	16.46	371.982	59.6635	-84.35		16.47	471.745	16.49	530	16.49	-3181.1	16.47	375.875	59.6373	-84.95		16.4603	1186.7	16.4803	1069	16.4803	-3629.32
16.47	490.906	16.49	527	16.49	-3406.03	16.47	401.774	59.7405	-89.95		16.47	479.684	16.49	501	16.49	-3360.75	16.47	391.192	59.6954	-87.6		16.47	454.811	16.49	497	16.49	-3216.27	16.47	371.532	59.7079	-84.35		16.48	481.717	16.5	555	16.5	-3168.95	16.48	375.368	59.6435	-84.95		16.4703	1167.72	16.4903	1068	16.4903	-3618.34
16.48	500.821	16.5	538	16.5	-3408.2	16.48	401.302	59.7424	-89.95		16.48	489.766	16.5	546	16.5	-3329.12	16.48	390.723	59.7308	-87.6		16.48	463.991	16.5	523	16.5	-3202.44	16.48	371.083	59.7473	-84.35		16.49	493.031	16.51	497	16.51	-3241.55	16.49	374.863	59.6531	-84.95		16.4803	1152.12	16.5003	1062	16.5003	-3615.97
16.49	512.268	16.51	540	16.51	-3421.27	16.49	400.831	59.7464	-89.95		16.49	501.415	16.51	566	16.51	-3324.36	16.49	390.256	59.7342	-87.6		16.49	474.564	16.51	554	16.51	-3185.41	16.49	370.635	59.751	-84.35		16.5	505.881	16.52	552	16.52	-3203.13	16.5	374.359	59.6837	-84.95		16.4903	1140.14	16.5103	1065	16.5103	-3608.04
16.5	525.437	16.52	631	16.52	-3347.46	16.5	400.361	59.7473	-89.95		16.5	514.784	16.52	564	16.52	-3343.65	16.5	389.79	59.7345	-87.6		16.5	486.734	16.52	553	16.52	-3202.38	16.5	370.189	59.7542	-84.35		16.51	520.475	16.53	584	16.53	-3190.02	16.51	373.857	59.6914	-84.95		16.5003	1131.77	16.5203	1051	16.5203	-3620.32
16.51	540.512	16.53	596	16.53	-3402.04	16.51	399.892	59.758	-89.95		16.51	530.018	16.53	551	16.53	-3376.3	16.51	389.325	59.7377	-87.6		16.51	500.699	16.53	558	16.53	-3215.6	16.51	369.744	59.7581	-84.35		16.52	537.055	16.54	588	16.54	-3207.73	16.52	373.356	59.7177	-84.95		16.5103	1126.85	16.5303	1070	16.5303	-3602.54
16.52	557.697	16.54	601	16.54	-3419.46	16.52	399.425	59.7732	-89.95		16.52	547.306	16.54	600	16.54	-3349.84	16.52	388.862	59.7561	-87.6		16.52	516.666	16.54	594	16.54	-3200.48	16.52	369.299	59.7736	-84.35		16.53	555.953	16.55	688	16.55	-3132.97	16.53	372.856	59.7251	-84.95		16.5203	1125.13	16.5403	1065	16.5403	-3611.45
16.53	577.278	16.55	691	16.55	-3355.4	16.53	398.959	59.7912	-89.95		16.53	566.96	16.55	675	16.55	-3301.07	16.53	388.4	59.778	-87.6		16.53	534.892	16.55	584	16.55	-3234.63	16.53	368.857	59.7958	-84.35		16.54	577.659	16.56	672	16.56	-3178.73	16.54	372.358	59.7298	-84.95		16.5303	1126.35	16.5503	1104	16.5503	-3578.84
16.54	599.7	16.56	643	16.56	-3433.73	16.54	398.494	59.8301	-89.95		16.54	589.504	16.56	689	16.56	-3317.96	16.54	387.939	59.8176	-87.6		16.54	555.771	16.56	612	16.56	-3234.91	16.54	368.415	59.8348	-84.35		16.55	602.902	16.57	720	16.57	-3166.1	16.55	371.862	59.7323	-84.95		16.5403	1130.25	16.5603	1070	16.5603	-3621.58
16.55	625.635	16.57	673	16.57	-3439.39	16.55	398.03	59.8459	-89.95		16.55	615.728	16.57	648	16.57	-3395.5	16.55	387.479	59.8263	-87.6		16.55	579.916	16.57	647	16.57	-3233.38	16.55	367.975	59.836	-84.35		16.56	632.659	16.58	730	16.58	-3197.96	16.56	371.367	59.7518	-84.95		16.5503	1136.64	16.5703	1104	16.5703	-3598.63
16.56	655.968	16.58	767	16.58	-3386.94	16.56	397.567	59.8637	-89.95		16.56	646.624	16.58	742	16.58	-3344.13	16.56	387.02	59.8643	-87.6		16.56	608.202	16.58	686	16.58	-3233.89	16.56	367.535	59.8808	-84.35		16.57	668.033	16.59	753	16.59	-3223.23	16.57	370.874	59.7761	-84.95		16.5603	1145.39	16.5803	1181	16.5803	-3535.01
16.57	691.627	16.59	813	16.59	-3387.94	16.57	397.105	59.8748	-89.95		16.57	683.158	16.59	787	16.59	-3347.17	16.57	386.563	59.8692	-87.6		16.57	641.665	16.59	704	16.59	-3261.54	16.57	367.097	59.8825	-84.35		16.58	709.884	16.6	786	16.6	-3243.08	16.58	370.382	59.7919	-84.95		16.5703	1156.44	16.5903	1161	16.5903	-3570.85
16.58	733.177	16.6	867	16.6	-3384.23	16.58	396.645	59.9081	-89.95		16.58	725.794	16.6	831	16.6	-3354.09	16.58	386.107	59.8739	-87.6		16.58	681.178	16.6	801	16.6	-3214.8	16.58	366.661	59.8986	-84.35		16.59	758.159	16.61	869	16.61	-3213.2	16.59	369.891	59.8171	-84.95		16.5803	1169.82	16.6003	1152	16.6003	-3598.35
16.59	780.182	16.61	884	16.61	-3416.52	16.59	396.186	59.9113	-89.95		16.59	773.832	16.61	810	16.61	-3424.39	16.59	385.652	59.8792	-87.6		16.59	726.828	16.61	820	16.61	-3246.85	16.59	366.225	59.9001	-84.35		16.6	811.005	16.62	857	16.62	-3272.26	16.6	369.402	59.8402	-84.95		16.5903	1185.66	16.6103	1201	16.6103	-3570.87
16.6	830.466	16.62	916	16.62	-3427.05	16.6	395.728	59.9155	-89.95		16.6	824.751	16.62	881	16.62	-3395.39	16.6	385.198	59.8907	-87.6		16.6	777.085	16.62	893	16.62	-3219.84	16.6	365.791	59.9033	-84.35		16.61	864.129	16.63	893	16.63	-3270.7	16.61	368.915	59.8674	-84.95		16.6003	1204.16	16.6203	1238	16.6203	-3558.83
16.61	879.758	16.63	1000	16.63	-3373.23	16.61	395.271	59.9179	-89.95		16.61	874.052	16.63	918	16.63	-3387.81	16.61	384.745	59.8956	-87.6		16.61	828.136	16.63	841	16.63	-3306.49	16.61	365.357	59.9122	-84.35		16.62	911.192	16.64	932	16.64	-3248.99	16.62	368.429	59.8719	-84.95		16.6103	1225.68	16.6303	1256	16.6303	-3569.78
16.62	922.294	16.64	1001	16.64	-3386.34	16.62	394.815	59.9224	-89.95		16.62	916.048	16.64	955	16.64	-3364.25	16.62	384.294	59.9025	-87.6		16.62	874.134	16.64	892	16.64	-3274.17	16.62	364.925	59.9159	-84.35		16.63	945.626	16.65	913	16.65	-3266.68	16.63	367.944	59.889	-84.95		16.6203	1250.63	16.6403	1270	16.6403	-3589.49
16.63	952.473	16.65	991	16.65	-3393.12	16.63	394.361	59.9229	-89.95		16.63	945.471	16.65	1001	16.65	-3314.48	16.63	383.843	59.9064	-87.6		16.63	908.777	16.65	836	16.65	-3331.07	16.63	364.494	59.9267	-84.35		16.64	962.922	16.66	863	16.66	-3297.57	16.64	367.461	59.8894	-84.95		16.6303	1279.58	16.6503	1324	16.6503	-3574.93
16.64	966.579	16.66	973	16.66	-3391.2	16.64	393.907	59.9382	-89.95		16.64	958.906	16.66	918	16.66	-3377.06	16.64	383.394	59.921	-87.6		16.64	927.461	16.66	877	16.66	-3273.61	16.64	364.064	59.9385	-84.35		16.65	961.606	16.67	852	16.67	-3273.74	16.65	366.98	59.894	-84.95		16.6403	1313.29	16.6603	1466	16.6603	-3479.27
16.65	963.356	16.67	937	16.67	-3392.49	16.65	393.455	59.9953	-89.95		16.65	955.143	16.67	887	16.67	-3372.84	16.65	382.946	59.9827	-87.6		16.65	928.358	16.67	828	16.67	-3290.59	16.65	363.636	60	-84.35		16.66	942.496	16.68	792	16.68	-3286.29	16.66	366.5	59.8966	-84.95		16.6503	1352.74	16.6703	1485	16.6703	-3514.61
16.66	943.439	16.68	835	16.68	-3448	16.66	393.004	60.0112	-89.95		16.66	934.716	16.68	801	16.68	-3411.93	16.66	382.499	59.9913	-87.6		16.66	911.904	16.68	801	16.68	-3272.87	16.66	363.208	60.0012	-84.35		16.67	907.671	16.69	775	16.69	-3247.33	16.67	366.021	59.9161	-84.95		16.6603	1399.08	16.6803	1482	16.6803	-3580.66
16.67	908.727	16.69	823	16.69	-3405.76	16.67	392.554	60.029	-89.95		16.67	899.498	16.69	780	16.69	-3378.4	16.67	382.054	60.0231	-87.6		16.67	879.882	16.69	768	16.69	-3252.41	16.67	362.782	60.0373	-84.35		16.68	860.215	16.7	726	16.7	-3236.59	16.68	365.544	59.9406	-84.95		16.6703	1453.42	16.6903	1596	16.6903	-3538.02
16.68	862.243	16.7	739	16.7	-3432.2	16.68	392.105	60.0401	-89.95		16.68	852.59	16.7	733	16.7	-3367.66	16.68	381.609	60.0284	-87.6		16.68	835.16	16.7	757	16.7	-3205.79	16.68	362.357	60.0401	-84.35		16.69	804.262	16.71	674	16.71	-3229.44	16.69	365.068	59.9528	-84.95		16.6803	1516.47	16.7003	1594	16.7003	-3617.31
16.69	808.003	16.71	730	16.71	-3384.4	16.69	391.657	60.0406	-89.95		16.69	798.062	16.71	714	16.71	-3329.69	16.69	381.166	60.0289	-87.6		16.69	781.696	16.71	659	16.71	-3246.41	16.69	361.933	60.0461	-84.35		16.7	744.515	16.72	587	16.72	-3261.3	16.7	364.594	59.9869	-84.95		16.6903	1587.82	16.7103	1720	16.7103	-3569.55
16.7	750.443	16.72	679	16.72	-3382.5	16.7	391.21	60.0503	-89.95		16.7	740.316	16.72	634	16.72	-3356.61	16.7	380.724	60.0295	-87.6		16.7	724.084	16.72	610	16.72	-3241.71	16.7	361.51	60.0463	-84.35		16.71	685.371	16.73	547	16.73	-3252.33	16.71	364.121	60.0048	-84.95		16.7003	1665.12	16.7203	1881	16.7203	-3480.3
16.71	693.638	16.73	563	16.73	-3451.56	16.71	390.765	60.0577	-89.95		16.71	683.351	16.73	574	16.73	-3369.44	16.71	380.283	60.0345	-87.6		16.71	666.7	16.73	607	16.73	-3196.97	16.71	361.088	60.0478	-84.35		16.72	630.231	16.74	510	16.74	-3247.58	16.72	363.65	60.0063	-84.95		16.7103	1743.35	16.7303	1890	16.7303	-3528.36
16.72	640.742	16.74	548	16.74	-3426.57	16.72	390.32	60.0736	-89.95		16.72	630.267	16.74	541	16.74	-3362.2	16.72	379.843	60.0392	-87.6		16.72	613.004	16.74	544	16.74	-3219.31	16.72	360.668	60.0582	-84.35		16.73	581.262	16.75	448	16.75	-3275.2	16.73	363.18	60.0143	-84.95		16.7203	1815.11	16.7403	2007	16.7403	-3447.1
16.73	593.797	16.75	521	16.75	-3420.73	16.73	389.877	60.076	-89.95		16.73	583.095	16.75	515	16.75	-3355.11	16.73	379.404	60.0427	-87.6		16.73	565.26	16.75	494	16.75	-3235.98	16.73	360.248	60.0639	-84.35		16.74	539.505	16.76	424	16.76	-3271.77	16.74	362.711	60.0321	-84.95		16.7303	1872.17	16.7503	2110	16.7503	-3355.17
16.74	553.812	16.76	508	16.76	-3407.61	16.74	389.435	60.081	-89.95		16.74	542.86	16.76	539	16.76	-3304.77	16.74	378.966	60.0444	-87.6		16.74	524.605	16.76	434	16.76	-3269.56	16.74	359.83	60.0655	-84.35		16.75	505.127	16.77	440	16.77	-3234.48	16.75	362.244	60.0321	-84.95		16.7403	1907.91	16.7603	2019	16.7603	-3432.3
16.75	520.967	16.77	498	16.77	-3397.46	16.75	388.994	60.0833	-89.95		16.75	509.769	16.77	486	16.77	-3337.44	16.75	378.53	60.056	-87.6		16.75	491.27	16.77	438	16.77	-3245.26	16.75	359.412	60.0687	-84.35		16.76	477.693	16.78	403	16.78	-3255.39	16.76	361.778	60.0366	-84.95		16.7503	1918.98	16.7703	1948	16.7703	-3466.21
16.76	494.854	16.78	483	16.78	-3397.34	16.76	388.554	60.0878	-89.95		16.76	483.434	16.78	430	16.78	-3378.17	16.76	378.095	60.0718	-87.6		16.76	464.851	16.78	426	16.78	-3242.11	16.76	358.996	60.0922	-84.35		16.77	456.411	16.79	419	16.79	-3227.53	16.77	361.314	60.0537	-84.95		16.7603	1905.11	16.7803	1972	16.7803	-3385.05
16.77	474.705	16.79	450	16.79	-3419.29	16.77	388.115	60.1376	-89.95		16.77	463.1	16.79	418	16.79	-3379.01	16.77	377.66	60.115	-87.6		16.77	444.552	16.79	438	16.79	-3219.09	16.77	358.581	60.1264	-84.35		16.78	440.323	16.8	425	16.8	-3212.97	16.78	360.851	60.0574	-84.95		16.7703	1868.01	16.7903	1847	16.7903	-3437.47
16.78	459.583	16.8	442	16.8	-3419.41	16.78	387.677	60.1748	-89.95		16.78	447.833	16.8	443	16.8	-3346.05	16.78	377.227	60.1207	-87.6		16.78	429.396	16.8	409	16.8	-3240.3	16.78	358.167	60.1338	-84.35		16.79	428.455	16.81	422	16.81	-3209.96	16.79	360.39	60.0673	-84.95		16.7803	1810.86	16.8003	1805	16.8003	-3397.18
16.79	448.528	16.81	445	16.81	-3410.96	16.79	387.24	60.1775	-89.95		16.79	436.668	16.81	406	16.81	-3377.54	16.79	376.795	60.1461	-87.6		16.79	418.383	16.81	416	16.81	-3227.94	16.79	357.754	60.1642	-84.35		16.8	419.902	16.82	376	16.82	-3251.83	16.8	359.93	60.1178	-84.95		16.7903	1738.28	16.8103	1731	16.8103	-3385.03
16.8	440.653	16.82	373	16.82	-3479.3	16.8	386.804	60.1879	-89.95		16.8	428.713	16.82	406	16.82	-3373.85	16.8	376.364	60.1757	-87.6		16.8	410.591	16.82	423	16.82	-3217.37	16.8	357.343	60.1859	-84.35		16.81	413.885	16.83	426	16.83	-3199.1	16.81	359.471	60.1521	-84.95		16.8003	1655.99	16.8203	1565	16.8203	-3466.06
16.81	435.196	16.83	415	16.83	-3434.95	16.81	386.37	60.1937	-89.95		16.81	423.203	16.83	428	16.83	-3349.5	16.81	375.934	60.1889	-87.6		16.81	405.229	16.83	417	16.83	-3221.1	16.81	356.932	60.2032	-84.35		16.82	409.763	16.84	404	16.84	-3219.37	16.82	359.014	60.1687	-84.95		16.8103	1569.84	16.8303	1436	16.8303	-3515.08
16.82	431.536	16.84	431	16.84	-3417.56	16.82	385.936	60.2064	-89.95		16.82	419.513	16.84	431	16.84	-3345.12	16.82	375.506	60.1942	-87.6		16.82	401.659	16.84	376	16.84	-3260.75	16.82	356.522	60.2059	-84.35		16.83	407.031	16.85	373	16.85	-3249.36	16.83	358.558	60.1715	-84.95		16.8203	1484.86	16.8403	1370	16.8403	-3508.58
16.83	429.191	16.85	407	16.85	-3440.85	16.83	385.504	60.2162	-89.95		16.83	417.159	16.85	393	16.85	-3382.45	16.83	375.078	60.1947	-87.6		16.83	399.386	16.85	406	16.85	-3230.06	16.83	356.114	60.2121	-84.35		16.84	405.303	16.86	397	16.86	-3224.86	16.84	358.103	60.1754	-84.95		16.8303	1404.89	16.8503	1310	16.8503	-3504.87
16.84	427.797	16.86	416	16.86	-3431.63	16.84	385.072	60.2236	-89.95		16.84	415.779	16.86	405	16.86	-3370.3	16.84	374.651	60.202	-87.6		16.84	398.039	16.86	420	16.86	-3215.83	16.84	355.706	60.2196	-84.35		16.85	404.29	16.87	399	16.87	-3222.72	16.85	357.65	60.1795	-84.95		16.8403	1332.39	16.8603	1176	16.8603	-3584.35
16.85	427.086	16.87	440	16.87	-3407.78	16.85	384.642	60.242	-89.95		16.85	415.108	16.87	451	16.87	-3324.54	16.85	374.226	60.2085	-87.6		16.85	397.346	16.87	396	16.87	-3239.93	16.85	355.3	60.2241	-84.35		16.86	403.786	16.88	436	16.88	-3185.85	16.86	357.199	60.1974	-84.95		16.8503	1268.68	16.8703	1160	16.8703	-3554.71
16.86	426.87	16.88	432	16.88	-3416.21	16.86	384.213	60.2906	-89.95		16.86	414.958	16.88	419	16.88	-3357.11	16.86	373.802	60.2719	-87.6		16.86	397.116	16.88	411	16.88	-3225.29	16.86	354.895	60.2823	-84.35		16.87	403.646	16.89	369	16.89	-3253.2	16.87	356.748	60.1995	-84.95		16.8603	1214.15	16.8803	1126	16.8803	-3551.25
16.87	427.02	16.89	409	16.89	-3439.89	16.87	383.785	60.3038	-89.95		16.87	415.204	16.89	434	16.89	-3342.94	16.87	373.378	60.2811	-87.6		16.87	397.222	16.89	378	16.89	-3258.86	16.87	354.491	60.2925	-84.35		16.88	403.778	16.9	401	16.9	-3221.75	16.88	356.3	60.2227	-84.95		16.8703	1168.52	16.8903	1139	16.8903	-3508.01
16.88	427.454	16.9	434	16.9	-3415.79	16.88	383.357	60.3359	-89.95		16.88	415.767	16.9	398	16.9	-3380.04	16.88	372.956	60.2868	-87.6		16.88	397.582	16.9	399	16.9	-3238.63	16.88	354.087	60.3	-84.35		16.89	404.129	16.91	427	16.91	-3196.5	16.89	355.852	60.2327	-84.95		16.8803	1131.06	16.9003	1073	16.9003	-3549.93
16.89	428.13	16.91	442	16.91	-3408.93	16.89	382.931	60.3411	-89.95		16.89	416.603	16.91	394	16.91	-3385.41	16.89	372.535	60.3052	-87.6		16.89	398.153	16.91	399	16.91	-3239.62	16.89	353.685	60.3235	-84.35		16.9	404.677	16.92	415	16.92	-3209.47	16.9	355.406	60.2508	-84.95		16.8903	1100.81	16.9103	1051	16.9103	-3552.98
16.9	429.033	16.92	429	16.92	-3423.34	16.9	382.506	60.3438	-89.95		16.9	417.7	16.92	427	16.92	-3354.09	16.9	372.115	60.3122	-87.6		16.9	398.924	16.92	413	16.92	-3226.84	16.9	353.284	60.3305	-84.35		16.91	405.426	16.93	412	16.93	-3213.72	16.91	354.961	60.2666	-84.95		16.9003	1076.74	16.9203	1043	16.9203	-3546.15
16.91	430.174	16.93	429	16.93	-3425.06	16.91	382.082	60.3543	-89.95		16.91	419.067	16.93	431	16.93	-3352.14	16.91	371.696	60.3381	-87.6		16.91	399.906	16.93	400	16.93	-3241.35	16.91	352.884	60.3486	-84.35		16.92	406.403	16.94	418	16.94	-3209.28	16.92	354.518	60.269	-84.95		16.9103	1057.79	16.9303	975	16.9303	-3602.58
16.92	431.583	16.94	423	16.94	-3433.15	16.92	381.659	60.3557	-89.95		16.92	420.747	16.94	471	16.94	-3314.61	16.92	371.278	60.3419	-87.6		16.92	401.129	16.94	411	16.94	-3232.2	16.92	352.485	60.3523	-84.35		16.93	407.648	16.95	421	16.95	-3208.26	16.93	354.076	60.2715	-84.95		16.9203	1042.96	16.9403	985	16.9403	-3583.55
16.93	433.303	16.95	471	16.95	-3387.68	16.93	381.237	60.3588	-89.95		16.93	422.8	16.95	414	16.95	-3374.57	16.93	370.861	60.3539	-87.6		16.93	402.637	16.95	414	16.95	-3231.46	16.93	352.088	60.3653	-84.35		16.94	409.211	16.96	428	16.96	-3203.71	16.94	353.635	60.3077	-84.95		16.9303	1031.38	16.9503	959	16.9503	-3602.48
16.94	435.393	16.96	472	16.96	-3389.73	16.94	380.816	60.3601	-89.95		16.94	425.274	16.96	458	16.96	-3334.05	16.94	370.445	60.3684	-87.6		16.94	404.488	16.96	415	16.96	-3233.21	16.94	351.691	60.3861	-84.35		16.95	411.184	16.97	412	16.97	-3222.73	16.95	353.196	60.3345	-84.95		16.9403	1022.36	16.9603	1005	16.9603	-3550.86
16.95	437.917	16.97	448	16.97	-3417.4	16.95	380.396	60.4159	-89.95		16.95	428.225	16.97	461	16.97	-3335.15	16.95	370.031	60.4192	-87.6		16.95	406.752	16.97	433	16.97	-3218.53	16.95	351.295	60.4428	-84.35		16.96	413.641	16.98	405	16.98	-3233.37	16.96	352.758	60.3411	-84.95		16.9503	1015.29	16.9703	1013	16.9703	-3538.31
16.96	440.972	16.98	469	16.98	-3400.75	16.96	379.977	60.4385	-89.95		16.96	431.714	16.98	457	16.98	-3343.93	16.96	369.617	60.4385	-87.6		16.96	409.501	16.98	428	16.98	-3227.49	16.96	350.9	60.4489	-84.35		16.97	416.656	16.99	422	16.99	-3220.73	16.97	352.321	60.3653	-84.95		16.9603	1009.67	16.9803	1038	16.9803	-3509.54
16.97	444.639	16.99	478	16.99	-3396.86	16.97	379.559	60.4573	-89.95		16.97	435.814	16.99	451	16.99	-3355.44	16.97	369.204	60.4412	-87.6		16.97	412.815	16.99	454	16.99	-3206.19	16.97	350.506	60.4637	-84.35		16.98	420.299	17	447	17	-3200.88	16.98	351.886	60.3795	-84.95		16.9703	1005.12	16.9903	1003	16.9903	-3541.32
16.98	448.991	17	451	17	-3429.79	16.98	379.142	60.5013	-89.95		16.98	440.587	17	455	17	-3357.75	16.98	368.793	60.4508	-87.6		16.98	416.778	17	431	17	-3234.72	16.98	350.114	60.4638	-84.35		16.99	424.656	17.01	445	17.01	-3208.9	16.99	351.452	60.4168	-84.95		16.9803	1001.34	17.0003	960	17.0003	-3581.48
16.99	454.098	17.01	495	17.01	-3392.64	16.99	378.726	60.5027	-89.95		16.99	446.095	17.01	461	17.01	-3358.95	16.99	368.382	60.4719	-87.6		16.99	421.475	17.01	423	17.01	-3249.2	16.99	349.722	60.4903	-84.35		17	429.81	17.02	492	17.02	-3168.86	17	351.019	60.4297	-84.95		16.9903	998.124	17.0103	943	17.0103	-3595.92
17	460.031	17.02	489	17.02	-3406.5	17	378.311	60.5206	-89.95		17	452.409	17.02	502	17.02	-3326.14	17	367.972	60.5049	-87.6		17	427.013	17.02	449	17.02	-3230.71	17	349.331	60.5155	-84.35		17.01	435.832	17.03	491	17.03	-3177.83	17.01	350.588	60.4322	-84.95		17.0003	995.29	17.0203	932	17.0203	-3604.53
17.01	466.882	17.03	525	17.03	-3379.47	17.01	377.897	60.5226	-89.95		17.01	459.608	17.03	498	17.03	-3339.46	17.01	367.564	60.5208	-87.6		17.01	433.493	17.03	444	17.03	-3244.35	17.01	348.942	60.5323	-84.35		17.02	442.79	17.04	478	17.04	-3199.88	17.02	350.158	60.4327	-84.95		17.0103	992.723	17.0303	929	17.0303	-3605.27
17.02	474.738	17.04	534	17.04	-3380.69	17.02	377.484	60.5258	-89.95		17.02	467.798	17.04	537	17.04	-3311.13	17.02	367.156	60.5237	-87.6		17.02	441.002	17.04	499	17.04	-3199.23	17.02	348.553	60.5357	-84.35		17.03	450.756	17.05	526	17.05	-3162.11	17.03	349.729	60.4351	-84.95		17.0203	990.337	17.0403	933	17.0403	-3599.1
17.03	483.706	17.05	532	17.05	-3394.36	17.03	377.073	60.5679	-89.95		17.03	477.124	17.05	543	17.05	-3317.39	17.03	366.75	60.5682	-87.6		17.03	449.635	17.05	492	17.05	-3217.55	17.03	348.165	60.5943	-84.35		17.04	459.807	17.06	516	17.06	-3183.66	17.04	349.302	60.4376	-84.95		17.0303	988.076	17.0503	967	17.0503	-3562.99
17.04	493.929	17.06	563	17.06	-3376.74	17.04	376.662	60.583	-89.95		17.04	487.786	17.06	565	17.06	-3309.58	17.04	366.344	60.5863	-87.6		17.04	459.521	17.06	519	17.06	-3203.52	17.04	347.779	60.61	-84.35		17.05	470.041	17.07	523	17.07	-3189.67	17.05	348.876	60.4739	-84.95		17.0403	985.901	17.0603	988	17.0603	-3539.93
17.05	505.602	17.07	578	17.07	-3377.16	17.05	376.252	60.5986	-89.95		17.05	500.045	17.07	508	17.07	-3383.11	17.05	365.94	60.6083	-87.6		17.05	470.84	17.07	575	17.07	-3162.43	17.05	347.393	60.6295	-84.35		17.06	481.586	17.08	530	17.08	-3197.37	17.06	348.452	60.4932	-84.95		17.0503	983.792	17.0703	957	17.0703	-3568.93
17.06	518.983	17.08	538	17.08	-3434.98	17.06	375.843	60.6057	-89.95		17.06	514.238	17.08	597	17.08	-3313.37	17.06	365.536	60.6137	-87.6		17.06	483.811	17.08	560	17.08	-3194.63	17.06	347.008	60.631	-84.35		17.07	494.6	17.09	576	17.09	-3168.05	17.07	348.028	60.5033	-84.95		17.0603	981.739	17.0803	934	17.0803	-3589.99
17.07	534.396	17.09	619	17.09	-3374.62	17.07	375.435	60.6675	-89.95		17.07	530.766	17.09	606	17.09	-3326.75	17.07	365.134	60.618	-87.6		17.07	498.721	17.09	562	17.09	-3212.51	17.07	346.625	60.6311	-84.35		17.08	509.297	17.1	583	17.1	-3180.02	17.08	347.606	60.5459	-84.95		17.0703	979.738	17.0903	897	17.0903	-3625.12
17.08	552.219	17.1	632	17.1	-3385.51	17.08	375.028	60.6688	-89.95		17.08	550.028	17.1	628	17.1	-3330.58	17.08	364.733	60.6796	-87.6		17.08	515.919	17.1	650	17.1	-3147.49	17.08	346.242	60.695	-84.35		17.09	525.975	17.11	614	17.11	-3170.64	17.09	347.185	60.5963	-84.95		17.0803	977.791	17.1003	889	17.1003	-3631.35
17.09	572.859	17.11	730	17.11	-3315.06	17.09	374.622	60.6881	-89.95		17.09	572.407	17.11	606	17.11	-3382.21	17.09	364.332	60.6911	-87.6		17.09	535.802	17.11	690	17.11	-3133.97	17.09	345.86	60.7032	-84.35		17.1	544.952	17.12	701	17.12	-3108.24	17.1	346.766	60.5988	-84.95		17.0903	975.926	17.1103	873	17.1103	-3645.67
17.1	596.752	17.12	696	17.12	-3380.65	17.1	374.216	60.7164	-89.95		17.1	598.245	17.12	701	17.12	-3320.99	17.1	363.933	60.7025	-87.6		17.1	558.779	17.12	683	17.12	-3171.37	17.1	345.48	60.7134	-84.35		17.11	566.564	17.13	764	17.13	-3073.28	17.11	346.348	60.6071	-84.95		17.1003	974.152	17.1203	960	17.1203	-3557.09
17.11	624.295	17.13	742	17.13	-3370.75	17.11	373.812	60.7356	-89.95		17.11	627.869	17.13	740	17.13	-3320.46	17.11	363.534	60.7358	-87.6		17.11	585.26	17.13	728	17.13	-3161.17	17.11	345.1	60.7621	-84.35		17.12	591.173	17.14	757	17.14	-3112.29	17.12	345.931	60.66	-84.95		17.1103	972.472	17.1303	934	17.1303	-3581.62
17.12	655.885	17.14	824	17.14	-3330.05	17.12	373.409	60.7664	-89.95		17.12	661.647	17.14	754	17.14	-3350.52	17.12	363.137	60.7656	-87.6		17.12	615.658	17.14	747	17.14	-3182.09	17.12	344.721	60.7761	-84.35		17.13	619.208	17.15	800	17.15	-3106.02	17.13	345.515	60.6702	-84.95		17.1203	970.898	17.1403	937	17.1403	-3577.27
17.13	691.991	17.15	902	17.15	-3299.57	17.13	373.007	60.787	-89.95		17.13	700.122	17.15	817	17.15	-3338.48	17.13	362.74	60.7815	-87.6		17.13	650.46	17.15	827	17.15	-3148.14	17.13	344.343	60.7973	-84.35		17.14	651.216	17.16	851	17.16	-3097.57	17.14	345.101	60.7116	-84.95		17.1303	969.429	17.1503	925	17.1503	-3588.02
17.14	733.292	17.16	931	17.16	-3325.71	17.14	372.606	60.8355	-89.95		17.14	744.176	17.16	878	17.16	-3337.07	17.14	362.345	60.8231	-87.6		17.14	690.375	17.16	891	17.16	-3137.79	17.14	343.966	60.8333	-84.35		17.15	687.952	17.17	943	17.17	-3055.36	17.15	344.688	60.7411	-84.95		17.1403	968.073	17.1603	917	17.1603	-3594.87
17.15	780.812	17.17	974	17.17	-3347.09	17.15	372.205	60.8388	-89.95		17.15	795.139	17.17	978	17.17	-3307.07	17.15	361.951	60.8476	-87.6		17.15	736.428	17.17	902	17.17	-3189.82	17.15	343.591	60.8631	-84.35		17.16	730.496	17.18	1026	17.18	-3031.05	17.16	344.276	60.7475	-84.95		17.1503	966.821	17.1703	921	17.1703	-3589.81
17.16	835.951	17.18	1028	17.18	-3368.04	17.16	371.806	60.8845	-89.95		17.16	854.732	17.18	1050	17.18	-3316.52	17.16	361.557	60.8705	-87.6		17.16	790.078	17.18	955	17.18	-3210.86	17.16	343.216	60.8816	-84.35		17.17	780.288	17.19	1050	17.19	-3076.01	17.17	343.866	60.7743	-84.95		17.1603	965.672	17.1803	934	17.1803	-3575.84
17.17	900.329	17.19	1101	17.19	-3380.66	17.17	371.408	60.9328	-89.95		17.17	924.728	17.19	1133	17.19	-3325.62	17.17	361.164	60.9147	-87.6		17.17	853.106	17.19	1015	17.19	-3236.38	17.17	342.842	60.931	-84.35		17.18	838.979	17.2	1063	17.2	-3142.42	17.18	343.457	60.8435	-84.95		17.1703	964.617	17.1903	918	17.1903	-3590.94
17.18	975.282	17.2	1205	17.2	-3370.48	17.18	371.01	60.935	-89.95		17.18	1006.18	17.2	1204	17.2	-3353.41	17.18	360.773	60.9339	-87.6		17.18	927.147	17.2	1106	17.2	-3240.2	17.18	342.469	60.9444	-84.35		17.19	907.943	17.21	1207	17.21	-3085.94	17.19	343.049	60.8791	-84.95		17.1803	963.645	17.2003	924	17.2003	-3584.1
17.19	1060.9	17.21	1322	17.21	-3349.4	17.19	370.614	60.9554	-89.95		17.19	1098.28	17.21	1249	17.21	-3406.2	17.19	360.382	60.9387	-87.6		17.19	1012.66	17.21	1215	17.21	-3229.17	17.19	342.097	60.9528	-84.35		17.2	987.353	17.22	1244	17.22	-3138.58	17.2	342.642	60.8875	-84.95		17.1903	962.746	17.2103	880	17.2103	-3627.31
17.2	1154.72	17.22	1321	17.22	-3438.78	17.2	370.218	60.9857	-89.95		17.2	1197.07	17.22	1356	17.22	-3385.53	17.2	359.993	60.9537	-87.6		17.2	1107.49	17.22	1206	17.22	-3329.07	17.2	341.726	60.9783	-84.35		17.21	1074.87	17.23	1272	17.23	-3192.8	17.21	342.237	60.9087	-84.95		17.2003	961.907	17.2203	941	17.2203	-3565.56
17.21	1250.64	17.23	1284	17.23	-3545.64	17.21	369.824	61.0074	-89.95		17.21	1294.86	17.23	1336	17.23	-3469.93	17.21	359.604	60.9916	-87.6		17.21	1205.46	17.23	1234	17.23	-3372.96	17.21	341.355	61.0018	-84.35		17.22	1164.51	17.24	1272	17.24	-3256.83	17.22	341.833	60.9152	-84.95		17.2103	961.118	17.2303	912	17.2303	-3593.85
17.22	1339.02	17.24	1269	17.24	-3603.1	17.22	369.43	61.0333	-89.95		17.22	1381.19	17.24	1306	17.24	-3534.93	17.22	359.216	61.0222	-87.6		17.22	1296.36	17.24	1261	17.24	-3389.25	17.22	340.986	61.0364	-84.35		17.23	1246.73	17.25	1245	17.25	-3321.28	17.23	341.43	60.9688	-84.95		17.2203	960.367	17.2403	977	17.2403	-3528.18
17.23	1408.88	17.25	1347	17.25	-3535.77	17.23	369.037	61.0562	-89.95		17.23	1445.59	17.25	1310	17.25	-3533.32	17.23	358.83	61.0388	-87.6		17.23	1368.25	17.25	1258	17.25	-3402.47	17.23	340.618	61.0512	-84.35		17.24	1310.76	17.26	1296	17.26	-3277.52	17.24	341.028	60.9789	-84.95		17.2303	959.653	17.2503	951	17.2503	-3553.57
17.24	1451.34	17.26	1295	17.26	-3566.46	17.24	368.645	61.1017	-89.95		17.24	1480.59	17.26	1246	17.26	-3567.43	17.24	358.444	61.0834	-87.6		17.24	1411.54	17.26	1172	17.26	-3465.85	17.24	340.251	61.0999	-84.35		17.25	1348.21	17.27	1198	17.27	-3353.12	17.25	340.628	60.9939	-84.95		17.2403	958.989	17.2603	974	17.2603	-3530
17.25	1462.01	17.27	1256	17.27	-3554.67	17.25	368.254	61.1039	-89.95		17.25	1482.98	17.27	1211	17.27	-3543.06	17.25	358.059	61.1076	-87.6		17.25	1421.76	17.27	1228	17.27	-3357.29	17.25	339.884	61.1217	-84.35		17.26	1355.44	17.28	1087	17.28	-3414.96	17.26	340.229	60.9961	-84.95		17.2503	958.372	17.2703	944	17.2703	-3559.49
17.26	1440.7	17.28	1218	17.28	-3516.71	17.26	367.864	61.1163	-89.95		17.26	1453.09	17.28	1144	17.28	-3526.18	17.26	357.675	61.1145	-87.6		17.26	1399.14	17.28	1075	17.28	-3432.38	17.26	339.519	61.135	-84.35		17.27	1333.04	17.29	982	17.29	-3448.3	17.27	339.831	61.0115	-84.95		17.2603	957.807	17.2803	919	17.2803	-3584.04
17.27	1389.91	17.29	1063	17.29	-3576.79	17.27	367.475	61.1547	-89.95		17.27	1393.72	17.29	1008	17.29	-3560.73	17.27	357.292	61.1226	-87.6		17.27	1346.58	17.29	1000	17.29	-3410.59	17.27	339.154	61.1473	-84.35		17.28	1283.89	17.3	931	17.3	-3410.92	17.28	339.434	61.0127	-84.95		17.2703	957.294	17.2903	890	17.2903	-3612.65
17.28	1313.95	17.3	982	17.3	-3551.61	17.28	367.087	61.1826	-89.95		17.28	1309.84	17.3	991	17.3	-3466.85	17.28	356.91	61.1718	-87.6		17.28	1268.67	17.3	885	17.3	-3417.96	17.28	338.79	61.1905	-84.35		17.29	1212.22	17.31	847	17.31	-3396.97	17.29	339.039	61.0556	-84.95		17.2803	956.843	17.3003	919	17.3003	-3583.34
17.29	1219.03	17.31	876	17.31	-3548.19	17.29	366.7	61.1832	-89.95		17.29	1208.39	17.31	887	17.31	-3458.49	17.29	356.529	61.1913	-87.6		17.29	1171.88	17.31	829	17.31	-3363.84	17.29	338.428	61.2057	-84.35		17.3	1123.85	17.32	771	17.32	-3372.78	17.3	338.645	61.0707	-84.95		17.2903	956.459	17.3103	919	17.3103	-3583.1
17.3	1112.85	17.32	832	17.32	-3486.47	17.3	366.313	61.1838	-89.95		17.3	1097.51	17.32	790	17.32	-3448.27	17.3	356.149	61.2021	-87.6		17.3	1064.25	17.32	764	17.32	-3323.36	17.3	338.066	61.2205	-84.35		17.31	1025.9	17.33	725	17.33	-3322.63	17.31	338.252	61.1372	-84.95		17.3003	956.143	17.3203	882	17.3203	-3619.94
17.31	1003.43	17.33	731	17.33	-3490.57	17.31	365.928	61.2025	-89.95		17.31	985.15	17.33	751	17.33	-3389.9	17.31	355.77	61.2057	-87.6		17.31	954.133	17.33	707	17.33	-3284.59	17.31	337.705	61.2258	-84.35		17.32	925.713	17.34	651	17.34	-3308.94	17.32	337.86	61.1474	-84.95		17.3103	955.903	17.3303	958	17.3303	-3543.86
17.32	897.714	17.34	673	17.34	-3463.55	17.32	365.543	61.2255	-89.95		17.32	877.934	17.34	649	17.34	-3407.11	17.32	355.392	61.208	-87.6		17.32	848.653	17.34	619	17.34	-3289.41	17.32	337.345	61.2288	-84.35		17.33	829.556	17.35	586	17.35	-3297.26	17.33	337.469	61.1624	-84.95		17.3203	955.743	17.3403	896	17.3403	-3605.87
17.33	800.807	17.35	625	17.35	-3439.75	17.33	365.159	61.2859	-89.95		17.33	780.561	17.35	601	17.35	-3383.96	17.33	355.014	61.284	-87.6		17.33	752.876	17.35	586	17.35	-3252.91	17.33	336.986	61.3046	-84.35		17.34	741.864	17.36	551	17.36	-3267.56	17.34	337.08	61.1646	-84.95		17.3303	955.666	17.3503	931	17.3503	-3570.98
17.34	715.793	17.36	562	17.36	-3444.1	17.34	364.777	61.3366	-89.95		17.34	695.773	17.36	561	17.36	-3366.18	17.34	354.638	61.3389	-87.6		17.34	669.703	17.36	525	17.36	-3257.76	17.34	336.628	61.3549	-84.35		17.35	665.187	17.37	503	17.37	-3262.62	17.35	336.692	61.1751	-84.95		17.3403	955.677	17.3603	994	17.3603	-3508.18
17.35	643.987	17.37	527	17.37	-3432.61	17.35	364.395	61.3523	-89.95		17.35	624.617	17.37	517	17.37	-3364.64	17.35	354.262	61.3415	-87.6		17.35	600.198	17.37	513	17.37	-3225.78	17.35	336.27	61.3603	-84.35		17.36	600.485	17.38	511	17.38	-3212.49	17.36	336.305	61.1813	-84.95		17.3503	955.782	17.3703	947	17.3703	-3555.5
[truncated: 5,265 more rows]
[truncated: 42 more columns]

## Sheet: Figure 5
Fig.5 Experimental breakthrough experiments.
[truncated: 1,048,467+ more rows]

## Sheet: Figure S3
Fig. S3 PXRD patterns
[truncated: 3,253 more rows]

## Sheet: Figure S4
Fisure S4
[truncated: 2,296 more rows]

## Sheet: Figure S5
Figure S5. PXRD patterns		Zn-fa-datz (1)						195K CO2 adsorption/desorption isotherms
[truncated: 2,253 more rows]

[truncated: 25 more sheets: Figure S6, Figure S7, Figure S8, Figure S9, Figure S10, Figure S11, Figure S14, Figure S15, Figure S16, Figure S17, Figure S18, Figure S19, Figure S20, Figure S21, Figure S22, Figure S23, Figure S24, Figure S25, Figure S26, Figure S27 …]
